# Supplementary material for: Dynamic chromatin organization and regulatory interactions in human endothelial cell differentiation
Source: Stem Cell Reports. 2022 Dec 8;18(1):159–74. doi: 10.1016/j.stemcr.2022.11.003 (PMC9860068; doi:10.1016/j.stemcr.2022.11.003)
Supplement: Dataset S1. RNA-seq and Hi-C dataset metrics, stratum adjusted correlation coefficients, proportions of overlapping TAD boundaries, and numbers of DEGs associated with PPI anchors, related to Figures 1, 2, and 4–6 [file mmc2.xlsx]

## Sheet: 01_metrics_RNA-seq
sample	replicate	paired_reads	pairs_uniquely_mapped	percent_uniquely_mapped	pairs_mapped_to_multiple_loci	percent_mapped_to_multiple_loci	pairs_other	percent_other
hPSC	rep1	55840122	47422601	0.849257	3858200	0.0690937	4559321	0.0816496
hPSC	rep2	60990868	47651876	0.781295	7963072	0.130562	5375920	0.088143
MES	rep1	71563794	57297844	0.800654	8275320	0.115636	5990630	0.0837103
MES	rep2	64653133	51517204	0.796825	7928694	0.122634	5207235	0.0805411
EP	rep1	65060462	52029304	0.799707	7627257	0.117233	5403901	0.0830597
EP	rep2	61589114	51653553	0.83868	4868759	0.0790523	5066802	0.0822678
EC	rep1	82628666	68215173	0.825563	7426107	0.0898733	6987386	0.0845637
EC	rep2	59453709	51350419	0.863704	3215213	0.0540793	4888077	0.0822165

## Sheet: 02_metrics_Hi-C
sample	replicate	valid_pairs	forward-forward	reverse-reverse	reverse-forward	forward-reverse	unique_valid_pairs	percent_unique	trans_pairs	percent_trans_pairs	cis_pairs	percent_cis_pairs	cis_pairs_lt_20_kb	percent_cis_pairs_lt_20_kb	cis_pairs_gt_20_kb	percent_cis_pairs_gt_20_kb	ratio_cis_pairs_to_trans_pairs
hPSC	rep1	74370707	18606062	18579762	18546266	18638617	70430033	0.947013	15852694	0.225084	54577339	0.774916	11957541	0.169779	42619798	0.605137	3.44278
hPSC	rep2	42377743	10600843	10585697	10554213	10636990	41083070	0.969449	10417752	0.253578	30665318	0.746422	9247969	0.225104	21417349	0.521318	2.94356
MES	rep1	61324069	15335934	15315408	15235875	15436852	58129315	0.947904	15493362	0.266533	42635953	0.733467	14409563	0.247888	28226390	0.485579	2.75189
MES	rep2	64750191	16192785	16169040	16092651	16295715	61993009	0.957418	17061390	0.275215	44931619	0.724785	13752296	0.221836	31179323	0.502949	2.63353
EP	rep1	72043347	18029243	17991746	17919020	18103338	67430109	0.935966	15147301	0.224637	52282808	0.775363	15981933	0.237015	36300875	0.538348	3.45163
EP	rep2	64189111	16057326	16029086	15948463	16154236	61378014	0.956206	11857704	0.193191	49520310	0.806809	15180445	0.247327	34339865	0.559482	4.17621
EC	rep1	67497290	16883002	16852483	16786922	16974883	63474609	0.940402	15107705	0.238012	48366904	0.761988	14649787	0.230798	33717117	0.531191	3.20147
EC	rep2	74553571	18650095	18618145	18566860	18718471	69616473	0.933778	24929031	0.358091	44687442	0.641909	13059499	0.187592	31627943	0.454317	1.79259

## Sheet: 03_HiCRep_SCC-matrix_e
	hPSC rep1	hPSC rep2	MES rep1	MES rep2	EP rep1	EP rep2	EC rep1	EC rep2
hPSC rep1	1	0.977769	0.887362	0.911349	0.791802	0.803645	0.757787	0.779919
hPSC rep2	0.977769	1	0.889197	0.912706	0.777424	0.790133	0.756911	0.792036
MES rep1	0.887362	0.889197	1	0.987196	0.888401	0.899991	0.796042	0.811601
MES rep2	0.911349	0.912706	0.987196	1	0.880986	0.891693	0.808609	0.828876
EP rep1	0.791802	0.777424	0.888401	0.880986	1	0.994223	0.903635	0.883669
EP rep2	0.803645	0.790133	0.899991	0.891693	0.994223	1	0.902065	0.883547
EC rep1	0.757787	0.756911	0.796042	0.808609	0.903635	0.902065	1	0.981975
EC rep2	0.779919	0.792036	0.811601	0.828876	0.883669	0.883547	0.981975	1

## Sheet: 04_TAD-bound-overlap_40-kb_e
intersection	hPSC	MES	EP	EC
hPSC	1	0.685714	0.602626	0.54832
MES	0.70307	1	0.693849	0.602355
EP	0.608863	0.682313	1	0.781088
EC	0.551989	0.591497	0.779544	1
inter. max	0.781088
inter. min	0.54832
non-inter.	hPSC	MES	EP	EC
hPSC	0	0.314286	0.397374	0.45168
MES	0.29693	0	0.306151	0.397645
EP	0.391137	0.317687	0	0.218912
EC	0.448011	0.408503	0.220456	0
non-inter. max	0.45168
non-inter. min	0.218912

## Sheet: 05_TAD-bound-overlap_80-kb_e
intersection	hPSC	MES	EP	EC
hPSC	1	0.853742	0.82792	0.791479
MES	0.875785	1	0.870076	0.824732
EP	0.835659	0.854762	1	0.902667
EC	0.796581	0.807483	0.902211	1
inter. max	0.902667
inter. min	0.791479
non-inter.	hPSC	MES	EP	EC
hPSC	0	0.146258	0.17208	0.208521
MES	0.124215	0	0.129924	0.175268
EP	0.164341	0.145238	0	0.0973329
EC	0.203419	0.192517	0.0977885	0
non-inter. max	0.208521
non-inter. min	0.0973329

## Sheet: 06_counts_DEGs-with-PPI-anchors
set_loops	compartment_A–A_DEG-up	compartment_A–A_DEG-down	compartment_A–B_DEG-up	compartment_A–B_DEG-down	compartment_B–B_DEG-up	compartment_B–B_DEG-down
hPSC	105	198	27	27	90	70
MES	200	318	56	49	178	194
EP	506	599	130	145	191	305
EC	867	1012	178	232	185	403

## Sheet: 07_HiCRep_SCC-matrix_c-e
	hPSC-C rep1	hPSC-C rep2	MES-C rep1	MES-C rep2	CP rep1	CP rep2	CM rep1	CM rep2	hPSC-E rep1	hPSC-E rep2	MES-E rep1	MES-E rep2	EP rep1	EP rep2	EC rep1	EC rep2
hPSC-C rep1	1	0.902158	0.943863	0.900923	0.915101	0.86263	0.780215	0.639654	0.942462	0.958561	0.889748	0.921142	0.794211	0.801033	0.784401	0.828546
hPSC-C rep2	0.902158	1	0.847101	0.750551	0.753864	0.695531	0.591691	0.463632	0.910552	0.90317	0.722454	0.778406	0.620414	0.622829	0.642457	0.685873
MES-C rep1	0.943863	0.847101	1	0.947189	0.95243	0.903573	0.842411	0.724068	0.897026	0.897936	0.900111	0.929967	0.855624	0.853506	0.838466	0.870165
MES-C rep2	0.900923	0.750551	0.947189	1	0.958852	0.958462	0.889318	0.802436	0.887905	0.880861	0.960832	0.966489	0.917364	0.923575	0.84105	0.852427
CP rep1	0.915101	0.753864	0.95243	0.958852	1	0.944103	0.900944	0.792761	0.86818	0.877128	0.938566	0.946404	0.898514	0.898587	0.845508	0.868922
CP rep2	0.86263	0.695531	0.903573	0.958462	0.944103	1	0.895074	0.81484	0.830789	0.833835	0.927031	0.929098	0.90611	0.913046	0.826674	0.838737
CM rep1	0.780215	0.591691	0.842411	0.889318	0.900944	0.895074	1	0.956436	0.74898	0.749129	0.858589	0.85178	0.922776	0.919612	0.863641	0.856497
CM rep2	0.639654	0.463632	0.724068	0.802436	0.792761	0.81484	0.956436	1	0.641933	0.624364	0.768282	0.752019	0.883349	0.879221	0.790482	0.755888
hPSC-E rep1	0.942462	0.910552	0.897026	0.887905	0.86818	0.830789	0.74898	0.641933	1	0.977769	0.887362	0.911349	0.791802	0.803645	0.757787	0.779919
hPSC-E rep2	0.958561	0.90317	0.897936	0.880861	0.877128	0.833835	0.749129	0.624364	0.977769	1	0.889197	0.912706	0.777424	0.790133	0.756911	0.792036
MES-E rep1	0.889748	0.722454	0.900111	0.960832	0.938566	0.927031	0.858589	0.768282	0.887362	0.889197	1	0.987196	0.888401	0.899991	0.796042	0.811601
MES-E rep2	0.921142	0.778406	0.929967	0.966489	0.946404	0.929098	0.85178	0.752019	0.911349	0.912706	0.987196	1	0.880986	0.891693	0.808609	0.828876
EP rep1	0.794211	0.620414	0.855624	0.917364	0.898514	0.90611	0.922776	0.883349	0.791802	0.777424	0.888401	0.880986	1	0.994223	0.903635	0.883669
EP rep2	0.801033	0.622829	0.853506	0.923575	0.898587	0.913046	0.919612	0.879221	0.803645	0.790133	0.899991	0.891693	0.994223	1	0.902065	0.883547
EC rep1	0.784401	0.642457	0.838466	0.84105	0.845508	0.826674	0.863641	0.790482	0.757787	0.756911	0.796042	0.808609	0.903635	0.902065	1	0.981975
EC rep2	0.828546	0.685873	0.870165	0.852427	0.868922	0.838737	0.856497	0.755888	0.779919	0.792036	0.811601	0.828876	0.883669	0.883547	0.981975	1

## Sheet: 08_TAD-bound-overlap_40-kb_e-c
intersection	hPSC-E	MES-E	EP	EC	hPSC-C	MES-C	CP	CM
hPSC-E	1	0.685714	0.602626	0.54832	0.789528	0.706419	0.659275	0.586555
MES-E	0.70307	1	0.693849	0.602355	0.73614	0.784988	0.737416	0.654824
EP	0.608863	0.682313	1	0.781088	0.642368	0.684672	0.723689	0.681296
EC	0.551989	0.591497	0.779544	1	0.574264	0.59523	0.627596	0.626611
hPSC-C	0.803559	0.731973	0.647892	0.581919	1	0.746756	0.691306	0.619296
MES-C	0.702373	0.760544	0.675536	0.588154	0.729295	1	0.767335	0.665622
CP	0.653873	0.712585	0.711126	0.617596	0.672827	0.764995	1	0.711599
CM	0.586881	0.639456	0.675536	0.622792	0.608145	0.671343	0.718761	1
inter. max	0.803559
inter. min	0.54832
non-inter.	hPSC-E	MES-E	EP	EC	hPSC-C	MES-C	CP	CM
hPSC-E	0	0.314286	0.397374	0.45168	0.210472	0.293581	0.340725	0.413445
MES-E	0.29693	0	0.306151	0.397645	0.26386	0.215012	0.262584	0.345176
EP	0.391137	0.317687	0	0.218912	0.357632	0.315328	0.276311	0.318704
EC	0.448011	0.408503	0.220456	0	0.425736	0.40477	0.372404	0.373389
hPSC-C	0.196441	0.268027	0.352108	0.418081	0	0.253244	0.308694	0.380704
MES-C	0.297627	0.239456	0.324464	0.411846	0.270705	0	0.232665	0.334378
CP	0.346127	0.287415	0.288874	0.382404	0.327173	0.235005	0	0.288401
CM	0.413119	0.360544	0.324464	0.377208	0.391855	0.328657	0.281239	0
non-inter. max	0.45168
non-inter. min	0.196441

## Sheet: 09_TAD-bound-overlap_80-kb_e-c
intersection	hPSC-E	MES-E	EP	EC	hPSC-C	MES-C	CP	CM
hPSC-E	1	0.853742	0.82792	0.791479	0.899726	0.875833	0.848997	0.811912
MES-E	0.875785	1	0.870076	0.824732	0.885352	0.909155	0.896163	0.847788
EP	0.835659	0.854762	1	0.902667	0.83436	0.86987	0.882084	0.863811
EC	0.796581	0.807483	0.902211	1	0.806982	0.826026	0.837733	0.845002
hPSC-C	0.915911	0.876531	0.842778	0.81815	1	0.899684	0.881028	0.832114
MES-C	0.871249	0.879252	0.857636	0.815726	0.878508	1	0.901443	0.846743
CP	0.841591	0.867687	0.868694	0.825424	0.859343	0.899334	1	0.869732
CM	0.811584	0.826531	0.854527	0.83928	0.817591	0.849877	0.87786	1
inter. max	0.915911
inter. min	0.791479
non-inter.	hPSC-E	MES-E	EP	EC	hPSC-C	MES-C	CP	CM
hPSC-E	0	0.146258	0.17208	0.208521	0.100274	0.124167	0.151003	0.188088
MES-E	0.124215	0	0.129924	0.175268	0.114648	0.0908453	0.103837	0.152212
EP	0.164341	0.145238	0	0.0973329	0.16564	0.13013	0.117916	0.136189
EC	0.203419	0.192517	0.0977885	0	0.193018	0.173974	0.162267	0.154998
hPSC-C	0.0840893	0.123469	0.157222	0.18185	0	0.100316	0.118972	0.167886
MES-C	0.128751	0.120748	0.142364	0.184274	0.121492	0	0.0985569	0.153257
CP	0.158409	0.132313	0.131306	0.174576	0.140657	0.100666	0	0.130268
CM	0.188416	0.173469	0.145473	0.16072	0.182409	0.150123	0.12214	0
non-inter. max	0.208521
non-inter. min	0.0840893
