# Supplementary material for: Dynamic chromatin organization and regulatory interactions in human endothelial cell differentiation
Source: Stem Cell Reports. 2022 Dec 8;18(1):159–74. doi: 10.1016/j.stemcr.2022.11.003 (PMC9860068; doi:10.1016/j.stemcr.2022.11.003)
Supplement: Dataset S2. GO terms for PC loadings, analyses of differentially expressed genes (DEGs), DEGs associated with B-to-A and A-to-B compartment transitions, DEGs associated with shared TAD boundaries in stable A compartments, and DEGs associated with PPI anchors in A and B compartments, related to Figur [file mmc3.xlsx]

## Sheet: 01_top-500-PC1-negative-loading
Category	ID	Name	PValue	QValueBonferroni	QValueFDRBH	QValueFDRBY	TotalGenes	GenesInTerm	GenesInQuery	GenesInTermInQuery	Genes
GeneOntologyMolecularFunction	GO:0005509	calcium ion binding	1.56e-07	0.00012295	0.00012295	0.0008909	19869	815	396	40	CDHR1,CBLC,ACTN3,RYR1,CAPN13,HRC,PRRG4,SYT13,DOC2B,VIL1,CABP1,VSNL1,CADPS,NCAN,CHP2,DLL3,RASEF,RAB11FIP4,SNCB,PLCH1,FBN3,PADI3,DCHS2,SYT12,SMOC2,VWDE,FREM2,NELL2,SYT4,VWA2,NOS1,SYT6,CASQ1,GRM4,TNNI3,CDH1,PADI2,CDH3,CDH4,PCDH8
GeneOntologyMolecularFunction	GO:0001010	RNA polymerase II sequence-specific DNA-binding transcription factor recruiting activity	3.1e-05	0.0243733	0.0121866	0.0883053	19869	4	396	3	NANOGP8,NANOG,NANOGP1
GeneOntologyBiologicalProcess	GO:0060795	cell fate commitment involved in formation of primary germ layer	4.14e-15	2.2e-11	1.77e-11	1.62e-10	20669	56	391	16	NANOGP8,NANOG,EOMES,FZD7,NANOGP1,FGF8,SFRP2,WNT8A,POU5F1,SOX2,FGF17,BMP7,WNT3A,TBXT,FOXH1,NODAL
GeneOntologyBiologicalProcess	GO:0021915	neural tube development	6.67e-15	3.54e-11	1.77e-11	1.62e-10	20669	270	391	30	CDX1,CDX4,FOXA3,GRHL2,OVOL2,WNT5B,HOXB1,FGF8,SFRP2,POU5F1,ZIC2,FOXB1,SPINT2,ZIC5,SPINT1,ST14,BMP7,NOTUM,GLI1,WNT3A,COBL,TBXT,FOXH1,NODAL,HES3,TDGF1,TDGF1P3,GSC,OTX2,CDH1
GeneOntologyBiologicalProcess	GO:0001708	cell fate specification	5.49e-14	2.91e-10	8e-11	7.32e-10	20669	162	391	23	NANOGP8,NANOG,FOXI3,EOMES,FZD7,NANOGP1,FGF8,SFRP2,WNT8A,POU5F1,PRDM14,SOX2,ESRP1,FGF17,BMP7,GLI1,WNT3A,TBXT,FOXH1,NODAL,FGF19,GSC,OTX2
GeneOntologyBiologicalProcess	GO:0007498	mesoderm development	6.04e-14	3.2e-10	8e-11	7.32e-10	20669	497	391	39	CDX1,NANOGP8,NANOG,DACT2,APELA,FOXA3,EOMES,FZD7,WNT5B,NANOGP1,FGF8,SEC14L4,SFRP2,WNT8A,CLDN4,POU5F1,APOC1,ZIC2,LEFTY1,DLL3,RASL11B,SOX2,FGF17,BMP7,WNT3A,TBXT,FOXH1,NODAL,ROR2,TDGF1,TDGF1P3,GSC,CLDN6,MSGN1,OTX2,OVOL1,MIXL1,CDH1,HCK
GeneOntologyBiologicalProcess	GO:0048598	embryonic morphogenesis	3.27e-13	1.73e-09	3.46e-10	3.17e-09	20669	1158	391	61	CDX1,NANOGP8,CDX4,NANOG,APELA,GRHL2,OVOL2,EOMES,FZD7,WNT5B,HOXB1,NANOGP1,HPN,FGF4,FGF8,FST,SEC14L4,FOXJ1,MACC1,SFRP2,LRRN1,PACSIN1,WNT8A,CLDN4,POU5F1,APOC1,ZIC2,LEFTY1,SPINT2,ZIC5,ATP1A2,SOX2,SOX3,SPINT1,ST14,FGF17,SP8,FREM2,BMP7,MYO3A,NFE2,USH1G,GLI1,WNT3A,COBL,TBXT,STRA6,FOXH1,KDF1,NODAL,ROR2,HES3,TDGF1,TDGF1P3,GSC,CLDN6,MSGN1,OTX2,MIXL1,CDH1,PCDH8
GeneOntologyBiologicalProcess	GO:0048332	mesoderm morphogenesis	1.12e-12	5.93e-09	9.88e-10	9.04e-09	20669	420	391	34	CDX1,NANOGP8,NANOG,DACT2,APELA,FOXA3,EOMES,FZD7,WNT5B,NANOGP1,FGF8,SEC14L4,SFRP2,WNT8A,CLDN4,POU5F1,APOC1,LEFTY1,SOX2,FGF17,BMP7,WNT3A,TBXT,FOXH1,NODAL,ROR2,TDGF1,TDGF1P3,GSC,CLDN6,MSGN1,OTX2,MIXL1,CDH1
GeneOntologyBiologicalProcess	GO:0042659	regulation of cell fate specification	1.48e-12	7.82e-09	1.12e-09	1.02e-08	20669	36	391	12	NANOGP8,NANOG,FZD7,NANOGP1,FGF8,SFRP2,POU5F1,ESRP1,FGF17,BMP7,WNT3A,TBXT
GeneOntologyBiologicalProcess	GO:0007389	pattern specification process	2.02e-12	1.07e-08	1.34e-09	1.22e-08	20669	865	391	50	LPAR3,CDX1,NANOGP8,CDX4,NANOG,APELA,FOXA3,GRHL2,OVOL2,EOMES,WNT5B,HOXB1,NANOGP1,FGF4,FGF8,FGFR4,FST,FOXJ1,SFRP2,WNT8A,IFITM1,POU5F1,ZIC2,LEFTY1,FOXB1,DLL3,ATP1A2,FGF17,SP8,BMP7,NOTUM,GLI1,WNT3A,COBL,C3,TBXT,FOXH1,BARX1,NODAL,DNMT3B,ROR2,HES3,TDGF1,TDGF1P3,TDRD1,GSC,MSGN1,OTX2,MIXL1,PCDH8
GeneOntologyBiologicalProcess	GO:0003002	regionalization	3.99e-12	2.11e-08	2.35e-09	2.15e-08	20669	622	391	41	CDX1,CDX4,FOXA3,GRHL2,OVOL2,EOMES,WNT5B,HOXB1,FGF8,FGFR4,FST,FOXJ1,SFRP2,WNT8A,IFITM1,POU5F1,ZIC2,LEFTY1,FOXB1,DLL3,FGF17,SP8,BMP7,NOTUM,GLI1,WNT3A,COBL,C3,TBXT,FOXH1,BARX1,NODAL,ROR2,HES3,TDGF1,TDGF1P3,TDRD1,GSC,MSGN1,OTX2,PCDH8
GeneOntologyBiologicalProcess	GO:0048729	tissue morphogenesis	4.59e-12	2.43e-08	2.43e-09	2.23e-08	20669	1265	391	62	CDX1,NANOGP8,NANOG,DACT2,APELA,FOXA3,GRHL2,OVOL2,EOMES,FZD7,WNT5B,ESRP2,HOXB1,NANOGP1,KRT71,CRB3,FGF8,FST,SEC14L4,FOXJ1,SFRP2,WNT8A,SH3GL3,CLIC4,CLDN4,POU5F1,APOC1,SYNE4,ZIC2,LEFTY1,SPINT2,ZIC5,ATP1A2,SOX2,SOX3,DCHS2,SPINT1,ESRP1,ST14,FGF17,FREM2,BMP7,NFE2,GLI1,WNT3A,COBL,TBXT,FOXH1,KDF1,NODAL,ROR2,TDGF1,TDGF1P3,ARTN,GSC,CLDN6,MSGN1,OTX2,MIXL1,TNNI3,CDH1,PCDH8
GeneOntologyBiologicalProcess	GO:0001714	endodermal cell fate specification	8.11e-12	4.3e-08	3.38e-09	3.1e-08	20669	24	391	10	NANOGP8,NANOG,EOMES,NANOGP1,FGF8,POU5F1,SOX2,FGF17,BMP7,TBXT
GeneOntologyBiologicalProcess	GO:0048382	mesendoderm development	8.11e-12	4.3e-08	3.38e-09	3.1e-08	20669	24	391	10	APELA,EOMES,FGF8,RASL11B,FOXH1,NODAL,TDGF1,TDGF1P3,OTX2,CDH1
GeneOntologyBiologicalProcess	GO:0009952	anterior/posterior pattern specification	8.3e-12	4.4e-08	3.38e-09	3.1e-08	20669	378	391	31	CDX1,CDX4,FOXA3,GRHL2,WNT5B,HOXB1,FGF8,SFRP2,WNT8A,IFITM1,POU5F1,LEFTY1,FOXB1,DLL3,FGF17,NOTUM,WNT3A,COBL,TBXT,FOXH1,BARX1,NODAL,ROR2,HES3,TDGF1,TDGF1P3,TDRD1,GSC,MSGN1,OTX2,PCDH8
GeneOntologyBiologicalProcess	GO:0001704	formation of primary germ layer	1.8e-11	9.54e-08	5.3e-09	4.85e-08	20669	414	391	32	CDX1,NANOGP8,NANOG,APELA,EOMES,FZD7,WNT5B,NANOGP1,FGF8,SEC14L4,SFRP2,WNT8A,CLDN4,POU5F1,APOC1,LEFTY1,SOX2,FGF17,BMP7,WNT3A,TBXT,FOXH1,NODAL,ROR2,TDGF1,TDGF1P3,GSC,CLDN6,MSGN1,OTX2,MIXL1,CDH1
GeneOntologyBiologicalProcess	GO:0001705	ectoderm formation	1.8e-11	9.54e-08	5.3e-09	4.85e-08	20669	414	391	32	CDX1,NANOGP8,NANOG,APELA,EOMES,FZD7,WNT5B,NANOGP1,FGF8,SEC14L4,SFRP2,WNT8A,CLDN4,POU5F1,APOC1,LEFTY1,SOX2,FGF17,BMP7,WNT3A,TBXT,FOXH1,NODAL,ROR2,TDGF1,TDGF1P3,GSC,CLDN6,MSGN1,OTX2,MIXL1,CDH1
GeneOntologyBiologicalProcess	GO:0001706	endoderm formation	1.8e-11	9.54e-08	5.3e-09	4.85e-08	20669	414	391	32	CDX1,NANOGP8,NANOG,APELA,EOMES,FZD7,WNT5B,NANOGP1,FGF8,SEC14L4,SFRP2,WNT8A,CLDN4,POU5F1,APOC1,LEFTY1,SOX2,FGF17,BMP7,WNT3A,TBXT,FOXH1,NODAL,ROR2,TDGF1,TDGF1P3,GSC,CLDN6,MSGN1,OTX2,MIXL1,CDH1
GeneOntologyBiologicalProcess	GO:0001707	mesoderm formation	1.8e-11	9.54e-08	5.3e-09	4.85e-08	20669	414	391	32	CDX1,NANOGP8,NANOG,APELA,EOMES,FZD7,WNT5B,NANOGP1,FGF8,SEC14L4,SFRP2,WNT8A,CLDN4,POU5F1,APOC1,LEFTY1,SOX2,FGF17,BMP7,WNT3A,TBXT,FOXH1,NODAL,ROR2,TDGF1,TDGF1P3,GSC,CLDN6,MSGN1,OTX2,MIXL1,CDH1
GeneOntologyBiologicalProcess	GO:0007369	gastrulation	1.8e-11	9.54e-08	5.3e-09	4.85e-08	20669	414	391	32	CDX1,NANOGP8,NANOG,APELA,EOMES,FZD7,WNT5B,NANOGP1,FGF8,SEC14L4,SFRP2,WNT8A,CLDN4,POU5F1,APOC1,LEFTY1,SOX2,FGF17,BMP7,WNT3A,TBXT,FOXH1,NODAL,ROR2,TDGF1,TDGF1P3,GSC,CLDN6,MSGN1,OTX2,MIXL1,CDH1
GeneOntologyBiologicalProcess	GO:0009996	negative regulation of cell fate specification	2.21e-11	1.17e-07	6.17e-09	5.65e-08	20669	19	391	9	NANOGP8,NANOG,FZD7,NANOGP1,FGF8,SFRP2,FGF17,BMP7,WNT3A
GeneOntologyBiologicalProcess	GO:0007492	endoderm development	2.76e-11	1.46e-07	7.32e-09	6.7e-08	20669	446	391	33	CDX1,NANOGP8,NANOG,APELA,EOMES,FZD7,WNT5B,NANOGP1,FGF8,SEC14L4,SFRP2,WNT8A,CLDN4,POU5F1,APOC1,LEFTY1,RASL11B,SOX2,FGF17,BMP7,WNT3A,TBXT,FOXH1,NODAL,ROR2,TDGF1,TDGF1P3,GSC,CLDN6,MSGN1,OTX2,MIXL1,CDH1
GeneOntologyBiologicalProcess	GO:0007398	ectoderm development	5.12e-11	2.71e-07	1.29e-08	1.18e-07	20669	431	391	32	CDX1,NANOGP8,NANOG,APELA,EOMES,FZD7,WNT5B,NANOGP1,FGF8,SEC14L4,SFRP2,WNT8A,CLDN4,POU5F1,APOC1,LEFTY1,SOX2,FGF17,BMP7,WNT3A,TBXT,FOXH1,NODAL,ROR2,TDGF1,TDGF1P3,GSC,CLDN6,MSGN1,OTX2,MIXL1,CDH1
GeneOntologyBiologicalProcess	GO:0001711	endodermal cell fate commitment	2.33e-10	1.23e-06	5.61e-08	5.14e-07	20669	32	391	10	NANOGP8,NANOG,EOMES,NANOGP1,FGF8,POU5F1,SOX2,FGF17,BMP7,TBXT
GeneOntologyBiologicalProcess	GO:0009880	embryonic pattern specification	2.88e-10	1.53e-06	6.64e-08	6.07e-07	20669	127	391	17	NANOGP8,NANOG,NANOGP1,FGF8,WNT8A,POU5F1,BMP7,WNT3A,COBL,TBXT,FOXH1,NODAL,TDGF1,TDGF1P3,TDRD1,OTX2,MIXL1
GeneOntologyBiologicalProcess	GO:0035282	segmentation	3.16e-10	1.68e-06	6.96e-08	6.37e-07	20669	203	391	21	CDX1,CDX4,FGF8,SFRP2,WNT8A,IFITM1,POU5F1,FOXB1,DLL3,WNT3A,COBL,TBXT,FOXH1,NODAL,ROR2,TDGF1,TDGF1P3,TDRD1,MSGN1,OTX2,PCDH8
GeneOntologyBiologicalProcess	GO:0035987	endodermal cell differentiation	3.28e-10	1.74e-06	6.96e-08	6.37e-07	20669	67	391	13	NANOGP8,NANOG,APELA,EOMES,NANOGP1,FGF8,POU5F1,SOX2,FGF17,BMP7,TBXT,NODAL,MIXL1
GeneOntologyBiologicalProcess	GO:0045165	cell fate commitment	6.21e-10	3.29e-06	1.27e-07	1.16e-06	20669	397	391	29	NANOGP8,NANOG,TUNAR,FOXI3,EOMES,FZD7,WNT5B,NANOGP1,FGF8,FGFR4,SFRP2,WNT8A,POU5F1,DLL3,PRDM14,SOX2,ESRP1,FGF17,BMP7,GLI1,WNT3A,CHRDL1,TBXT,FOXH1,NODAL,FGF19,ROR2,GSC,OTX2
GeneOntologyBiologicalProcess	GO:0010453	regulation of cell fate commitment	8.92e-10	4.73e-06	1.75e-07	1.6e-06	20669	59	391	12	NANOGP8,NANOG,FZD7,NANOGP1,FGF8,SFRP2,POU5F1,ESRP1,FGF17,BMP7,WNT3A,TBXT
GeneOntologyBiologicalProcess	GO:0042663	regulation of endodermal cell fate specification	9.62e-10	5.1e-06	1.82e-07	1.67e-06	20669	19	391	8	NANOGP8,NANOG,NANOGP1,FGF8,POU5F1,FGF17,BMP7,TBXT
GeneOntologyBiologicalProcess	GO:0001756	somitogenesis	1.02e-09	5.39e-06	1.86e-07	1.7e-06	20669	156	391	18	CDX1,CDX4,FGF8,SFRP2,WNT8A,IFITM1,FOXB1,DLL3,WNT3A,COBL,TBXT,FOXH1,ROR2,TDGF1,TDGF1P3,MSGN1,OTX2,PCDH8
GeneOntologyBiologicalProcess	GO:0010454	negative regulation of cell fate commitment	2.03e-09	1.07e-05	3.58e-07	3.28e-06	20669	29	391	9	NANOGP8,NANOG,FZD7,NANOGP1,FGF8,SFRP2,FGF17,BMP7,WNT3A
GeneOntologyBiologicalProcess	GO:0001710	mesodermal cell fate commitment	5.4e-09	2.86e-05	9.24e-07	8.45e-06	20669	32	391	9	NANOGP8,NANOG,NANOGP1,SFRP2,WNT8A,POU5F1,WNT3A,FOXH1,NODAL
GeneOntologyBiologicalProcess	GO:1903224	regulation of endodermal cell differentiation	8.62e-09	4.57e-05	1.43e-06	1.31e-05	20669	24	391	8	NANOGP8,NANOG,NANOGP1,FGF8,POU5F1,FGF17,BMP7,TBXT
GeneOntologyBiologicalProcess	GO:0042074	cell migration involved in gastrulation	1.08e-08	5.75e-05	1.74e-06	1.59e-05	20669	88	391	13	APELA,EOMES,FZD7,WNT5B,FGF8,WNT8A,APOC1,LEFTY1,TBXT,FOXH1,NODAL,MIXL1,CDH1
GeneOntologyBiologicalProcess	GO:0060322	head development	1.22e-08	6.49e-05	1.91e-06	1.75e-05	20669	1359	391	57	MAOB,GOLGA6A,FOXA3,GRHL2,EOMES,WNT5B,CKMT1B,HOXB1,FGF8,AK4,JAKMIP1,FST,RBM47,PLP1,FOXJ1,SFRP2,WNT8A,POU3F1,POU5F1,CCDC141,SLC1A2,ZIC2,LEFTY1,FOXB1,SLC8A2,PPP2R2B,ZIC5,ATP1A2,SOX2,SOX3,SSTR2,DCX,CADM2,BMP7,PTPRZ1,GLI1,WNT3A,SYT4,TBXT,KIF5A,STRA6,FOXH1,NODAL,NOS1,FGF19,CKMT1A,TLCD3B,AP1M2,GRID2,HES3,TDGF1,TDGF1P3,GSC,RGS7,OTX2,CDH1,PADI2
GeneOntologyBiologicalProcess	GO:0007420	brain development	1.27e-08	6.75e-05	1.93e-06	1.77e-05	20669	1289	391	55	MAOB,GOLGA6A,FOXA3,GRHL2,EOMES,WNT5B,CKMT1B,HOXB1,FGF8,AK4,JAKMIP1,FST,PLP1,FOXJ1,SFRP2,WNT8A,POU3F1,POU5F1,CCDC141,SLC1A2,ZIC2,LEFTY1,FOXB1,SLC8A2,PPP2R2B,ZIC5,ATP1A2,SOX2,SOX3,SSTR2,DCX,CADM2,BMP7,PTPRZ1,GLI1,WNT3A,SYT4,TBXT,KIF5A,FOXH1,NODAL,NOS1,FGF19,CKMT1A,TLCD3B,AP1M2,GRID2,HES3,TDGF1,TDGF1P3,GSC,RGS7,OTX2,CDH1,PADI2
GeneOntologyBiologicalProcess	GO:0016331	morphogenesis of embryonic epithelium	1.7e-08	9.02e-05	2.51e-06	2.29e-05	20669	230	391	20	GRHL2,OVOL2,HOXB1,FGF8,SFRP2,POU5F1,ZIC2,SPINT2,ZIC5,SPINT1,ST14,BMP7,COBL,TBXT,KDF1,NODAL,TDGF1,TDGF1P3,CDH1,PCDH8
GeneOntologyBiologicalProcess	GO:0033504	floor plate development	1.77e-08	9.38e-05	2.54e-06	2.32e-05	20669	26	391	8	FOXA3,FOXB1,GLI1,COBL,FOXH1,NODAL,TDGF1,TDGF1P3
GeneOntologyBiologicalProcess	GO:0061053	somite development	1.9e-08	0.00010054	2.65e-06	2.42e-05	20669	209	391	19	CDX1,CDX4,WNT5B,FGF8,SFRP2,WNT8A,IFITM1,FOXB1,DLL3,WNT3A,COBL,TBXT,FOXH1,ROR2,TDGF1,TDGF1P3,MSGN1,OTX2,PCDH8
GeneOntologyBiologicalProcess	GO:0002009	morphogenesis of an epithelium	1.96e-08	0.00010395	2.67e-06	2.44e-05	20669	992	391	46	NANOGP8,NANOG,GRHL2,OVOL2,EOMES,FZD7,WNT5B,ESRP2,HOXB1,NANOGP1,KRT71,CRB3,FGF8,FST,SEC14L4,FOXJ1,SFRP2,SH3GL3,CLIC4,CLDN4,POU5F1,SYNE4,ZIC2,SPINT2,ZIC5,ATP1A2,SOX2,SOX3,SPINT1,ESRP1,ST14,FREM2,BMP7,NFE2,WNT3A,COBL,TBXT,FOXH1,KDF1,NODAL,ROR2,TDGF1,TDGF1P3,CLDN6,CDH1,PCDH8
GeneOntologyBiologicalProcess	GO:0014020	primary neural tube formation	2.06e-08	0.00010933	2.73e-06	2.5e-05	20669	128	391	15	GRHL2,OVOL2,HOXB1,SFRP2,ZIC2,SPINT2,ZIC5,SPINT1,ST14,BMP7,COBL,TBXT,NODAL,TDGF1,TDGF1P3
GeneOntologyBiologicalProcess	GO:0071697	ectodermal placode morphogenesis	2.23e-08	0.00011808	2.87e-06	2.63e-05	20669	49	391	10	FGF8,FST,LRRN1,DKK4,SOX2,SOX3,FOXH1,NODAL,TDGF1,TDGF1P3
GeneOntologyBiologicalProcess	GO:0035148	tube formation	2.28e-08	0.00012067	2.87e-06	2.63e-05	20669	234	391	20	GRHL2,OVOL2,HOXB1,FGF8,FST,SFRP2,ZIC2,SPINT2,ZIC5,SOX3,SPINT1,ST14,BMP7,EDAR,COBL,TBXT,NODAL,TDGF1,TDGF1P3,CDH1
GeneOntologyBiologicalProcess	GO:0072175	epithelial tube formation	2.39e-08	0.00012671	2.95e-06	2.7e-05	20669	212	391	19	GRHL2,OVOL2,HOXB1,FGF8,FST,SFRP2,ZIC2,SPINT2,ZIC5,SOX3,SPINT1,ST14,BMP7,COBL,TBXT,NODAL,TDGF1,TDGF1P3,CDH1
GeneOntologyBiologicalProcess	GO:0000902	cell morphogenesis	2.66e-08	0.00014086	3.15e-06	2.88e-05	20669	1426	391	58	LPAR3,ERBB3,CDHR1,DACT2,GOLGA6A,GRHL2,FZD7,WNT5B,NRXN2,HPN,TMEM59L,UGT8,FGF8,RASAL1,FOXJ1,VIL1,CPNE9,PACSIN1,WNT8A,CLIC4,CLDN4,CLDN3,CCDC141,ZIC2,FOXB1,SPINT2,PRDM14,HECW1,DCX,ST14,BMP7,MYO3A,PTPRZ1,USH1G,GLI1,WNT3A,COBL,SYT4,KIF5A,DMRT1,NODAL,NOS1,FGF19,UNC5D,ESPN,TLCD3B,RAB25,CNMD,GRB7,ARTN,MAP7,CCK,OTX2,CDH1,CDH4,HCK,EPHA1,EPHA8
GeneOntologyBiologicalProcess	GO:0007423	sensory organ development	2.67e-08	0.00014157	3.15e-06	2.88e-05	20669	1140	391	50	ERBB3,CDHR1,GRHL2,FZD7,WNT5B,HOXB1,HPN,CRB3,FGF8,FST,FOXJ1,PACSIN1,WNT8A,CLIC4,CLDN4,SLC7A14,ZIC2,CRYBA4,CRYBB1,CRYGD,RAB11FIP4,SOX2,SOX3,ESRP1,DCX,VWDE,CADM2,PROM1,FREM2,BMP7,MYO3A,NFE2,USH1G,WNT3A,CHRDL1,COBL,C3,STRA6,FOXH1,NODAL,FGF19,TLCD3B,ROR2,TDGF1,TDGF1P3,GSC,IFNLR1,OTX2,CDH1,CDH4
GeneOntologyBiologicalProcess	GO:0030855	epithelial cell differentiation	3.42e-08	0.00018124	3.94e-06	3.61e-05	20669	1114	391	49	CDX1,CDX4,DACT2,SLC30A8,FOXI3,FOXA3,GRHL2,OVOL2,FZD7,WNT5B,KRT71,CRB3,FGF8,FOXJ1,VIL1,PACSIN1,CLIC4,POU3F1,CLDN3,SYNE4,PPL,CRYGD,FOXB1,SPINT2,SOX2,SOX3,PRSS8,EPPK1,ESRP1,ST14,PROM1,BMP7,MYO3A,USH1G,GLI1,KCNJ11,COBL,BARX1,DMRT1,KDF1,NODAL,SFN,RAB25,CNMD,MAP7,OVOL1,PKP3,CDH1,CDH3
GeneOntologyBiologicalProcess	GO:0042664	negative regulation of endodermal cell fate specification	3.7e-08	0.00019615	4.17e-06	3.82e-05	20669	12	391	6	NANOGP8,NANOG,NANOGP1,FGF8,FGF17,BMP7
GeneOntologyBiologicalProcess	GO:0009948	anterior/posterior axis specification	4.46e-08	0.00023654	4.93e-06	4.51e-05	20669	82	391	12	CDX1,CDX4,WNT8A,LEFTY1,TBXT,FOXH1,NODAL,TDGF1,TDGF1P3,TDRD1,GSC,OTX2
GeneOntologyBiologicalProcess	GO:0001841	neural tube formation	5.17e-08	0.00027392	5.59e-06	5.12e-05	20669	157	391	16	GRHL2,OVOL2,HOXB1,SFRP2,ZIC2,SPINT2,ZIC5,SPINT1,ST14,BMP7,COBL,TBXT,NODAL,TDGF1,TDGF1P3,CDH1
GeneOntologyBiologicalProcess	GO:0021536	diencephalon development	6.18e-08	0.00032744	6.55e-06	5.99e-05	20669	159	391	16	FGF8,ZIC2,LEFTY1,FOXB1,SOX2,SOX3,GLI1,WNT3A,TBXT,KIF5A,FOXH1,NODAL,TDGF1,TDGF1P3,OTX2,CDH1
GeneOntologyBiologicalProcess	GO:0071696	ectodermal placode development	1.02e-07	0.00054232	1.06e-05	9.73e-05	20669	57	391	10	FGF8,FST,LRRN1,DKK4,SOX2,SOX3,FOXH1,NODAL,TDGF1,TDGF1P3
GeneOntologyBiologicalProcess	GO:0035019	somatic stem cell population maintenance	1.29e-07	0.00068258	1.31e-05	0.00012014	20669	90	391	12	NANOGP8,NANOG,NANOGP1,POU5F1,FOXD3,PRDM14,SOX2,BMP7,TDGF1,LIN28A,ZSCAN10,EPHA1
GeneOntologyBiologicalProcess	GO:0060788	ectodermal placode formation	1.37e-07	0.0007279	1.37e-05	0.0001257	20669	45	391	9	FGF8,FST,DKK4,SOX2,SOX3,FOXH1,NODAL,TDGF1,TDGF1P3
GeneOntologyBiologicalProcess	GO:0048333	mesodermal cell differentiation	1.44e-07	0.00076294	1.41e-05	0.00012931	20669	59	391	10	NANOGP8,NANOG,NANOGP1,SFRP2,WNT8A,POU5F1,WNT3A,FOXH1,NODAL,MSGN1
GeneOntologyBiologicalProcess	GO:0009953	dorsal/ventral pattern formation	1.82e-07	0.00096163	1.75e-05	0.00016002	20669	217	391	18	OVOL2,EOMES,FGF8,FST,WNT8A,POU5F1,ZIC2,LEFTY1,SP8,BMP7,GLI1,WNT3A,FOXH1,NODAL,TDGF1,TDGF1P3,GSC,OTX2
GeneOntologyBiologicalProcess	GO:1903225	negative regulation of endodermal cell differentiation	1.91e-07	0.00101247	1.81e-05	0.00016547	20669	15	391	6	NANOGP8,NANOG,NANOGP1,FGF8,FGF17,BMP7
GeneOntologyBiologicalProcess	GO:0021532	neural tube patterning	2.1e-07	0.00111191	1.95e-05	0.00017854	20669	94	391	12	CDX1,CDX4,GRHL2,WNT5B,FGF8,POU5F1,NOTUM,GLI1,WNT3A,HES3,GSC,OTX2
GeneOntologyBiologicalProcess	GO:0001838	embryonic epithelial tube formation	3.71e-07	0.00196802	3.39e-05	0.00031055	20669	181	391	16	GRHL2,OVOL2,HOXB1,SFRP2,ZIC2,SPINT2,ZIC5,SPINT1,ST14,BMP7,COBL,TBXT,NODAL,TDGF1,TDGF1P3,CDH1
GeneOntologyBiologicalProcess	GO:0038092	nodal signaling pathway	4.55e-07	0.00240806	4.08e-05	0.00037355	20669	38	391	8	DACT2,ZIC2,LEFTY1,FOXH1,DMRT1,NODAL,TDGF1,TDGF1P3
GeneOntologyBiologicalProcess	GO:0007167	enzyme linked receptor protein signaling pathway	4.73e-07	0.00250596	4.18e-05	0.00038226	20669	1326	391	52	ERBB3,NANOGP8,MATK,NANOG,DACT2,CBLC,APELA,OVOL2,ESRP2,NANOGP1,HPN,FGF4,FGF8,FGFR4,FST,VIL1,SFRP2,WNT8A,POU5F1,ZIC2,LEFTY1,RASL11B,PRDM14,ESRP1,SMOC2,FGF17,SP8,PTPN3,BMP7,WNT3A,CHRDL1,TBXT,FOXH1,DMRT1,NODAL,VWA2,FGF19,INHBE,RARRES2,CNMD,ROR2,GRB7,TDGF1,TDGF1P3,LCK,PTPRT,OTX2,CD8B,CDH3,HCK,EPHA1,EPHA8
GeneOntologyBiologicalProcess	GO:0048839	inner ear development	4.94e-07	0.00261932	4.29e-05	0.000393	20669	363	391	23	GRHL2,WNT5B,HOXB1,HPN,CRB3,FGF8,FST,FOXJ1,PACSIN1,SOX2,SOX3,ESRP1,FREM2,MYO3A,NFE2,USH1G,WNT3A,COBL,NODAL,ROR2,GSC,OTX2,CDH1
GeneOntologyBiologicalProcess	GO:0003382	epithelial cell morphogenesis	5.08e-07	0.00268877	4.34e-05	0.00039691	20669	52	391	9	DACT2,GRHL2,CLIC4,CLDN3,SPINT2,ST14,RAB25,CNMD,CDH1
GeneOntologyBiologicalProcess	GO:0043583	ear development	5.42e-07	0.00287002	4.51e-05	0.00041235	20669	393	391	24	GRHL2,WNT5B,HOXB1,HPN,CRB3,FGF8,FST,FOXJ1,PACSIN1,SOX2,SOX3,ESRP1,FREM2,MYO3A,NFE2,USH1G,WNT3A,COBL,STRA6,NODAL,ROR2,GSC,OTX2,CDH1
GeneOntologyBiologicalProcess	GO:0060562	epithelial tube morphogenesis	5.44e-07	0.00288347	4.51e-05	0.00041235	20669	572	391	30	GRHL2,OVOL2,EOMES,ESRP2,HOXB1,FGF8,FST,FOXJ1,SFRP2,SH3GL3,CLIC4,ZIC2,SPINT2,ZIC5,ATP1A2,SOX2,SOX3,SPINT1,ESRP1,ST14,BMP7,NFE2,WNT3A,COBL,TBXT,FOXH1,NODAL,TDGF1,TDGF1P3,CDH1
GeneOntologyBiologicalProcess	GO:0017158	regulation of calcium ion-dependent exocytosis	6.01e-07	0.00318516	4.9e-05	0.00044849	20669	53	391	9	SYT13,DOC2B,POU5F1,CADPS,SYT12,SYT4,CACNA1I,CACNA1G,SYT6
GeneOntologyBiologicalProcess	GO:0009798	axis specification	8.83e-07	0.00467978	7.09e-05	0.00064896	20669	148	391	14	CDX1,CDX4,WNT8A,LEFTY1,ATP1A2,COBL,TBXT,FOXH1,NODAL,TDGF1,TDGF1P3,TDRD1,GSC,OTX2
GeneOntologyBiologicalProcess	GO:0021903	rostrocaudal neural tube patterning	9.78e-07	0.00517942	7.64e-05	0.00069936	20669	56	391	9	CDX1,CDX4,GRHL2,WNT5B,FGF8,POU5F1,WNT3A,HES3,OTX2
GeneOntologyBiologicalProcess	GO:0000904	cell morphogenesis involved in differentiation	9.81e-07	0.00519607	7.64e-05	0.00069936	20669	1100	391	45	LPAR3,ERBB3,CDHR1,DACT2,GOLGA6A,GRHL2,FZD7,NRXN2,TMEM59L,FGF8,FOXJ1,PACSIN1,CLIC4,CLDN3,CCDC141,ZIC2,FOXB1,SPINT2,PRDM14,HECW1,DCX,ST14,BMP7,MYO3A,PTPRZ1,USH1G,GLI1,WNT3A,COBL,KIF5A,NODAL,NOS1,FGF19,UNC5D,TLCD3B,RAB25,CNMD,GRB7,ARTN,CCK,OTX2,CDH1,CDH4,EPHA1,EPHA8
GeneOntologyBiologicalProcess	GO:0043009	chordate embryonic development	1.28e-06	0.00677681	9.82e-05	0.0008989	20669	1221	391	48	CDX1,CDX4,SPEG,APELA,FOXA3,GRHL2,OVOL2,EOMES,WNT5B,HOXB1,FGF8,FST,MACC1,SFRP2,WNT8A,IFITM1,POU5F1,PPP4R4,ZIC2,FOXD3,FOXB1,SPINT2,ZIC5,DLL3,PRDM14,SPINT1,ST14,BMP7,NOTUM,NFE2,GLI1,WNT3A,COBL,TBXT,STRA6,FOXH1,BARX1,NODAL,ROR2,HES3,TDGF1,TDGF1P3,GSC,LIN28A,MSGN1,OTX2,CDH1,PCDH8
GeneOntologyBiologicalProcess	GO:0019827	stem cell population maintenance	1.3e-06	0.00688462	9.84e-05	0.00090015	20669	223	391	17	NANOGP8,NANOG,EOMES,FZD7,NANOGP1,FGF4,POU5F1,FOXD3,PRDM14,SOX2,BMP7,NODAL,TDGF1,LIN28A,ZSCAN10,TCL1A,EPHA1
GeneOntologyBiologicalProcess	GO:0034330	cell junction organization	1.34e-06	0.00712437	9.9e-05	0.00090617	20669	899	391	39	SYNDIG1,ACTN3,GRHL2,NRXN2,CAMKV,CRB3,UGT8,SHISA6,CABP1,LRRN1,PPFIA4,CNKSR2,CLDN4,CLDN3,CCDC141,SLC8A2,NCAN,RIMS4,SNCB,LHFPL4,NMRK2,CADM2,C1QL1,WNT3A,C3,RAB39B,RAB17,GRID2,CLDN10,CLDN6,PTPRT,PKP3,CLDN19,CDH1,IGSF21,CDH3,CDH4,PCDH8,EPHA1
GeneOntologyBiologicalProcess	GO:0042327	positive regulation of phosphorylation	1.35e-06	0.00712869	9.9e-05	0.00090617	20669	1113	391	45	LPAR3,ERBB3,RAMP3,CRLF1,CD300A,CHGA,ADCY2,ADCY8,FZD7,ADRA2B,ADRA2C,FGF4,FGF8,FGFR4,SFRP2,CLDN3,LEFTY1,SLC8A2,TCL1B,MAP3K21,FGF17,BMP7,PTPRZ1,WNT3A,C3,NODAL,NOS1,FGF19,INHBE,DIRAS1,CALCR,RARRES2,ROR2,TDGF1,TDGF1P3,LCK,GRM4,CCK,MLXIPL,TCL1A,TLR3,CLDN19,PIK3R5,EPHA1,EPHA8
GeneOntologyBiologicalProcess	GO:0048608	reproductive structure development	1.4e-06	0.00743433	0.00010061	0.00092079	20669	631	391	31	NANOGP8,CDX4,NANOG,APELA,GRHL2,OVOL2,EOMES,NANOGP1,FGF8,FST,COL9A3,SFRP2,FOXD3,SPINT2,SOX2,SOX3,SPINT1,PTGIS,ST14,BMP7,NFE2,GLI1,GPR149,C3,STRA6,DMRT1,NODAL,ROR2,MAP7,TLR3,CDH1
GeneOntologyBiologicalProcess	GO:0048568	embryonic organ development	1.41e-06	0.00744489	0.00010061	0.00092079	20669	971	391	41	CDX4,APELA,GRHL2,OVOL2,EOMES,WNT5B,HOXB1,HPN,FGF8,FST,FOXJ1,MACC1,PACSIN1,WNT8A,ZIC2,LEFTY1,FOXD3,SPINT2,ATP1A2,SOX2,SOX3,SPINT1,ST14,BMP7,MYO3A,NFE2,USH1G,GLI1,WNT3A,COBL,TBXT,STRA6,FOXH1,NODAL,RARRES2,ROR2,TDGF1,TDGF1P3,GSC,OTX2,MIXL1
GeneOntologyBiologicalProcess	GO:0000578	embryonic axis specification	1.54e-06	0.00817169	0.00010896	0.00099721	20669	59	391	9	WNT8A,COBL,TBXT,FOXH1,NODAL,TDGF1,TDGF1P3,TDRD1,OTX2
GeneOntologyBiologicalProcess	GO:0061458	reproductive system development	1.65e-06	0.00876172	0.00011529	0.00105514	20669	636	391	31	NANOGP8,CDX4,NANOG,APELA,GRHL2,OVOL2,EOMES,NANOGP1,FGF8,FST,COL9A3,SFRP2,FOXD3,SPINT2,SOX2,SOX3,SPINT1,PTGIS,ST14,BMP7,NFE2,GLI1,GPR149,C3,STRA6,DMRT1,NODAL,ROR2,MAP7,TLR3,CDH1
GeneOntologyBiologicalProcess	GO:0048562	embryonic organ morphogenesis	1.71e-06	0.00905218	0.00011742	0.00107464	20669	637	391	31	GRHL2,OVOL2,EOMES,WNT5B,HOXB1,HPN,FGF8,FST,FOXJ1,MACC1,PACSIN1,ZIC2,ATP1A2,SOX2,SOX3,BMP7,MYO3A,NFE2,USH1G,GLI1,WNT3A,COBL,TBXT,STRA6,FOXH1,NODAL,ROR2,TDGF1,TDGF1P3,GSC,OTX2
GeneOntologyBiologicalProcess	GO:0015844	monoamine transport	1.73e-06	0.00915848	0.00011742	0.00107464	20669	114	391	12	MAOB,CD300A,CHGA,ADRA2B,ADRA2C,SYT13,HTR7,CADPS,SYT12,SYT4,NOS1,SYT6
GeneOntologyBiologicalProcess	GO:0098727	maintenance of cell number	1.87e-06	0.00991825	0.00012555	0.00114906	20669	229	391	17	NANOGP8,NANOG,EOMES,FZD7,NANOGP1,FGF4,POU5F1,FOXD3,PRDM14,SOX2,BMP7,NODAL,TDGF1,LIN28A,ZSCAN10,TCL1A,EPHA1
GeneOntologyBiologicalProcess	GO:0048565	digestive tract development	1.92e-06	0.0101975	0.00012747	0.00116664	20669	255	391	18	CDX1,CDX4,OVOL2,CKMT1B,SFRP2,ASS1,GLI1,COBL,TBXT,STRA6,NODAL,CKMT1A,RARRES2,AP1M2,TDGF1,TDGF1P3,MIXL1,CDH1
GeneOntologyBiologicalProcess	GO:0009792	embryo development ending in birth or egg hatching	2.15e-06	0.0113846	0.00014055	0.00128637	20669	1244	391	48	CDX1,CDX4,SPEG,APELA,FOXA3,GRHL2,OVOL2,EOMES,WNT5B,HOXB1,FGF8,FST,MACC1,SFRP2,WNT8A,IFITM1,POU5F1,PPP4R4,ZIC2,FOXD3,FOXB1,SPINT2,ZIC5,DLL3,PRDM14,SPINT1,ST14,BMP7,NOTUM,NFE2,GLI1,WNT3A,COBL,TBXT,STRA6,FOXH1,BARX1,NODAL,ROR2,HES3,TDGF1,TDGF1P3,GSC,LIN28A,MSGN1,OTX2,CDH1,PCDH8
GeneOntologyBiologicalProcess	GO:0006937	regulation of muscle contraction	2.22e-06	0.0117819	0.00014368	0.00131504	20669	207	391	16	CHGA,ACTN3,RYR1,ADRA2B,ADRA2C,HRC,HTR7,ATP1A2,SSTR2,NMU,TACR3,NOS1,CASQ1,LCK,TNNI3,TNNT1
GeneOntologyBiologicalProcess	GO:0010562	positive regulation of phosphorus metabolic process	2.42e-06	0.0128232	0.00015266	0.00139718	20669	1212	391	47	LPAR3,ERBB3,RAMP3,CRLF1,CD300A,CHGA,ADCY2,ADCY8,FZD7,ADRA2B,ADRA2C,FGF4,FGF8,FGFR4,SFRP2,HTR2C,CLDN3,LEFTY1,SLC8A2,TCL1B,CHP2,MAP3K21,FGF17,BMP7,PTPRZ1,WNT3A,C3,NODAL,NOS1,FGF19,INHBE,DIRAS1,CALCR,RARRES2,ROR2,TDGF1,TDGF1P3,LCK,GRM4,CCK,MLXIPL,TCL1A,TLR3,CLDN19,PIK3R5,EPHA1,EPHA8
GeneOntologyBiologicalProcess	GO:0045937	positive regulation of phosphate metabolic process	2.42e-06	0.0128232	0.00015266	0.00139718	20669	1212	391	47	LPAR3,ERBB3,RAMP3,CRLF1,CD300A,CHGA,ADCY2,ADCY8,FZD7,ADRA2B,ADRA2C,FGF4,FGF8,FGFR4,SFRP2,HTR2C,CLDN3,LEFTY1,SLC8A2,TCL1B,CHP2,MAP3K21,FGF17,BMP7,PTPRZ1,WNT3A,C3,NODAL,NOS1,FGF19,INHBE,DIRAS1,CALCR,RARRES2,ROR2,TDGF1,TDGF1P3,LCK,GRM4,CCK,MLXIPL,TCL1A,TLR3,CLDN19,PIK3R5,EPHA1,EPHA8
GeneOntologyBiologicalProcess	GO:0071277	cellular response to calcium ion	2.48e-06	0.0131297	0.00015447	0.00141374	20669	98	391	11	ADCY8,RYR1,SYT13,RASAL1,CPNE9,CLIC4,CHP2,SYT12,SYT4,SYT6,CPNE4
GeneOntologyBiologicalProcess	GO:0017156	calcium-ion regulated exocytosis	2.65e-06	0.0140505	0.00016338	0.0014953	20669	80	391	10	SYT13,DOC2B,POU5F1,CADPS,RIMS4,SYT12,SYT4,CACNA1I,CACNA1G,SYT6
GeneOntologyBiologicalProcess	GO:0034765	regulation of ion transmembrane transport	2.92e-06	0.0154742	0.00017786	0.00162789	20669	687	391	32	ERBB3,RAMP3,TRDN,HRC,PLP1,SHISA6,CABP1,HTR3A,CLIC4,SLC1A2,ATP1A2,KCNH5,PRSS8,JPH4,HECW1,STAC2,PTPN3,KCNJ11,KCNQ2,C3,CACNA1I,CACNA1G,NOS1,FGF19,WNK2,PCSK9,CALCR,CASQ1,GRIA4,KCNG3,TERT,RGS7
GeneOntologyBiologicalProcess	GO:0034762	regulation of transmembrane transport	3.3e-06	0.0174643	0.00019822	0.0018142	20669	691	391	32	ERBB3,RAMP3,TRDN,HRC,PLP1,SHISA6,CABP1,HTR3A,CLIC4,SLC1A2,ATP1A2,KCNH5,PRSS8,JPH4,HECW1,STAC2,PTPN3,KCNJ11,KCNQ2,C3,CACNA1I,CACNA1G,NOS1,FGF19,WNK2,PCSK9,CALCR,CASQ1,GRIA4,KCNG3,TERT,RGS7
GeneOntologyBiologicalProcess	GO:0044344	cellular response to fibroblast growth factor stimulus	3.33e-06	0.0176417	0.00019822	0.0018142	20669	189	391	15	ESRP2,FGF4,FGF8,FGFR4,WNT8A,PRDM14,ESRP1,SMOC2,FGF17,SP8,NODAL,FGF19,TDGF1,TDGF1P3,OTX2
GeneOntologyBiologicalProcess	GO:0030111	regulation of Wnt signaling pathway	4.07e-06	0.0215484	0.00023943	0.00219133	20669	441	391	24	DACT2,FZD7,WNT5B,FGF8,PPM1N,SHISA6,SFRP2,WNT8A,POU5F1,DKK4,SOX2,HECW1,TMEM198,RNF43,NOTUM,GLI1,WNT3A,BARX1,WNK2,ROR2,TERT,GSC,CDH1,CDH3
GeneOntologyBiologicalProcess	GO:0002064	epithelial cell development	4.56e-06	0.0241413	0.00026501	0.00242547	20669	384	391	22	DACT2,SLC30A8,GRHL2,WNT5B,FOXJ1,PACSIN1,CLIC4,CLDN3,SPINT2,SOX3,ST14,MYO3A,USH1G,KCNJ11,COBL,DMRT1,KDF1,SFN,RAB25,CNMD,MAP7,CDH1
GeneOntologyBiologicalProcess	GO:0008543	fibroblast growth factor receptor signaling pathway	4.6e-06	0.0243809	0.00026501	0.00242547	20669	147	391	13	ESRP2,FGF4,FGF8,FGFR4,WNT8A,PRDM14,ESRP1,SMOC2,FGF17,SP8,NODAL,FGF19,OTX2
GeneOntologyBiologicalProcess	GO:0055123	digestive system development	5.43e-06	0.0287781	0.00030944	0.00283213	20669	302	391	19	CDX1,CDX4,OVOL2,CKMT1B,SFRP2,ASS1,GLI1,COBL,TBXT,STRA6,BARX1,NODAL,CKMT1A,RARRES2,AP1M2,TDGF1,TDGF1P3,MIXL1,CDH1
GeneOntologyBiologicalProcess	GO:0071774	response to fibroblast growth factor	5.54e-06	0.0293433	0.00031216	0.00285704	20669	197	391	15	ESRP2,FGF4,FGF8,FGFR4,WNT8A,PRDM14,ESRP1,SMOC2,FGF17,SP8,NODAL,FGF19,TDGF1,TDGF1P3,OTX2
GeneOntologyBiologicalProcess	GO:0030903	notochord development	5.73e-06	0.0303597	0.00031958	0.00292488	20669	87	391	10	FGF8,WNT8A,GLI1,WNT3A,COBL,TBXT,FOXH1,NODAL,TDGF1,TDGF1P3
GeneOntologyBiologicalProcess	GO:0032924	activin receptor signaling pathway	5.89e-06	0.0312017	0.00032502	0.00297469	20669	69	391	9	DACT2,FST,ZIC2,LEFTY1,FOXH1,DMRT1,NODAL,TDGF1,TDGF1P3
GeneOntologyBiologicalProcess	GO:0031128	developmental induction	6.43e-06	0.0340722	0.00034621	0.00316861	20669	53	391	8	FGF8,FGFR4,WNT8A,POU5F1,SOX2,WNT3A,FOXH1,NODAL
GeneOntologyBiologicalProcess	GO:0009855	determination of bilateral symmetry	6.47e-06	0.0342744	0.00034621	0.00316861	20669	363	391	21	LPAR3,APELA,OVOL2,EOMES,FGF4,FGF8,FST,FOXJ1,WNT8A,ZIC2,LEFTY1,ATP1A2,BMP7,WNT3A,COBL,TBXT,FOXH1,NODAL,DNMT3B,TDGF1,TDGF1P3
GeneOntologyBiologicalProcess	GO:0009799	specification of symmetry	6.47e-06	0.0342744	0.00034621	0.00316861	20669	363	391	21	LPAR3,APELA,OVOL2,EOMES,FGF4,FGF8,FST,FOXJ1,WNT8A,ZIC2,LEFTY1,ATP1A2,BMP7,WNT3A,COBL,TBXT,FOXH1,NODAL,DNMT3B,TDGF1,TDGF1P3
GeneOntologyBiologicalProcess	GO:0009825	multidimensional cell growth	6.85e-06	0.0362908	0.00035234	0.00322474	20669	3	391	3	NANOGP8,NANOG,NANOGP1
GeneOntologyCellularComponent	GO:0098978	glutamatergic synapse	1.53e-07	8.02e-05	8.02e-05	0.00054891	20659	525	401	30	ADCY8,ADRA2C,CAMKV,PPP1R1B,SHISA6,CABP1,HTR3A,PACSIN1,SH3GL3,CNKSR2,GABBR2,SLC1A2,SLC1A6,CADPS,RIMS4,PTPRZ1,WNT3A,SYT4,NOS1,SYT6,GRIA4,GRID2,GRIK5,LCK,GRM4,RGS7,PTPRT,MAL2,CDH1,PCDH8
GeneOntologyCellularComponent	GO:0099699	integral component of synaptic membrane	1.09e-06	0.0005748	0.00022678	0.00155154	20659	239	401	18	ADCY8,ADRA2C,GLRA4,SHISA6,HTR3A,HTR7,GABBR2,SLC1A2,SLC1A6,SLC8A2,PTPRZ1,SYT6,GRIA4,GRID2,GRIK5,GRM4,PTPRT,PCDH8
GeneOntologyCellularComponent	GO:0036477	somatodendritic compartment	1.3e-06	0.00068035	0.00022678	0.00155154	20659	1226	401	49	SYNDIG1,GOLGA6A,LMTK3,ADCY2,ADCY8,CKMT1B,ADRA2C,HPN,PPP1R1B,SHISA6,CABP1,HTR2C,HTR3A,HTR7,CNKSR2,GABBR2,SLC1A2,SLC8A2,ASS1,SNCB,ATP1A2,JPH4,LHFPL4,SYT12,DCX,CADM2,FBXO2,NELL2,PTPRZ1,KCNJ11,COBL,SYT4,CACNA1G,KIF5A,TACR3,NOS1,CKMT1A,ESPN,RAB17,CALCR,ROR2,GRIA4,GRID2,GRIK5,GRM4,RGS7,CCK,MAL2,PCDH8
GeneOntologyCellularComponent	GO:0097060	synaptic membrane	1.77e-06	0.00093176	0.00023294	0.00159368	20659	498	401	27	ERBB3,SYNDIG1,ADCY8,ADRA2C,GLRA4,NRXN2,SHISA6,HTR3A,HTR7,PACSIN1,CNKSR2,GABBR2,SLC1A2,SLC1A6,SLC8A2,RIMS4,LHFPL4,PTPRZ1,SYT6,GRIA4,GRID2,GRIK5,GRM4,RGS7,PTPRT,IGSF21,PCDH8
GeneOntologyCellularComponent	GO:0099240	intrinsic component of synaptic membrane	3.44e-06	0.0018064	0.0003247	0.00222146	20659	259	401	18	ADCY8,ADRA2C,GLRA4,SHISA6,HTR3A,HTR7,GABBR2,SLC1A2,SLC1A6,SLC8A2,PTPRZ1,SYT6,GRIA4,GRID2,GRIK5,GRM4,PTPRT,PCDH8
GeneOntologyCellularComponent	GO:0098793	presynapse	3.71e-06	0.0019482	0.0003247	0.00222146	20659	710	401	33	SYNDIG1,ADCY8,ADRA2C,NRXN2,DOC2B,HTR3A,HTR7,PACSIN1,PPFIA4,SH3GL3,GABBR2,SLC1A2,SLC1A6,SLC8A2,CADPS,RIMS4,SNCB,SYT12,NMU,C1QL1,WNT3A,SYT4,NOS1,SYT6,GRIA4,GRIK5,GRM4,RGS7,CCK,MAL2,CDH1,IGSF21,PCDH8
GeneOntologyCellularComponent	GO:0019897	extrinsic component of plasma membrane	4.75e-06	0.00249438	0.00032839	0.00224671	20659	214	401	16	RYR1,SEC14L4,CABP1,CNKSR2,PPL,PRSS8,ST14,STAC2,PCSK9,TDGF1,TDGF1P3,LCK,CDH1,CDH3,CDH4,HCK
GeneOntologyCellularComponent	GO:0045211	postsynaptic membrane	5.24e-06	0.00275259	0.00032839	0.00224671	20659	349	401	21	ERBB3,SYNDIG1,ADRA2C,GLRA4,SHISA6,HTR3A,HTR7,PACSIN1,CNKSR2,GABBR2,SLC1A6,SLC8A2,LHFPL4,PTPRZ1,GRIA4,GRID2,GRIK5,RGS7,PTPRT,IGSF21,PCDH8
GeneOntologyCellularComponent	GO:0098794	postsynapse	6.81e-06	0.00357667	0.00032839	0.00224671	20659	833	401	36	ERBB3,SYNDIG1,ADCY8,ADRA2C,GLRA4,CAMKV,PPP1R1B,SHISA6,CABP1,HTR3A,HTR7,PACSIN1,SH3GL3,CNKSR2,GABBR2,SLC1A2,SLC1A6,SLC8A2,ATP1A2,LHFPL4,SYT12,FBXO2,PTPRZ1,SYT4,NOS1,ESPN,GRIA4,GRID2,GRIK5,LCK,RGS7,PTPRT,MAL2,CDH1,IGSF21,PCDH8
GeneOntologyCellularComponent	GO:0030425	dendrite	6.88e-06	0.00361231	0.00032839	0.00224671	20659	868	401	37	SYNDIG1,LMTK3,ADCY2,ADCY8,PPP1R1B,SHISA6,CABP1,HTR2C,HTR7,GABBR2,SLC1A2,SLC8A2,ATP1A2,JPH4,LHFPL4,SYT12,DCX,FBXO2,NELL2,PTPRZ1,COBL,SYT4,CACNA1G,KIF5A,TACR3,NOS1,ESPN,RAB17,ROR2,GRIA4,GRID2,GRIK5,GRM4,RGS7,CCK,MAL2,PCDH8
GeneOntologyCellularComponent	GO:0097447	dendritic tree	6.88e-06	0.00361231	0.00032839	0.00224671	20659	868	401	37	SYNDIG1,LMTK3,ADCY2,ADCY8,PPP1R1B,SHISA6,CABP1,HTR2C,HTR7,GABBR2,SLC1A2,SLC8A2,ATP1A2,JPH4,LHFPL4,SYT12,DCX,FBXO2,NELL2,PTPRZ1,COBL,SYT4,CACNA1G,KIF5A,TACR3,NOS1,ESPN,RAB17,ROR2,GRIA4,GRID2,GRIK5,GRM4,RGS7,CCK,MAL2,PCDH8
GeneOntologyCellularComponent	GO:0099055	integral component of postsynaptic membrane	1.12e-05	0.0058574	0.00048812	0.00333948	20659	179	401	14	ADRA2C,GLRA4,SHISA6,HTR3A,HTR7,GABBR2,SLC1A6,SLC8A2,PTPRZ1,GRIA4,GRID2,GRIK5,PTPRT,PCDH8
GeneOntologyCellularComponent	GO:0019898	extrinsic component of membrane	1.39e-05	0.00727295	0.00055946	0.00382757	20659	372	401	21	RYR1,JAKMIP1,SEC14L4,CNTFR,CABP1,CNKSR2,PPL,CADPS,PRSS8,ST14,STAC2,PCSK9,SYT6,TDGF1,TDGF1P3,LCK,CDH1,CDH3,CDH4,PIK3R5,HCK
GeneOntologyCellularComponent	GO:0098936	intrinsic component of postsynaptic membrane	2.06e-05	0.0108275	0.00077339	0.00529122	20659	189	401	14	ADRA2C,GLRA4,SHISA6,HTR3A,HTR7,GABBR2,SLC1A6,SLC8A2,PTPRZ1,GRIA4,GRID2,GRIK5,PTPRT,PCDH8
GeneOntologyCellularComponent	GO:0043025	neuronal cell body	6.45e-05	0.0338619	0.00212723	0.0145536	20659	818	401	33	GOLGA6A,ADCY8,CKMT1B,ADRA2C,HPN,PPP1R1B,CABP1,HTR3A,HTR7,CNKSR2,GABBR2,SLC8A2,ASS1,SNCB,ATP1A2,DCX,CADM2,NELL2,PTPRZ1,KCNJ11,COBL,SYT4,CACNA1G,KIF5A,TACR3,NOS1,CKMT1A,RAB17,CALCR,ROR2,GRIA4,GRIK5,CCK
GeneOntologyCellularComponent	GO:0044306	neuron projection terminus	6.48e-05	0.0340358	0.00212723	0.0145536	20659	293	401	17	ADCY8,ADRA2C,HTR7,PACSIN1,SLC1A2,SLC8A2,SNCB,SYT12,NMU,SYT4,NOS1,GRIA4,GRIK5,GRM4,CCK,MAL2,CDH1
GeneOntologyCellularComponent	GO:0043679	axon terminus	8.27e-05	0.0434035	0.00241242	0.0165047	20659	270	401	16	ADCY8,ADRA2C,HTR7,PACSIN1,SLC1A2,SLC8A2,SNCB,SYT12,NMU,NOS1,GRIA4,GRIK5,GRM4,CCK,MAL2,CDH1
GeneOntologyCellularComponent	GO:0098839	postsynaptic density membrane	8.27e-05	0.0434235	0.00241242	0.0165047	20659	115	401	10	SYNDIG1,ADRA2C,SHISA6,PACSIN1,CNKSR2,PTPRZ1,GRIA4,GRID2,GRIK5,PTPRT

## Sheet: 02_top-500-PC1-positive-loading
Category	ID	Name	PValue	QValueBonferroni	QValueFDRBH	QValueFDRBY	TotalGenes	GenesInTerm	GenesInQuery	GenesInTermInQuery	Genes
GeneOntologyMolecularFunction	GO:0019838	growth factor binding	2.71e-16	2.19e-13	2.19e-13	1.59e-12	19869	177	402	27	A2M,PDGFB,ACVRL1,KL,COL3A1,COL4A1,FLT1,FLT4,IGFBP1,IGFBP3,CSF2RB,IGFBP5,IL7R,LRRC32,IL18R1,ITGB3,NRP2,SRPX2,KDR,NTRK2,ESM1,HTRA3,TGFBR2,THBS1,LTBP2,IL1RL1,ENG
GeneOntologyMolecularFunction	GO:0030546	signaling receptor activator activity	4.97e-08	4.01e-05	1.76e-05	0.00012773	19869	534	402	32	IL32,PDGFB,PGF,TNFSF4,KL,VEGFC,VIP,GDF15,GMFG,COLEC10,CARTPT,IGF2,PRKCE,IL1A,CXCL8,IL16,TNFSF10,INHBA,SEMA3G,PTHLH,JAG2,BMP6,APLN,BMP10,TNFSF15,TNFSF18,CXCL1,CXCL2,EDN1,TGFB2,GDF7,GREM1
GeneOntologyMolecularFunction	GO:0019955	cytokine binding	6.52e-08	5.27e-05	1.76e-05	0.00012773	19869	190	402	18	A2M,ACVRL1,TNFRSF4,CSF2RB,IL7R,LRRC32,TNFRSF14,TNFRSF10C,IL18R1,ITGB3,NRP2,ACKR3,CCRL2,TGFBR2,THBS1,IL1RL1,GREM1,ENG
GeneOntologyMolecularFunction	GO:0030545	signaling receptor regulator activity	1.16e-07	9.38e-05	2.15e-05	0.00015647	19869	583	402	33	IL32,PDGFB,PGF,TNFSF4,KL,VEGFC,VIP,ANGPT2,GDF15,GMFG,COLEC10,CARTPT,IGF2,PRKCE,IL1A,CXCL8,IL16,TNFSF10,INHBA,SEMA3G,PTHLH,JAG2,BMP6,APLN,BMP10,TNFSF15,TNFSF18,CXCL1,CXCL2,EDN1,TGFB2,GDF7,GREM1
GeneOntologyMolecularFunction	GO:0048018	receptor ligand activity	1.33e-07	0.00010757	2.15e-05	0.00015647	19869	529	402	31	IL32,PDGFB,PGF,TNFSF4,KL,VEGFC,VIP,GDF15,GMFG,COLEC10,CARTPT,IGF2,IL1A,CXCL8,IL16,TNFSF10,INHBA,SEMA3G,PTHLH,JAG2,BMP6,APLN,BMP10,TNFSF15,TNFSF18,CXCL1,CXCL2,EDN1,TGFB2,GDF7,GREM1
GeneOntologyMolecularFunction	GO:0005172	vascular endothelial growth factor receptor binding	6.77e-07	0.00054718	9.12e-05	0.00066322	19869	17	402	6	PGF,VEGFC,ANGPT2,ITGB3,GREM1,CDH5
GeneOntologyMolecularFunction	GO:0005201	extracellular matrix structural constituent	1.96e-06	0.00158562	0.00022652	0.00164733	19869	192	402	16	CTHRC1,COL3A1,COL4A1,HSPG2,VWF,COL15A1,HAPLN1,MMRN1,SRPX2,IMPG2,LAMA4,THBS1,MMRN2,LTBP2,LUM,ENG
GeneOntologyMolecularFunction	GO:0005125	cytokine activity	3.12e-06	0.00252163	0.0003152	0.00229228	19869	247	402	18	IL32,TNFSF4,GDF15,IL1A,CXCL8,IL16,TNFSF10,INHBA,BMP6,BMP10,TNFSF15,TNFSF18,CXCL1,CXCL2,EDN1,TGFB2,GDF7,GREM1
GeneOntologyMolecularFunction	GO:0005021	vascular endothelial growth factor-activated receptor activity	5.51e-06	0.00444909	0.00049434	0.00359506	19869	7	402	4	FLT1,FLT4,NRP2,KDR
GeneOntologyMolecularFunction	GO:0019199	transmembrane receptor protein kinase activity	1.39e-05	0.0112504	0.00112504	0.00818174	19869	90	402	10	ACVRL1,FLT1,FLT4,NRP2,KDR,NTRK2,TGFBR2,TIE1,LTK,ENG
GeneOntologyMolecularFunction	GO:0008083	growth factor activity	1.55e-05	0.0125505	0.00114096	0.00829749	19869	177	402	14	PDGFB,PGF,VEGFC,GDF15,GMFG,IGF2,INHBA,JAG2,BMP6,BMP10,CXCL1,CXCL2,TGFB2,GDF7
GeneOntologyMolecularFunction	GO:0038085	vascular endothelial growth factor binding	1.92e-05	0.0155085	0.00129238	0.00939869	19869	9	402	4	FLT1,FLT4,NRP2,KDR
GeneOntologyMolecularFunction	GO:0005520	insulin-like growth factor binding	2.12e-05	0.0170973	0.00131518	0.00956451	19869	29	402	6	IGFBP1,IGFBP3,IGFBP5,ITGB3,ESM1,HTRA3
GeneOntologyMolecularFunction	GO:0005126	cytokine receptor binding	3.68e-05	0.0297137	0.00212241	0.015435	19869	324	402	19	PGF,TNFSF4,VEGFC,ANGPT2,IL1A,CXCL8,TNFSF10,GATA3,ITGB3,TNFSF15,TNFSF18,CCRL2,CXCL1,CXCL2,TGFB2,TGFBR2,GREM1,ENG,CDH5
GeneOntologyMolecularFunction	GO:0005518	collagen binding	5.51e-05	0.0445003	0.00296669	0.0215749	19869	85	402	9	PDGFB,ADGRG1,ITGA11,VWF,SRGN,ITGA1,THBS1,TLL1,LUM
GeneOntologyBiologicalProcess	GO:0001944	vasculature development	1.93e-50	1.15e-46	1.01e-46	9.32e-46	20669	1215	398	117	HHEX,ERG,PDGFB,RHOJ,SPNS2,PECAM1,ACTA2,MCAM,HLX,SOX18,ADGRG1,ACVRL1,DYSF,PGF,MEF2C,MEIS1,TNFSF4,HOXC9,PIK3CG,RIN2,PITX2,ADGRF5,PLD1,VEGFC,COL3A1,COL4A1,FLI1,ROBO4,HSPG2,FLT1,FLT4,PRRX1,COL15A1,ANGPT2,DLL4,ANXA1,RGCC,VASH1,GMFG,APOD,AQP1,ADGRA2,ARHGEF15,HAPLN1,RHOB,MIR126,IGF2,CLEC14A,IL1A,CXCL8,EMCN,SP100,PLK2,GATA2,DAB2,PLXND1,ITGB3,PTHLH,NRP2,STAB1,PRDM1,SOX7,RASIP1,GJA4,LYVE1,GJA5,SRPX2,PTPRB,…
GeneOntologyBiologicalProcess	GO:0001568	blood vessel development	3.39e-50	2.01e-46	1.01e-46	9.32e-46	20669	1131	398	113	HHEX,ERG,PDGFB,RHOJ,SPNS2,PECAM1,ACTA2,MCAM,HLX,SOX18,ADGRG1,ACVRL1,DYSF,PGF,MEF2C,MEIS1,TNFSF4,HOXC9,PIK3CG,RIN2,PITX2,ADGRF5,PLD1,VEGFC,COL3A1,COL4A1,FLI1,ROBO4,HSPG2,FLT1,FLT4,PRRX1,COL15A1,ANGPT2,DLL4,ANXA1,RGCC,VASH1,GMFG,APOD,AQP1,ADGRA2,HAPLN1,RHOB,MIR126,IGF2,CLEC14A,IL1A,CXCL8,EMCN,SP100,PLK2,GATA2,DAB2,PLXND1,ITGB3,PTHLH,NRP2,STAB1,PRDM1,SOX7,RASIP1,GJA4,GJA5,SRPX2,PTPRB,APLN,APOLD1,BMP…
GeneOntologyBiologicalProcess	GO:0048514	blood vessel morphogenesis	4.67e-48	2.78e-44	9.25e-45	8.57e-44	20669	1009	398	105	HHEX,ERG,PDGFB,RHOJ,SPNS2,PECAM1,MCAM,HLX,SOX18,ADGRG1,ACVRL1,DYSF,PGF,MEIS1,HOXC9,PIK3CG,RIN2,PITX2,ADGRF5,PLD1,VEGFC,COL3A1,COL4A1,FLI1,ROBO4,HSPG2,FLT1,FLT4,PRRX1,COL15A1,ANGPT2,DLL4,ANXA1,RGCC,VASH1,GMFG,APOD,AQP1,ADGRA2,HAPLN1,RHOB,MIR126,IGF2,CLEC14A,IL1A,CXCL8,EMCN,SP100,PLK2,GATA2,DAB2,PLXND1,ITGB3,NRP2,STAB1,PRDM1,SOX7,RASIP1,GJA5,SRPX2,PTPRB,APLN,APOLD1,ADAMTS9,ECSCR,ACKR3,KDR,C3AR1,TAL…
GeneOntologyBiologicalProcess	GO:0035239	tube morphogenesis	4.22e-46	2.5e-42	6.26e-43	5.8e-42	20669	1436	398	121	HHEX,ERG,PDGFB,RHOJ,SPNS2,PECAM1,MCAM,HLX,SOX18,ADGRG1,MECOM,RCSD1,ACVRL1,DYSF,PGF,MEF2C,MEIS1,HOXA11,HOXB7,HOXC9,PIK3CG,RIN2,PITX2,CTHRC1,ADGRF5,PLD1,VEGFC,COL3A1,COL4A1,FLI1,ROBO4,HSPG2,FLT1,FLT4,PRRX1,COL15A1,ANGPT2,DLL4,ANXA1,RGCC,VASH1,GMFG,APOD,AQP1,ADGRA2,HAPLN1,RHOB,MIR126,IGF2,IGFBP3,CLEC14A,MICAL2,RBM24,IL1A,CXCL8,EMCN,SP100,PLK2,GATA2,DAB2,GATA3,PLXND1,ITGB3,PTHLH,NRP2,STAB1,PRDM1,SOX7…
GeneOntologyBiologicalProcess	GO:0001525	angiogenesis	1.34e-44	7.99e-41	1.6e-41	1.48e-40	20669	859	398	94	HHEX,ERG,PDGFB,RHOJ,SPNS2,PECAM1,MCAM,HLX,SOX18,ADGRG1,ACVRL1,DYSF,PGF,MEIS1,PIK3CG,PITX2,PLD1,VEGFC,COL4A1,FLI1,ROBO4,HSPG2,FLT1,FLT4,COL15A1,ANGPT2,DLL4,ANXA1,RGCC,VASH1,GMFG,APOD,AQP1,ADGRA2,HAPLN1,RHOB,MIR126,IGF2,CLEC14A,IL1A,CXCL8,EMCN,SP100,PLK2,GATA2,DAB2,PLXND1,ITGB3,NRP2,STAB1,RASIP1,GJA5,SRPX2,PTPRB,APLN,APOLD1,ADAMTS9,ECSCR,ACKR3,KDR,C3AR1,TAL1,TBX1,NOTCH4,GPR4,THSD7A,SOX17,ESM1,CAV1,…
GeneOntologyBiologicalProcess	GO:0090130	tissue migration	3.59e-25	2.13e-21	3.22e-22	2.98e-21	20669	459	398	52	PDGFB,RHOJ,PECAM1,ACTA2,SOX18,ACVRL1,MEF2C,PIK3CG,RIN2,VEGFC,ROBO4,HSPG2,FLT4,ANGPT2,DLL4,ANXA1,RGCC,VASH1,AQP1,ADGRA2,RHOB,MIR126,IGF2,CLEC14A,PRKCE,SP100,PLK2,GATA2,GATA3,PLXND1,ITGB3,NRP2,GJA5,SRPX2,APLN,BMP10,ADAMTS9,KDR,THSD7A,EDN1,NR2F2,TGFB2,TGFBR2,THBS1,EFNA1,EFNB2,SERPINE1,MMRN2,GREM1,LTK,CDH5,CDH13
GeneOntologyBiologicalProcess	GO:0001667	ameboidal-type cell migration	3.79e-25	2.25e-21	3.22e-22	2.98e-21	20669	691	398	63	PDGFB,RHOJ,PECAM1,ACTA2,SOX18,ACVRL1,MEF2C,PIK3CG,RIN2,PITX2,CTHRC1,MMP1,VEGFC,PMP22,ROBO4,HSPG2,SCHIP1,FLT4,ANGPT2,DLL4,ANXA1,RGCC,VASH1,AQP1,ADGRA2,RHOB,MIR126,ARHGDIB,IGF2,CLEC14A,PRKCE,SP100,PLK2,GATA2,GATA3,SEMA3G,PLXND1,ITGB3,NRP2,GJA5,SRPX2,APLN,BMP10,ADAMTS9,KDR,TBX1,THSD7A,SOX17,S1PR1,EDN1,NR2F2,TGFB2,TGFBR2,THBS1,EFNA1,EFNB2,SERPINE1,MMRN2,GREM1,LTK,ENG,CDH5,CDH13
GeneOntologyBiologicalProcess	GO:0040012	regulation of locomotion	4.38e-25	2.6e-21	3.25e-22	3.01e-21	20669	1331	398	88	PDGFB,RHOJ,PECAM1,ACTA2,MCAM,ADGRG1,ACVRL1,DYSF,PGF,MEF2C,TNFSF4,MTUS1,CD99,PIK3CG,RIN2,PITX2,MMP1,PLD1,MMP10,VEGFC,COL3A1,SELE,SELP,ROBO4,FLT1,FLT4,COL15A1,ANGPT2,DLL4,ANXA1,MMP28,RGCC,VASH1,APOD,AQP1,ADGRA2,RHOB,MIR126,ARHGDIB,IGF2,IGFBP3,IGFBP5,CD274,PRKCE,IL1A,CXCL8,SP100,PLK2,IL16,PLVAP,TNFRSF14,GATA2,DAB2,GATA3,SEMA3G,PLXND1,ITGB3,VSIR,NRP2,PPARGC1A,SRPX2,BMP10,ADAMTS9,ACKR3,KDR,C3AR1,VAX1,…
GeneOntologyBiologicalProcess	GO:0051270	regulation of cellular component movement	7.23e-25	4.3e-21	4.77e-22	4.42e-21	20669	1369	398	89	PDE4B,PDGFB,RHOJ,PECAM1,ACTA2,MCAM,ADGRG1,ACVRL1,DYSF,PGF,MEF2C,TNFSF4,MTUS1,CD99,PIK3CG,RIN2,PITX2,MMP1,PLD1,MMP10,VEGFC,COL3A1,SELE,SELP,ROBO4,FLT1,FLT4,COL15A1,ANGPT2,DLL4,ANXA1,MMP28,RGCC,VASH1,APOD,AQP1,ADGRA2,RHOB,MIR126,ARHGDIB,IGF2,IGFBP3,IGFBP5,CD274,PRKCE,IL1A,CXCL8,SP100,PLK2,PLVAP,TNFRSF14,GATA2,DAB2,GATA3,SEMA3G,PLXND1,ITGB3,VSIR,NRP2,PPARGC1A,GJA5,SRPX2,BMP10,ADAMTS9,KCNJ2,ACKR3,KDR…
GeneOntologyBiologicalProcess	GO:0090132	epithelium migration	1.16e-24	6.92e-21	6.92e-22	6.41e-21	20669	451	398	51	PDGFB,RHOJ,PECAM1,SOX18,ACVRL1,MEF2C,PIK3CG,RIN2,VEGFC,ROBO4,HSPG2,FLT4,ANGPT2,DLL4,ANXA1,RGCC,VASH1,AQP1,ADGRA2,RHOB,MIR126,IGF2,CLEC14A,PRKCE,SP100,PLK2,GATA2,GATA3,PLXND1,ITGB3,NRP2,GJA5,SRPX2,APLN,BMP10,ADAMTS9,KDR,THSD7A,EDN1,NR2F2,TGFB2,TGFBR2,THBS1,EFNA1,EFNB2,SERPINE1,MMRN2,GREM1,LTK,CDH5,CDH13
GeneOntologyBiologicalProcess	GO:0030334	regulation of cell migration	2.4e-24	1.42e-20	1.29e-21	1.2e-20	20669	1196	398	82	PDGFB,RHOJ,PECAM1,ACTA2,MCAM,ADGRG1,ACVRL1,DYSF,PGF,MEF2C,TNFSF4,MTUS1,CD99,PIK3CG,RIN2,PITX2,MMP1,PLD1,MMP10,VEGFC,COL3A1,SELE,SELP,ROBO4,FLT1,FLT4,ANGPT2,DLL4,ANXA1,MMP28,RGCC,VASH1,APOD,AQP1,ADGRA2,RHOB,MIR126,ARHGDIB,IGF2,IGFBP3,IGFBP5,CD274,PRKCE,IL1A,CXCL8,SP100,PLK2,PLVAP,TNFRSF14,GATA2,DAB2,GATA3,SEMA3G,PLXND1,ITGB3,VSIR,NRP2,PPARGC1A,SRPX2,BMP10,ADAMTS9,ACKR3,KDR,C3AR1,TNFSF18,LAMA4,CAV1…
GeneOntologyBiologicalProcess	GO:0010631	epithelial cell migration	4.62e-24	2.75e-20	2.29e-21	2.12e-20	20669	445	398	50	PDGFB,RHOJ,PECAM1,SOX18,ACVRL1,MEF2C,PIK3CG,RIN2,VEGFC,ROBO4,HSPG2,FLT4,ANGPT2,DLL4,ANXA1,RGCC,VASH1,AQP1,ADGRA2,RHOB,MIR126,IGF2,CLEC14A,PRKCE,SP100,PLK2,GATA2,GATA3,PLXND1,ITGB3,NRP2,GJA5,SRPX2,BMP10,ADAMTS9,KDR,THSD7A,EDN1,NR2F2,TGFB2,TGFBR2,THBS1,EFNA1,EFNB2,SERPINE1,MMRN2,GREM1,LTK,CDH5,CDH13
GeneOntologyBiologicalProcess	GO:2000145	regulation of cell motility	6.82e-24	4.05e-20	3.12e-21	2.89e-20	20669	1271	398	84	PDGFB,RHOJ,PECAM1,ACTA2,MCAM,ADGRG1,ACVRL1,DYSF,PGF,MEF2C,TNFSF4,MTUS1,CD99,PIK3CG,RIN2,PITX2,MMP1,PLD1,MMP10,VEGFC,COL3A1,SELE,SELP,ROBO4,FLT1,FLT4,ANGPT2,DLL4,ANXA1,MMP28,RGCC,VASH1,APOD,AQP1,ADGRA2,RHOB,MIR126,ARHGDIB,IGF2,IGFBP3,IGFBP5,CD274,PRKCE,IL1A,CXCL8,SP100,PLK2,PLVAP,TNFRSF14,GATA2,DAB2,GATA3,SEMA3G,PLXND1,ITGB3,VSIR,NRP2,PPARGC1A,SRPX2,BMP10,ADAMTS9,ACKR3,KDR,C3AR1,ZEB1,TNFSF18,LAMA4…
GeneOntologyBiologicalProcess	GO:0003158	endothelium development	1.23e-22	7.31e-19	5.22e-20	4.84e-19	20669	212	398	35	HHEX,PDGFB,PECAM1,SOX18,ACVRL1,MEIS1,ROBO4,FLT1,FLT4,COL15A1,DLL4,ADGRA2,SLC40A1,RHOB,GJA4,BMP6,GJA5,APOLD1,KDR,TAL1,NOTCH4,ZEB1,SOX17,LAMA4,REN,S1PR1,NR2F2,TIE1,HEY1,CD34,TLL1,CLDN5,ENG,TMEM100,CDH5
GeneOntologyBiologicalProcess	GO:0043542	endothelial cell migration	1.6e-22	9.5e-19	6.33e-20	5.87e-19	20669	346	398	43	PDGFB,RHOJ,PECAM1,SOX18,ACVRL1,MEF2C,PIK3CG,RIN2,VEGFC,ROBO4,HSPG2,FLT4,ANGPT2,DLL4,ANXA1,RGCC,VASH1,ADGRA2,RHOB,MIR126,IGF2,CLEC14A,SP100,PLK2,GATA2,GATA3,PLXND1,ITGB3,NRP2,SRPX2,BMP10,ADAMTS9,KDR,THSD7A,EDN1,NR2F2,THBS1,EFNA1,EFNB2,MMRN2,GREM1,CDH5,CDH13
GeneOntologyBiologicalProcess	GO:0030155	regulation of cell adhesion	6.18e-19	3.67e-15	2.29e-16	2.13e-15	20669	908	398	63	CDKN2A,C2CD4B,PDGFB,GIMAP5,HLX,ADGRG1,SIRPB2,ACVRL1,DYSF,TNFSF4,PIK3CG,RIN2,VEGFC,SELE,SELP,ROBO4,ANGPT2,ANXA1,RGCC,APOD,ARHGDIB,IGF2,CD274,PRKCE,IL1A,IL7R,CXCL8,EMCN,PDCD1LG2,SPTA1,LRRC32,TNFRSF14,DAB2,GATA3,PLXND1,ITGB3,VSIR,ITPKB,LAPTM5,JAG2,BMP6,KDR,ST8SIA4,NOTCH4,GPR4,ZEB1,TNFSF18,LAMA4,CAV1,CXCL1,CXCL2,S1PR1,TGFB2,TGFBR2,TGM2,THBS1,EFNA1,EFNB2,RNASE10,SERPINE1,GREM1,CDH5,CDH13
GeneOntologyBiologicalProcess	GO:0045765	regulation of angiogenesis	8.81e-19	5.23e-15	3.08e-16	2.85e-15	20669	453	398	44	HHEX,RHOJ,ACVRL1,PGF,MEIS1,VEGFC,HSPG2,FLT1,ANGPT2,DLL4,RGCC,VASH1,AQP1,ADGRA2,RHOB,MIR126,IGF2,IL1A,CXCL8,SP100,PLK2,GATA2,PLXND1,ITGB3,STAB1,ADAMTS9,ECSCR,KDR,C3AR1,NOTCH4,GPR4,ADAM12,S1PR1,TGFB2,TGFBR2,THBS1,EFNA1,TIE1,CD34,SERPINE1,CLDN5,GREM1,ENG,CDH5
GeneOntologyBiologicalProcess	GO:1901342	regulation of vasculature development	2.4e-18	1.42e-14	7.92e-16	7.34e-15	20669	465	398	44	HHEX,RHOJ,ACVRL1,PGF,MEIS1,VEGFC,HSPG2,FLT1,ANGPT2,DLL4,RGCC,VASH1,AQP1,ADGRA2,RHOB,MIR126,IGF2,IL1A,CXCL8,SP100,PLK2,GATA2,PLXND1,ITGB3,STAB1,ADAMTS9,ECSCR,KDR,C3AR1,NOTCH4,GPR4,ADAM12,S1PR1,TGFB2,TGFBR2,THBS1,EFNA1,TIE1,CD34,SERPINE1,CLDN5,GREM1,ENG,CDH5
GeneOntologyBiologicalProcess	GO:0051241	negative regulation of multicellular organismal process	2.75e-18	1.64e-14	8.61e-16	7.98e-15	20669	1431	398	80	CDKN2A,CDKN2B,HHEX,PDE4B,PDGFB,GIMAP5,HLX,ACVRL1,MEF2C,MEIS1,TNFSF4,TNFRSF4,CEACAM21,PIK3CG,PLCL1,SOX6,HSPG2,FLT1,ANGPT2,DLL4,ANXA1,GDF15,RGCC,VASH1,APOD,CRHBP,CARTPT,ARHGDIB,IGFBP5,SRGN,CD274,MAPK11,PROS1,PDCD1LG2,SP100,PLK2,INHBA,LRRC32,GATA2,GATA3,SEMA3G,IL18R1,PTHLH,VSIR,LAPTM5,STAB1,GJA5,APLN,BMP10,ADAMTS9,NFIB,ECSCR,NLRC3,GPR4,VAX1,NPR3,TNFSF18,SOX17,LAMA4,S1PR1,RGS4,EDN1,NR2F2,TFPI,TGFB2,T…
GeneOntologyBiologicalProcess	GO:0040017	positive regulation of locomotion	4.59e-18	2.73e-14	1.31e-15	1.22e-14	20669	734	398	55	PDGFB,RHOJ,PECAM1,ACTA2,MCAM,DYSF,PGF,TNFSF4,CD99,PIK3CG,RIN2,MMP1,PLD1,VEGFC,SELE,SELP,FLT1,FLT4,ANXA1,AQP1,ADGRA2,RHOB,MIR126,IGF2,IGFBP5,CD274,PRKCE,IL1A,CXCL8,PLK2,IL16,PLVAP,TNFRSF14,GATA2,DAB2,GATA3,SEMA3G,ITGB3,VSIR,NRP2,SRPX2,ACKR3,KDR,C3AR1,TNFSF18,CAV1,S1PR1,EDN1,TGFB2,TGFBR2,THBS1,RNASE10,SERPINE1,CDH5,CDH13
GeneOntologyBiologicalProcess	GO:0030335	positive regulation of cell migration	4.64e-18	2.76e-14	1.31e-15	1.22e-14	20669	684	398	53	PDGFB,RHOJ,PECAM1,ACTA2,MCAM,DYSF,PGF,TNFSF4,CD99,PIK3CG,RIN2,MMP1,PLD1,VEGFC,SELE,SELP,FLT1,FLT4,ANXA1,AQP1,ADGRA2,RHOB,MIR126,IGF2,IGFBP5,CD274,PRKCE,IL1A,CXCL8,PLK2,PLVAP,TNFRSF14,GATA2,DAB2,GATA3,SEMA3G,ITGB3,VSIR,NRP2,SRPX2,ACKR3,KDR,C3AR1,TNFSF18,CAV1,S1PR1,EDN1,TGFB2,TGFBR2,THBS1,SERPINE1,CDH5,CDH13
GeneOntologyBiologicalProcess	GO:2000147	positive regulation of cell motility	5.97e-18	3.54e-14	1.61e-15	1.49e-14	20669	713	398	54	PDGFB,RHOJ,PECAM1,ACTA2,MCAM,DYSF,PGF,TNFSF4,CD99,PIK3CG,RIN2,MMP1,PLD1,VEGFC,SELE,SELP,FLT1,FLT4,ANXA1,AQP1,ADGRA2,RHOB,MIR126,IGF2,IGFBP5,CD274,PRKCE,IL1A,CXCL8,PLK2,PLVAP,TNFRSF14,GATA2,DAB2,GATA3,SEMA3G,ITGB3,VSIR,NRP2,SRPX2,ACKR3,KDR,C3AR1,TNFSF18,CAV1,S1PR1,EDN1,TGFB2,TGFBR2,THBS1,RNASE10,SERPINE1,CDH5,CDH13
GeneOntologyBiologicalProcess	GO:0001945	lymph vessel development	6.95e-18	4.13e-14	1.8e-15	1.66e-14	20669	74	398	20	HHEX,MCAM,SOX18,ACVRL1,HOXC9,VEGFC,FLT4,DLL4,VASH1,MIR126,CLEC14A,STAB1,LYVE1,APLN,KDR,TBX1,TMEM204,NR2F2,EFNB2,TIE1
GeneOntologyBiologicalProcess	GO:0048568	embryonic organ development	1.7e-17	1.01e-13	4.21e-15	3.9e-14	20669	971	398	63	A2M,HHEX,ERG,PDGFB,SPNS2,HLX,SOX18,RCSD1,PCDH12,MEF2C,MEIS1,HOXA9,HOXA11,HOXB6,HOXB7,HOXB8,HOXB9,HOXC9,HOXD9,PITX2,CTHRC1,HSPG2,PRRX1,COL15A1,MYCT1,VASH1,ITGA8,SLC40A1,IGF2,IGFBP3,MICAL2,RBM24,CXCL8,GATA2,GATA3,PLXND1,PTHLH,PRDM1,GJA5,KDR,C6orf58,TAL1,TBX1,TBX15,VAX1,ZEB1,GRK5,SOX17,CASP4,LAMA4,GRIA2,CAV1,EDN1,NR2F2,TGFB2,TGFBR2,EFNA1,EFNB2,HEY1,TLL1,LUM,ENG,EPAS1
GeneOntologyBiologicalProcess	GO:0051272	positive regulation of cellular component movement	2e-17	1.19e-13	4.76e-15	4.41e-14	20669	733	398	54	PDGFB,RHOJ,PECAM1,ACTA2,MCAM,DYSF,PGF,TNFSF4,CD99,PIK3CG,RIN2,MMP1,PLD1,VEGFC,SELE,SELP,FLT1,FLT4,ANXA1,AQP1,ADGRA2,RHOB,MIR126,IGF2,IGFBP5,CD274,PRKCE,IL1A,CXCL8,PLK2,PLVAP,TNFRSF14,GATA2,DAB2,GATA3,SEMA3G,ITGB3,VSIR,NRP2,SRPX2,ACKR3,KDR,C3AR1,TNFSF18,CAV1,S1PR1,EDN1,TGFB2,TGFBR2,THBS1,RNASE10,SERPINE1,CDH5,CDH13
GeneOntologyBiologicalProcess	GO:0045446	endothelial cell differentiation	2.65e-17	1.57e-13	6.04e-15	5.6e-14	20669	185	398	28	HHEX,PECAM1,SOX18,ACVRL1,MEIS1,ROBO4,FLT1,FLT4,COL15A1,ADGRA2,BMP6,APOLD1,KDR,TAL1,NOTCH4,ZEB1,SOX17,LAMA4,REN,S1PR1,NR2F2,TIE1,HEY1,TLL1,CLDN5,ENG,TMEM100,CDH5
GeneOntologyBiologicalProcess	GO:0010632	regulation of epithelial cell migration	2.86e-17	1.7e-13	6.29e-15	5.83e-14	20669	347	398	37	PDGFB,RHOJ,ACVRL1,MEF2C,PIK3CG,RIN2,VEGFC,FLT4,ANGPT2,DLL4,ANXA1,RGCC,VASH1,AQP1,ADGRA2,RHOB,MIR126,IGF2,PRKCE,SP100,PLK2,GATA2,GATA3,ITGB3,NRP2,SRPX2,BMP10,ADAMTS9,KDR,EDN1,NR2F2,TGFB2,TGFBR2,THBS1,EFNA1,SERPINE1,MMRN2
GeneOntologyBiologicalProcess	GO:0001570	vasculogenesis	3.24e-17	1.92e-13	6.87e-15	6.37e-14	20669	156	398	26	HHEX,SOX18,HOXC9,RIN2,PITX2,FLI1,FLT1,ADGRA2,MIR126,NRP2,SOX7,RASIP1,ACKR3,KDR,TAL1,NTRK2,SOX17,CAV1,CXCL1,CXCL2,TGFBR2,TIE1,HEY1,CD34,ENG,TMEM100
GeneOntologyBiologicalProcess	GO:0001935	endothelial cell proliferation	1.46e-16	8.69e-13	3e-14	2.78e-13	20669	231	398	30	PDGFB,ACVRL1,DYSF,PGF,MEF2C,VEGFC,VIP,HSPG2,FLT1,FLT4,DLL4,RGCC,VASH1,MIR126,IGF2,GATA2,ITGB3,NRP2,BMP6,APLN,KDR,CAV1,CAV2,NR2F1,NR2F2,THBS1,TIE1,CD34,ENG,CDH13
GeneOntologyBiologicalProcess	GO:0007507	heart development	1.61e-16	9.58e-13	3.19e-14	2.96e-13	20669	1046	398	64	HHEX,ERG,PDGFB,SPNS2,RPS6KA2,SOX18,MECOM,RCSD1,ACVRL1,MEF2C,MEIS1,FER1L6,PITX2,COL3A1,SOX6,HSPG2,SORBS2,DLL4,CRIP2,MIR126,MICAL2,ANKRD1,RBM24,IL1A,MAPK11,HOPX,PKD1L1,GATA2,DAB2,GATA3,PLXND1,NRP2,PRDM1,GJA5,APLN,BMP10,ADAMTS9,KDR,TAL1,TBX1,NPR3,GRK5,SOX17,CAV1,PRSS23,S1PR1,RGS4,NR2F1,EDN1,NR2F2,TGFB2,TGFBR2,THBS1,EFNA1,EFNB2,TIE1,MBNL2,HEY1,CLDN5,GREM1,CALCRL,ENG,TMEM100,CDH5
GeneOntologyBiologicalProcess	GO:0010594	regulation of endothelial cell migration	3.91e-16	2.32e-12	7.5e-14	6.95e-13	20669	276	398	32	PDGFB,RHOJ,ACVRL1,MEF2C,PIK3CG,RIN2,VEGFC,FLT4,ANGPT2,DLL4,ANXA1,RGCC,VASH1,ADGRA2,RHOB,MIR126,IGF2,SP100,PLK2,GATA2,GATA3,ITGB3,NRP2,SRPX2,BMP10,ADAMTS9,KDR,EDN1,NR2F2,THBS1,EFNA1,MMRN2
GeneOntologyBiologicalProcess	GO:0001501	skeletal system development	4.78e-16	2.84e-12	8.88e-14	8.23e-13	20669	816	398	55	SPNS2,ACVRL1,MEF2C,MEIS1,HOXA9,HOXA10,HOXA11,HOXB6,HOXB7,HOXB8,HOXB9,HOXC6,HOXC9,HOXD8,HOXD9,PITX1,PITX2,COL3A1,SOX6,FLI1,HSPG2,SCHIP1,PRRX1,ITGA8,HAPLN1,IGF2,IGFBP3,RBM24,MAPK11,CSGALNACT1,RASSF2,GATA3,PTHLH,PRDM1,JAG2,BMP6,GJA5,BMP10,NFIB,KDR,TAL1,TBX1,TBX15,NPR3,ZEB1,CASP4,GRIA2,EDN1,TGFB2,TGFBR2,THBS1,TLL1,GREM1,LUM,ENG
GeneOntologyBiologicalProcess	GO:0008285	negative regulation of cell population proliferation	1.04e-15	6.19e-12	1.87e-13	1.74e-12	20669	971	398	60	CDKN2A,CDKN2B,RPS6KA2,ADGRG1,ACVRL1,MEF2C,MEIS1,VEGFC,PMP22,VIP,FLT1,DLL4,RGS5,RGCC,VASH1,APOD,IFI16,MIR126,IGFBP1,IGFBP3,IGFBP5,CD274,IL1A,MAPK11,CXCL8,PDCD1LG2,INHBA,LRRC32,TNFRSF14,GATA2,DAB2,GATA3,ITGA1,SSTR1,PTHLH,VSIR,LAPTM5,PRDM1,SOX7,PPARGC1A,APLN,NFIB,ACKR3,NLRC3,VAX1,NPR3,ZEB1,CAV1,CAV2,CXCL1,NR2F2,TGFB2,TGFBR2,THBS1,EFNB2,IL1RL1,GREM1,ENG,CDH5,CDH13
GeneOntologyBiologicalProcess	GO:0071363	cellular response to growth factor stimulus	1.12e-15	6.65e-12	1.96e-13	1.81e-12	20669	944	398	59	CDKN2B,HHEX,PDE3A,PDGFB,PECAM1,ACVRL1,PGF,MEF2C,KL,VEGFC,COL3A1,SOX6,FLT1,FLT4,ANGPT2,DLL4,ANXA1,GDF15,ITGA8,ADGRA2,MIR126,IGFBP3,ANKRD1,PRKCE,CXCL8,LRRC32,DAB2,GATA3,ITGB3,VSIR,NRP2,PPARGC1A,BMP6,GJA5,APLN,BMP10,KDR,TBX1,ZEB1,TMEM204,NTRK2,HTRA3,CAV1,CAV2,EDN1,TGFB2,TGFBR2,MYOF,THBS1,GDF7,TLL1,SERPINE1,MMRN2,CLDN5,LTBP2,GREM1,ENG,TMEM100,CDH5
GeneOntologyBiologicalProcess	GO:0050673	epithelial cell proliferation	1.22e-15	7.28e-12	2.08e-13	1.93e-12	20669	574	398	45	CDKN2A,CDKN2B,PDGFB,ACVRL1,DYSF,PGF,MEF2C,VEGFC,VIP,HSPG2,FLT1,FLT4,DLL4,RGCC,VASH1,MIR126,IGF2,IGFBP3,IGFBP5,GATA2,DAB2,GATA3,ITGB3,NRP2,BNC1,BMP6,APLN,NFIB,KDR,NLRC3,TBX1,FOXP2,CAV1,CAV2,NR2F1,NR2F2,TGFB2,THBS1,EFNB2,TIE1,HEY1,CD34,TLR4,ENG,CDH13
GeneOntologyBiologicalProcess	GO:0002040	sprouting angiogenesis	1.81e-15	1.07e-11	2.99e-13	2.77e-12	20669	291	398	32	HHEX,RHOJ,HLX,ACVRL1,PGF,VEGFC,FLT1,FLT4,DLL4,ANXA1,GMFG,ADGRA2,HAPLN1,MIR126,IGF2,CLEC14A,PLK2,GATA2,PLXND1,SRPX2,ADAMTS9,KDR,THSD7A,ESM1,S1PR1,THBS1,EFNB2,MMRN2,GREM1,ENG,CDH5,CDH13
GeneOntologyBiologicalProcess	GO:0070848	response to growth factor	1.99e-15	1.18e-11	3.2e-13	2.97e-12	20669	985	398	60	CDKN2B,HHEX,PDE3A,PDGFB,PECAM1,ACVRL1,PGF,MEF2C,KL,VEGFC,COL3A1,SOX6,FLT1,FLT4,ANGPT2,DLL4,ANXA1,GDF15,ITGA8,ADGRA2,MIR126,IGFBP3,ANKRD1,PRKCE,CXCL8,LRRC32,DAB2,GATA3,ITGB3,VSIR,NRP2,PPARGC1A,BMP6,GJA5,APLN,BMP10,KDR,TBX1,ZEB1,TMEM204,NTRK2,HTRA3,CAV1,CAV2,EDN1,TGFB2,TGFBR2,MYOF,THBS1,GDF7,TLL1,SERPINE1,MMRN2,CLDN5,LTBP2,GREM1,LUM,ENG,TMEM100,CDH5
GeneOntologyBiologicalProcess	GO:0001936	regulation of endothelial cell proliferation	2.43e-15	1.44e-11	3.79e-13	3.52e-12	20669	202	398	27	PDGFB,ACVRL1,DYSF,PGF,MEF2C,VEGFC,VIP,FLT1,FLT4,DLL4,RGCC,VASH1,MIR126,IGF2,GATA2,ITGB3,NRP2,BMP6,APLN,KDR,CAV1,CAV2,NR2F2,THBS1,TIE1,ENG,CDH13
GeneOntologyBiologicalProcess	GO:0008284	positive regulation of cell population proliferation	4.01e-15	2.38e-11	6.11e-13	5.66e-12	20669	1210	398	67	PDGFB,HLX,ADGRG1,ACVRL1,DYSF,PGF,MEF2C,MEIS1,TNFSF4,TNFRSF4,PITX2,CTHRC1,VEGFC,VIP,FLT1,FLT4,PRRX1,DLL4,ANXA1,AQP1,CRIP2,MIR126,IGF2,IGFBP5,CD274,PRKCH,IL1A,IL7R,PDCD1LG2,NEAT1,SPTA1,GATA2,GATA3,ITGB3,PTHLH,NRP2,BNC1,RASIP1,PPARGC1A,BMP6,APLN,NFATC2,BMP10,KDR,C3AR1,TBX1,FOXP2,NTRK2,GRK5,ESM1,CAV1,CAV2,CXCL2,S1PR1,EDN1,TGFB2,TGFBR2,TGM2,THBS1,EFNB2,TLR4,SERPINE1,CLDN5,GREM1,CALCRL,HCLS1,CDH13
GeneOntologyBiologicalProcess	GO:0060840	artery development	5.02e-15	2.98e-11	7.46e-13	6.91e-12	20669	143	398	23	SOX18,ACVRL1,MEIS1,ADGRF5,COL3A1,PRRX1,DLL4,GATA2,PLXND1,PTHLH,PRDM1,SOX7,GJA5,BMP10,ADAMTS9,TAL1,TBX1,NOTCH4,TGFB2,EFNB2,HEY1,CALCRL,ENG
GeneOntologyBiologicalProcess	GO:0042060	wound healing	7.81e-15	4.64e-11	1.13e-12	1.05e-11	20669	681	398	48	A2M,PDGFB,PECAM1,ACTA2,MCAM,ACVRL1,DYSF,F2RL2,CEACAM21,PIK3CG,PEAR1,COL3A1,SELP,VWF,ANXA1,AQP1,MMRN1,IGF2,PRKCE,PRKCH,IL1A,PROS1,LRRC32,GATA2,GATA3,ITGB3,JAG2,BNC1,KDR,NOTCH4,GPR4,F2RL3,CAV1,LCP2,CXCL1,CXCL2,EDN1,TFPI,TGFB2,TGFBR2,MYOF,THBD,THBS1,SYTL4,CD34,TLR4,SERPINE1,ENG
GeneOntologyBiologicalProcess	GO:0050678	regulation of epithelial cell proliferation	9.15e-15	5.44e-11	1.29e-12	1.2e-11	20669	484	398	40	CDKN2A,CDKN2B,PDGFB,ACVRL1,DYSF,PGF,MEF2C,VEGFC,VIP,FLT1,FLT4,DLL4,RGCC,VASH1,MIR126,IGF2,GATA2,DAB2,GATA3,ITGB3,NRP2,BNC1,BMP6,APLN,NFIB,KDR,NLRC3,TBX1,FOXP2,CAV1,CAV2,NR2F2,TGFB2,THBS1,EFNB2,TIE1,HEY1,TLR4,ENG,CDH13
GeneOntologyBiologicalProcess	GO:0043534	blood vessel endothelial cell migration	1.47e-14	8.74e-11	2.03e-12	1.88e-11	20669	217	398	27	PDGFB,RHOJ,SOX18,ACVRL1,MEF2C,VEGFC,HSPG2,FLT4,ANGPT2,DLL4,ANXA1,RGCC,VASH1,MIR126,IGF2,CLEC14A,PLK2,GATA2,SRPX2,KDR,THSD7A,THBS1,EFNA1,EFNB2,MMRN2,GREM1,CDH5
GeneOntologyBiologicalProcess	GO:0009611	response to wounding	1.91e-14	1.14e-10	2.58e-12	2.39e-11	20669	919	398	56	A2M,HHEX,PDGFB,PECAM1,ACTA2,MCAM,ACVRL1,DYSF,F2RL2,CEACAM21,PIK3CG,PEAR1,COL3A1,SELP,VWF,ANXA1,VASH1,APOD,AQP1,SCARF1,MMRN1,IGF2,PRKCE,PRKCH,IL1A,PROS1,NEAT1,CYP1A1,INHBA,LRRC32,GATA2,GATA3,ITGB3,JAG2,BNC1,LYVE1,KDR,NOTCH4,GPR4,F2RL3,CAV1,LCP2,CXCL1,CXCL2,EDN1,TFPI,TGFB2,TGFBR2,MYOF,THBD,THBS1,SYTL4,CD34,TLR4,SERPINE1,ENG
GeneOntologyBiologicalProcess	GO:0048598	embryonic morphogenesis	2e-14	1.19e-10	2.64e-12	2.44e-11	20669	1158	398	64	HHEX,ERG,SPNS2,HLX,SOX18,MECOM,RCSD1,MEF2C,MEIS1,HOXA9,HOXA10,HOXA11,HOXB6,HOXB7,HOXB8,HOXB9,HOXC9,HOXD9,PITX1,PITX2,CTHRC1,VEGFC,HSPG2,FLT1,PRRX1,DLL4,ITGA8,IGF2,IGFBP3,MICAL2,RBM24,INHBA,GATA2,GATA3,PLXND1,ITGB3,PTHLH,PRDM1,JAG2,SOX7,GJA5,APLN,PTPRE,TAL1,TBX1,TBX15,VAX1,ZEB1,TNFSF18,GRK5,SOX17,CASP4,GRIA2,S1PR1,EDN1,TGFB2,TGFBR2,EFNA1,GDF7,EFNB2,TLL1,GREM1,LUM,ENG
GeneOntologyBiologicalProcess	GO:0098609	cell-cell adhesion	4.07e-14	2.42e-10	5.25e-12	4.87e-11	20669	1054	398	60	CDKN2A,CLDN14,GIMAP5,PECAM1,MCAM,HLX,SIRPB2,CLEC4M,PCDH12,TNFSF4,CD99,PIK3CG,PEAR1,SELE,SELP,ROBO4,HSPG2,ANXA1,ICAM2,RGCC,ITGA8,COLEC10,CD93,IGF2,CD274,IL1A,IL7R,EMCN,PDCD1LG2,SPTA1,LRRC32,PKD1L1,TNFRSF14,GATA3,ITGB3,VSIR,PCDH17,ITPKB,LAPTM5,JAG2,BMP6,SRPX2,NOTCH4,ZEB1,TNFSF18,NT5E,ESAM,CAV1,CXCL1,CXCL2,TGFB2,TGFBR2,THBS1,EFNB2,TIE1,CD34,RNASE10,CLDN5,CDH5,CDH13
GeneOntologyBiologicalProcess	GO:0060537	muscle tissue development	5e-14	2.97e-10	6.32e-12	5.86e-11	20669	662	398	46	HLX,DYSF,MEF2C,MEIS1,FER1L6,HOXD9,PITX1,PITX2,PMP22,COL3A1,SOX6,HSPG2,SCHIP1,SORBS2,COL15A1,DLL4,ITGA8,IGF2,IGFBP5,ANKRD1,RBM24,MAPK11,DAB2,MYOZ2,PPARGC1A,GJA5,BMP10,ADAMTS9,TBX1,VAX1,NPR3,ZEB1,FOXP2,CAV1,CAV2,S1PR1,RGS4,NR2F1,EDN1,NR2F2,TGFB2,TGFBR2,EFNB2,HEY1,GREM1,ENG
GeneOntologyBiologicalProcess	GO:0001946	lymphangiogenesis	6.24e-14	3.71e-10	7.72e-12	7.15e-11	20669	54	398	15	HHEX,MCAM,SOX18,ACVRL1,HOXC9,VEGFC,FLT4,DLL4,VASH1,MIR126,CLEC14A,STAB1,LYVE1,NR2F2,TIE1
GeneOntologyBiologicalProcess	GO:0007167	enzyme linked receptor protein signaling pathway	9.91e-14	5.89e-10	1.2e-11	1.11e-10	20669	1326	398	68	CDKN2B,HHEX,PDGFB,PDK4,ACVRL1,PGF,KL,SHC2,VEGFC,COL3A1,COL4A1,FLT1,SCHIP1,FLT4,ANGPT2,DLL4,GDF15,ITGA8,APOD,ADGRA2,MIR126,IGF2,IGFBP1,IGFBP3,IGFBP5,CLEC14A,MAPK11,INHBA,RASSF2,LRRC32,DAB2,GATA3,ITGA1,ITGB3,VSIR,NRP2,BMP6,APLN,PTPRE,BMP10,KDR,ZEB1,ARHGEF28,TMEM204,NTRK2,ESM1,HTRA3,CAV1,CAV2,LCP2,TGFB2,TGFBR2,MYOF,THBS1,EFNA1,GDF7,EFNB2,TIE1,TLL1,MMRN2,CLDN5,LTBP2,GREM1,LTK,ENG,TMEM100,CDH5,CDH13
GeneOntologyBiologicalProcess	GO:0036303	lymph vessel morphogenesis	1.51e-13	8.96e-10	1.79e-11	1.66e-10	20669	57	398	15	HHEX,MCAM,SOX18,ACVRL1,HOXC9,VEGFC,FLT4,DLL4,VASH1,MIR126,CLEC14A,STAB1,LYVE1,NR2F2,TIE1
GeneOntologyBiologicalProcess	GO:0050900	leukocyte migration	1.96e-13	1.16e-09	2.28e-11	2.12e-10	20669	608	398	43	PDE4B,PDGFB,SPNS2,PECAM1,DYSF,PGF,TNFSF4,MTUS1,CD99,PIK3CG,MMP1,VEGFC,SELE,SELP,FLT1,ANGPT2,ANXA1,MMP28,APOD,IL1A,CXCL8,PROS1,IL16,PLVAP,TNFRSF14,GATA3,ITGA1,ITGB3,C3AR1,TNFSF18,ESAM,CAV1,CXCL1,CXCL2,S1PR1,EDN1,TGFB2,THBD,THBS1,CD34,SERPINE1,GREM1,ENG
GeneOntologyBiologicalProcess	GO:0010634	positive regulation of epithelial cell migration	2.53e-13	1.5e-09	2.89e-11	2.68e-10	20669	206	398	25	PDGFB,RHOJ,PIK3CG,RIN2,VEGFC,FLT4,ANXA1,AQP1,ADGRA2,RHOB,MIR126,IGF2,PRKCE,PLK2,GATA2,GATA3,ITGB3,NRP2,SRPX2,KDR,EDN1,TGFB2,TGFBR2,THBS1,SERPINE1
GeneOntologyBiologicalProcess	GO:1904018	positive regulation of vasculature development	3.28e-13	1.95e-09	3.61e-11	3.35e-10	20669	227	398	26	ACVRL1,PGF,MEIS1,VEGFC,FLT1,ANGPT2,AQP1,RHOB,MIR126,IGF2,IL1A,CXCL8,GATA2,ITGB3,KDR,C3AR1,NOTCH4,ADAM12,TGFBR2,THBS1,TIE1,CD34,SERPINE1,GREM1,ENG,CDH5
GeneOntologyBiologicalProcess	GO:0045766	positive regulation of angiogenesis	3.28e-13	1.95e-09	3.61e-11	3.35e-10	20669	227	398	26	ACVRL1,PGF,MEIS1,VEGFC,FLT1,ANGPT2,AQP1,RHOB,MIR126,IGF2,IL1A,CXCL8,GATA2,ITGB3,KDR,C3AR1,NOTCH4,ADAM12,TGFBR2,THBS1,TIE1,CD34,SERPINE1,GREM1,ENG,CDH5
GeneOntologyBiologicalProcess	GO:0048729	tissue morphogenesis	3.49e-13	2.08e-09	3.73e-11	3.46e-10	20669	1265	398	65	HHEX,ERG,PDGFB,SPNS2,ACTA2,MCAM,SOX18,RCSD1,ACVRL1,PGF,MEF2C,MEIS1,HOXA11,HOXB7,PITX2,CTHRC1,VEGFC,COL3A1,COL4A1,FLT1,DLL4,ITGA8,RHOB,IGFBP3,IGFBP5,MICAL2,ANKRD1,RBM24,INHBA,DAB2,GATA3,PLXND1,ITGB3,PTHLH,NRP2,JAG2,SOX7,RASIP1,APLN,PTPRE,BMP10,KDR,TAL1,TBX1,NOTCH4,VAX1,ZEB1,ARHGEF28,TNFSF18,GRK5,SOX17,S1PR1,EDN1,TGFB2,TGFBR2,TGM2,GDF7,EFNB2,TIE1,HEY1,TLL1,GREM1,ENG,TMEM100,CDH5
GeneOntologyBiologicalProcess	GO:0060841	venous blood vessel development	3.52e-13	2.09e-09	3.73e-11	3.46e-10	20669	32	398	12	ACVRL1,MEIS1,PITX2,VEGFC,FLT1,FLT4,DLL4,NOTCH4,NR2F1,NR2F2,EFNB2,ENG
GeneOntologyBiologicalProcess	GO:0032101	regulation of response to external stimulus	4.78e-13	2.84e-09	4.98e-11	4.61e-10	20669	1306	398	66	A2M,C2CD4B,PDGFB,GIMAP5,LY96,DYSF,PGF,TNFSF4,CEACAM21,MTUS1,PIK3CG,VEGFC,PMP22,SELE,COL15A1,ANGPT2,ANXA1,MMP28,ICAM2,IFI16,ADGRA2,SCARF1,CARTPT,MIR126,CASP12,IGF2,ULBP2,CXCL8,PROS1,NEAT1,IL16,HOPX,GATA3,SEMA3G,PRDM1,BMP6,GBP5,SPAAR,KDR,C3AR1,NLRC3,GPR4,VAX1,TNFSF18,NT5E,CASP4,CAV1,CXCL1,CXCL2,S1PR1,EDN1,TFPI,TGFBR2,TGM2,THBD,THBS1,EFNB2,CD34,LPL,TLR4,SERPINE1,IL1RL1,GREM1,CALCRL,CDH5,CDH13
GeneOntologyBiologicalProcess	GO:0048844	artery morphogenesis	5.47e-13	3.25e-09	5.6e-11	5.19e-10	20669	99	398	18	ACVRL1,MEIS1,ADGRF5,COL3A1,PRRX1,DLL4,GATA2,PRDM1,GJA5,ADAMTS9,TAL1,TBX1,NOTCH4,TGFB2,EFNB2,HEY1,CALCRL,ENG
GeneOntologyBiologicalProcess	GO:0051093	negative regulation of developmental process	6.19e-13	3.68e-09	6.24e-11	5.78e-10	20669	1249	398	64	CDKN2A,CDKN2B,HHEX,PDGFB,HLX,ACVRL1,MEIS1,TNFSF4,HOXA9,HOXB8,HOXC9,VEGFC,SOX6,HSPG2,FLT1,ANGPT2,ANXA1,GDF15,RGCC,VASH1,ARHGEF15,CARTPT,IGF2,IGFBP5,SRGN,IL1A,MAPK11,PLK2,INHBA,HOPX,GATA2,GATA3,SEMA3G,ITGB3,PTHLH,ITPKB,STAB1,PPARGC1A,NFATC2,ADAMTS9,NFIB,ECSCR,TAL1,TBX1,NOTCH4,GPR4,VAX1,ZEB1,TNFSF18,SOX17,CAV1,S1PR1,RGS4,TGFB2,TGFBR2,THBS1,EFNA1,TIE1,HEY1,TLR4,SERPINE1,CLDN5,GREM1,CDH5
GeneOntologyBiologicalProcess	GO:0022603	regulation of anatomical structure morphogenesis	6.31e-13	3.75e-09	6.24e-11	5.79e-10	20669	1314	398	66	HHEX,ERG,RHOJ,ACVRL1,PGF,MEF2C,MEIS1,HOXA11,HOXB7,HOXC9,PITX2,CTHRC1,VEGFC,HSPG2,FLT1,FLT4,ANGPT2,DLL4,ANXA1,RGCC,VASH1,CPNE5,AQP1,ADGRA2,RHOB,MIR126,IGF2,IL1A,CXCL8,KCTD12,SP100,PLK2,SPTA1,GATA2,DAB2,GATA3,SEMA3G,PALMD,PLXND1,ITGB3,STAB1,PPARGC1A,ADAMTS9,ECSCR,KDR,C3AR1,TBX1,NOTCH4,GPR4,ZEB1,NTRK2,ADAM12,S1PR1,EDN1,TGFB2,TGFBR2,THBS1,EFNA1,EFNB2,TIE1,CD34,SERPINE1,CLDN5,GREM1,ENG,CDH5
GeneOntologyBiologicalProcess	GO:0048704	embryonic skeletal system morphogenesis	9.22e-13	5.48e-09	8.98e-11	8.32e-10	20669	257	398	27	SPNS2,MEF2C,MEIS1,HOXA9,HOXA11,HOXB6,HOXB7,HOXB8,HOXB9,HOXC9,HOXD9,PITX2,HSPG2,PRRX1,ITGA8,RBM24,GATA3,PTHLH,PRDM1,TBX1,TBX15,ZEB1,CASP4,GRIA2,EDN1,TGFB2,TGFBR2
GeneOntologyBiologicalProcess	GO:0045597	positive regulation of cell differentiation	1.28e-12	7.61e-09	1.23e-10	1.14e-09	20669	1142	398	60	CDKN2B,HHEX,PDE3A,GIMAP5,HLX,MECOM,ACVRL1,MEF2C,TNFSF4,HOXA11,RIN2,CTHRC1,VEGFC,SOX6,FLT1,ANXA1,RGCC,IFI16,IGFBP3,PRKCH,RBM24,MAPK11,IL7R,INHBA,HOPX,GATA2,DAB2,GATA3,PLXND1,ITGB3,VSIR,ITPKB,PRDM1,BNC1,GDPD5,BMP6,BMP10,ADAMTS9,KDR,TAL1,TBX1,ZEB1,NTRK2,SOX17,EDN1,TGFB2,TGFBR2,GDF7,EFNB2,HEY1,CD34,LPL,TLR4,SERPINE1,CLDN5,GREM1,ENG,TMEM100,CDH5,HCLS1
GeneOntologyBiologicalProcess	GO:0061061	muscle structure development	1.73e-12	1.03e-08	1.63e-10	1.51e-09	20669	995	398	55	PDGFB,HLX,DYSF,MEF2C,FER1L6,HOXD9,PITX1,PITX2,PMP22,COL3A1,SOX6,HSPG2,ITGA11,SORBS2,COL15A1,DLL4,GDF15,ITGA8,SMTN,IGF2,IGFBP3,IGFBP5,ANKRD1,RBM24,MAPK11,HOPX,DAB2,MYOZ2,PRDM1,PPARGC1A,NFATC2,BMP10,TBX1,VAX1,ZEB1,ARHGEF28,FOXP2,TMEM204,LAMA4,CAV1,CAV2,ADAM12,S1PR1,RGS4,NR2F1,EDN1,NR2F2,TGFB2,MYOF,EFNB2,MBNL2,HEY1,GREM1,ENG,EPAS1
GeneOntologyBiologicalProcess	GO:0002684	positive regulation of immune system process	2.71e-12	1.61e-08	2.51e-10	2.33e-09	20669	1259	398	63	A2M,PDE4B,GIMAP5,PECAM1,HLX,SIRPB2,DYSF,PGF,MEF2C,TNFSF4,TNFRSF4,CD99,VEGFC,SELE,SELP,ANXA1,ICAM2,RGCC,COLEC10,IFI16,IGF2,CD274,ULBP2,PRKCE,PRKCH,PLPP4,IL1A,IL7R,CXCL8,PROS1,PDCD1LG2,IL16,PLVAP,SPTA1,TNFRSF14,GATA2,GATA3,IL18R1,ITGB3,VSIR,ITPKB,LAPTM5,PRDM1,BMX,GBP5,NFATC2,C3AR1,KLHL6,TNFSF18,CAV1,LCP2,CXCL2,EDN1,TGFB2,TGFBR2,THBS1,EFNB2,TLR4,SERPINE1,CD69,CLDN5,IL1RL1,HCLS1
GeneOntologyBiologicalProcess	GO:0048705	skeletal system morphogenesis	2.75e-12	1.63e-08	2.51e-10	2.33e-09	20669	426	398	34	SPNS2,MEF2C,MEIS1,HOXA9,HOXA11,HOXB6,HOXB7,HOXB8,HOXB9,HOXC9,HOXD8,HOXD9,PITX2,SOX6,HSPG2,SCHIP1,PRRX1,ITGA8,RBM24,CSGALNACT1,GATA3,PTHLH,PRDM1,BMP6,TBX1,TBX15,ZEB1,CASP4,GRIA2,EDN1,TGFB2,TGFBR2,THBS1,GREM1
GeneOntologyBiologicalProcess	GO:0030097	hemopoiesis	3.38e-12	2.01e-08	3.04e-10	2.82e-09	20669	1498	398	70	CDKN2A,CDKN2B,HHEX,ERG,PDGFB,GIMAP5,HLX,MECOM,MEF2C,MEIS1,TNFSF4,HOXA9,HOXB7,HOXB8,ADGRF5,SELE,SOX6,SELP,FLI1,TFEC,FLT1,FLT4,ANGPT2,DLL4,ANXA1,MYCT1,IFI16,SLC40A1,CRIP2,CARTPT,MIR126,IL1A,MAPK11,IL7R,INHBA,RASSF2,SPTA1,TCIM,GATA2,DAB2,GATA3,GIMAP1,THSD1,SSTR1,IL18R1,ITGB3,VSIR,ITPKB,PRDM1,JAG2,CYRIA,NFATC2,KDR,TAL1,NOTCH4,ZEB1,TNFSF18,SOX17,CXCL1,CXCL2,TGFB2,TGFBR2,THBS1,CD34,TLL1,LPL,TLR4,LYL1,E…
GeneOntologyBiologicalProcess	GO:0048562	embryonic organ morphogenesis	3.8e-12	2.26e-08	3.37e-10	3.13e-09	20669	637	398	42	SPNS2,HLX,SOX18,RCSD1,MEF2C,MEIS1,HOXA9,HOXA11,HOXB6,HOXB7,HOXB8,HOXB9,HOXC9,HOXD9,PITX2,CTHRC1,HSPG2,PRRX1,ITGA8,IGFBP3,MICAL2,RBM24,GATA2,GATA3,PLXND1,PTHLH,PRDM1,TBX1,TBX15,VAX1,ZEB1,GRK5,SOX17,CASP4,GRIA2,EDN1,TGFB2,TGFBR2,EFNA1,EFNB2,LUM,ENG
GeneOntologyBiologicalProcess	GO:0048706	embryonic skeletal system development	7.32e-12	4.35e-08	6.39e-10	5.92e-09	20669	302	398	28	SPNS2,MEF2C,MEIS1,HOXA9,HOXA11,HOXB6,HOXB7,HOXB8,HOXB9,HOXC6,HOXC9,HOXD9,PITX2,HSPG2,PRRX1,ITGA8,RBM24,GATA3,PTHLH,PRDM1,TBX1,TBX15,ZEB1,CASP4,GRIA2,EDN1,TGFB2,TGFBR2
GeneOntologyBiologicalProcess	GO:0030198	extracellular matrix organization	8.22e-12	4.88e-08	7.08e-10	6.56e-09	20669	468	398	35	A2M,PDGFB,PECAM1,MMP1,MMP10,PMP22,COL3A1,COL4A1,HSPG2,ITGA11,VWF,COL15A1,MMP28,ICAM2,RGCC,ITGA8,HAPLN1,CSGALNACT1,ITGA1,ITGB3,ADAMTS9,KDR,LAMA4,CAV1,CAV2,ADAM12,TGFB2,THBD,THBS1,TIE1,TLL1,SERPINE1,GREM1,LUM,ENG
GeneOntologyBiologicalProcess	GO:0060562	epithelial tube morphogenesis	8.56e-12	5.09e-08	7.27e-10	6.73e-09	20669	572	398	39	HHEX,SPNS2,SOX18,RCSD1,ACVRL1,PGF,MEF2C,MEIS1,HOXA11,HOXB7,PITX2,CTHRC1,VEGFC,COL4A1,FLT1,DLL4,RHOB,IGFBP3,MICAL2,RBM24,GATA3,PLXND1,PTHLH,RASIP1,KDR,TBX1,NOTCH4,GRK5,SOX17,EDN1,TGFB2,TGFBR2,GDF7,EFNB2,TIE1,HEY1,GREM1,ENG,CDH5
GeneOntologyBiologicalProcess	GO:0043062	extracellular structure organization	8.73e-12	5.19e-08	7.31e-10	6.77e-09	20669	469	398	35	A2M,PDGFB,PECAM1,MMP1,MMP10,PMP22,COL3A1,COL4A1,HSPG2,ITGA11,VWF,COL15A1,MMP28,ICAM2,RGCC,ITGA8,HAPLN1,CSGALNACT1,ITGA1,ITGB3,ADAMTS9,KDR,LAMA4,CAV1,CAV2,ADAM12,TGFB2,THBD,THBS1,TIE1,TLL1,SERPINE1,GREM1,LUM,ENG
GeneOntologyBiologicalProcess	GO:0045229	external encapsulating structure organization	1.04e-11	6.2e-08	8.62e-10	7.99e-09	20669	472	398	35	A2M,PDGFB,PECAM1,MMP1,MMP10,PMP22,COL3A1,COL4A1,HSPG2,ITGA11,VWF,COL15A1,MMP28,ICAM2,RGCC,ITGA8,HAPLN1,CSGALNACT1,ITGA1,ITGB3,ADAMTS9,KDR,LAMA4,CAV1,CAV2,ADAM12,TGFB2,THBD,THBS1,TIE1,TLL1,SERPINE1,GREM1,LUM,ENG
GeneOntologyBiologicalProcess	GO:0010628	positive regulation of gene expression	1.19e-11	7.05e-08	9.65e-10	8.95e-09	20669	1471	398	68	CDKN2A,PDE4B,PDGFB,GIMAP5,RPS6KA2,ACTA2,LY96,CLEC4M,MEF2C,TNFSF4,TNFRSF4,CEACAM21,PLD1,PMP22,VIP,FLT4,PRRX1,DLL4,ANXA1,RGCC,VASH1,IFI16,CD274,ULBP2,RBM24,IL1A,MAPK11,H19,IL7R,CXCL8,NEAT1,IL16,INHBA,LRRC32,TNFRSF14,GATA2,GATA3,IL18R1,ITGB3,VSIR,LAPTM5,PRDM1,PPARGC1A,BMP6,GBP5,NFATC2,BMP10,C3AR1,TNFSF15,CLEC9A,NTRK2,SOX17,CASP4,CAV1,NR2F1,TGFB2,THBS1,GDF7,HEY1,CD34,LPL,TLR4,SERPINE1,CLDN5,IL1RL1,LU…
GeneOntologyBiologicalProcess	GO:0014706	striated muscle tissue development	1.22e-11	7.27e-08	9.83e-10	9.11e-09	20669	633	398	41	HLX,DYSF,MEF2C,MEIS1,FER1L6,HOXD9,PITX1,PITX2,PMP22,SOX6,HSPG2,SORBS2,COL15A1,DLL4,IGF2,ANKRD1,RBM24,MAPK11,DAB2,MYOZ2,PPARGC1A,GJA5,BMP10,ADAMTS9,TBX1,VAX1,NPR3,FOXP2,CAV1,CAV2,S1PR1,RGS4,NR2F1,EDN1,NR2F2,TGFB2,TGFBR2,EFNB2,HEY1,GREM1,ENG
GeneOntologyBiologicalProcess	GO:0030855	epithelial cell differentiation	1.45e-11	8.59e-08	1.14e-09	1.06e-08	20669	1114	398	57	CDKN2B,HHEX,C2CD4B,PDGFB,PECAM1,ACTA2,SOX18,ACVRL1,MEF2C,MEIS1,KRT80,PITX2,COL4A1,ROBO4,FLT1,FLT4,COL15A1,ANXA1,ADGRA2,PRKCE,PRKCH,IL1A,CYP1A1,DAB2,GATA3,PTHLH,PRDM1,JAG2,BMP6,APOLD1,NFIB,KDR,TAL1,TBX1,NOTCH4,GPR4,ZEB1,THSD7A,SOX17,LAMA4,REN,CAV1,S1PR1,NR2F2,TGFB2,GDF7,TIE1,HEY1,CD34,TLL1,RNASE10,SERPINE1,CLDN5,GREM1,ENG,TMEM100,CDH5
GeneOntologyBiologicalProcess	GO:0006935	chemotaxis	1.67e-11	9.9e-08	1.3e-09	1.21e-08	20669	870	398	49	PDE4B,PDGFB,DYSF,PGF,HOXB9,MTUS1,PIK3CG,PLD1,VEGFC,ROBO4,FLT1,FLT4,COL15A1,ANGPT2,ANXA1,MMP28,COLEC10,ADGRA2,CXCL8,IL16,SPTA1,GATA3,ITGA1,SEMA3G,PLXND1,ITGB3,PCDH17,NRP2,NFIB,ECSCR,ACKR3,KDR,C3AR1,VAX1,TNFSF18,CCRL2,CXCL1,CXCL2,S1PR1,EDN1,TGFB2,THBS1,EFNA1,GDF7,EFNB2,SERPINE1,GREM1,ENG,CDH13
GeneOntologyBiologicalProcess	GO:0010595	positive regulation of endothelial cell migration	2.34e-11	1.39e-07	1.81e-09	1.67e-08	20669	156	398	20	PDGFB,RHOJ,PIK3CG,RIN2,VEGFC,FLT4,ANXA1,ADGRA2,RHOB,MIR126,IGF2,PLK2,GATA2,GATA3,ITGB3,NRP2,SRPX2,KDR,EDN1,THBS1
GeneOntologyBiologicalProcess	GO:0001938	positive regulation of endothelial cell proliferation	2.5e-11	1.49e-07	1.91e-09	1.77e-08	20669	123	398	18	PDGFB,ACVRL1,DYSF,PGF,VEGFC,VIP,FLT4,MIR126,IGF2,GATA2,ITGB3,NRP2,BMP6,APLN,KDR,CAV1,CAV2,CDH13
GeneOntologyBiologicalProcess	GO:0009617	response to bacterium	2.92e-11	1.73e-07	2.19e-09	2.03e-08	20669	1199	398	59	PDE4B,MECOM,SIRPB2,LY96,CLEC4M,MEF2C,FER1L6,TNFSF4,MMP1,PLD1,PMP22,SELE,SELP,VIP,VWF,IFI44,IFI16,AQP1,MIR126,IGFBP3,CSF2RB,ANKRD1,CD274,ULBP2,PRKCE,IL1A,IL7R,CXCL8,PROS1,PDCD1LG2,CYP1A1,TNFRSF14,GBP2,GBP3,STAB1,PRDM1,PPARGC1A,BMP6,GBP4,GBP5,ADAMTS9,NFIB,NLRC3,KLHL6,CASP4,REN,CAV1,CUBN,CXCL1,CXCL2,EDN1,TFPI,THBD,RNASE1,RNASE6,LPL,TLR4,SERPINE1,EPAS1
GeneOntologyBiologicalProcess	GO:0035904	aorta development	5.28e-11	3.13e-07	3.92e-09	3.63e-08	20669	83	398	15	ACVRL1,MEIS1,COL3A1,DLL4,GATA2,PLXND1,PTHLH,PRDM1,ADAMTS9,TBX1,NOTCH4,TGFB2,EFNB2,HEY1,ENG
GeneOntologyBiologicalProcess	GO:0042330	taxis	6.14e-11	3.65e-07	4.51e-09	4.18e-08	20669	903	398	49	PDE4B,PDGFB,DYSF,PGF,HOXB9,MTUS1,PIK3CG,PLD1,VEGFC,ROBO4,FLT1,FLT4,COL15A1,ANGPT2,ANXA1,MMP28,COLEC10,ADGRA2,CXCL8,IL16,SPTA1,GATA3,ITGA1,SEMA3G,PLXND1,ITGB3,PCDH17,NRP2,NFIB,ECSCR,ACKR3,KDR,C3AR1,VAX1,TNFSF18,CCRL2,CXCL1,CXCL2,S1PR1,EDN1,TGFB2,THBS1,EFNA1,GDF7,EFNB2,SERPINE1,GREM1,ENG,CDH13
GeneOntologyBiologicalProcess	GO:0008015	blood circulation	6.64e-11	3.95e-07	4.81e-09	4.46e-08	20669	755	398	44	PDE3A,PDE4B,C2CD4B,PDGFB,RPS6KA2,ACTA2,ACVRL1,KL,ACSM3,PIK3CG,PITX2,VEGFC,FLI1,FLT1,DLL4,MYZAP,CRIP2,GCOM1,SMTN,CARTPT,SCN3B,PLVAP,HOPX,ITGA1,BMP6,GJA5,APLN,BMP10,KCNJ2,C3AR1,GPR4,NPR3,REN,CAV1,RGS4,EDN1,NR2F2,TGFB2,MYOF,CD34,CLDN5,ENG,CDH5,EPAS1
GeneOntologyBiologicalProcess	GO:0001569	branching involved in blood vessel morphogenesis	7.48e-11	4.44e-07	5.35e-09	4.96e-08	20669	59	398	13	SPNS2,PITX2,VEGFC,COL4A1,FLT1,DLL4,PLXND1,KDR,TBX1,NOTCH4,EDN1,TGFBR2,ENG
GeneOntologyBiologicalProcess	GO:0048738	cardiac muscle tissue development	7.71e-11	4.58e-07	5.45e-09	5.05e-08	20669	357	398	29	MEF2C,MEIS1,FER1L6,PITX2,SOX6,HSPG2,SORBS2,DLL4,ANKRD1,RBM24,MAPK11,DAB2,GJA5,BMP10,ADAMTS9,TBX1,NPR3,CAV1,S1PR1,RGS4,NR2F1,EDN1,NR2F2,TGFB2,TGFBR2,EFNB2,HEY1,GREM1,ENG
GeneOntologyBiologicalProcess	GO:0048010	vascular endothelial growth factor receptor signaling pathway	8.79e-11	5.22e-07	6.15e-09	5.7e-08	20669	116	398	17	HHEX,PDGFB,PGF,SHC2,VEGFC,FLT1,FLT4,DLL4,MIR126,CLEC14A,MAPK11,ITGB3,NRP2,KDR,TMEM204,MYOF,MMRN2
GeneOntologyBiologicalProcess	GO:0045785	positive regulation of cell adhesion	9.11e-11	5.41e-07	6.29e-09	5.83e-08	20669	537	398	36	PDGFB,GIMAP5,HLX,ADGRG1,SIRPB2,DYSF,TNFSF4,RIN2,VEGFC,SELE,SELP,ROBO4,ANXA1,IGF2,CD274,PRKCE,IL1A,IL7R,PDCD1LG2,SPTA1,TNFRSF14,DAB2,GATA3,ITGB3,VSIR,ITPKB,KDR,TNFSF18,CAV1,TGFB2,TGFBR2,TGM2,THBS1,EFNB2,RNASE10,CDH13
GeneOntologyBiologicalProcess	GO:0045944	positive regulation of transcription by RNA polymerase II	1.04e-10	6.19e-07	7.12e-09	6.6e-08	20669	1407	398	64	CDKN2A,CDKN2B,HHEX,ERG,PDGFB,SOX18,MECOM,ACVRL1,MEF2C,MEIS1,HOXA9,HOXA10,HOXB7,HOXB9,HOXD8,HOXD9,PITX1,PITX2,CAVIN2,SOX6,FLI1,TFEC,PRRX1,RGCC,ITGA8,IFI16,ABLIM3,SLC40A1,IGF2,MICAL2,IL1A,INHBA,GATA2,DAB2,GATA3,PLXND1,ZNF467,PPARGC1A,BMP6,APLN,NFATC2,NFIB,TAL1,TBX1,NOTCH4,NPAS2,ZEB1,NFE4,SOX17,EBF1,S1PR1,NR2F1,EDN1,NR2F2,TGFB2,HEY1,TLR4,SERPINE1,GREM1,LUM,ENG,EPAS1,HCLS1,CDH13
GeneOntologyBiologicalProcess	GO:0009792	embryo development ending in birth or egg hatching	1.25e-10	7.44e-07	8.45e-09	7.83e-08	20669	1244	398	59	HHEX,PDGFB,SPNS2,SOX18,MECOM,PCDH12,ACVRL1,MEF2C,MEIS1,HOXA9,HOXA11,HOXB6,HOXB7,HOXB8,HOXB9,HOXC6,HOXC9,HOXD9,PITX2,CTHRC1,ADGRF5,SOX6,HSPG2,PRRX1,VASH1,ITGA8,COLEC10,IGF2,IGFBP3,PLPP4,RBM24,HOPX,GATA2,DAB2,GATA3,PTHLH,PRDM1,JAG2,TBX1,TBX15,ZEB1,SOX17,CASP4,GRIA2,CAV1,CUBN,EDN1,NR2F2,TGFB2,TGFBR2,GDF7,EFNB2,TIE1,MBNL2,HEY1,CALCRL,TM4SF1,TMEM100,EPAS1
GeneOntologyBiologicalProcess	GO:0043009	chordate embryonic development	1.73e-10	1.03e-06	1.16e-08	1.07e-07	20669	1221	398	58	HHEX,PDGFB,SPNS2,SOX18,MECOM,PCDH12,ACVRL1,MEF2C,MEIS1,HOXA9,HOXA11,HOXB6,HOXB7,HOXB8,HOXB9,HOXC6,HOXC9,HOXD9,PITX2,CTHRC1,ADGRF5,SOX6,HSPG2,PRRX1,VASH1,ITGA8,IGF2,IGFBP3,PLPP4,RBM24,HOPX,GATA2,DAB2,GATA3,PTHLH,PRDM1,JAG2,TBX1,TBX15,ZEB1,SOX17,CASP4,GRIA2,CAV1,CUBN,EDN1,NR2F2,TGFB2,TGFBR2,GDF7,EFNB2,TIE1,MBNL2,HEY1,CALCRL,TM4SF1,TMEM100,EPAS1
GeneOntologyBiologicalProcess	GO:0090287	regulation of cellular response to growth factor stimulus	1.87e-10	1.11e-06	1.23e-08	1.14e-07	20669	420	398	31	CDKN2B,HHEX,PDGFB,ACVRL1,VEGFC,FLT4,DLL4,ITGA8,ADGRA2,MIR126,IGFBP3,DAB2,GATA3,ITGB3,VSIR,NRP2,APLN,KDR,ZEB1,TMEM204,HTRA3,CAV1,CAV2,TGFBR2,MYOF,THBS1,TLL1,MMRN2,GREM1,ENG,CDH5
GeneOntologyBiologicalProcess	GO:0035909	aorta morphogenesis	2.95e-10	1.75e-06	1.92e-08	1.78e-07	20669	42	398	11	ACVRL1,COL3A1,DLL4,GATA2,ADAMTS9,TBX1,NOTCH4,TGFB2,EFNB2,HEY1,ENG
GeneOntologyBiologicalProcess	GO:0003170	heart valve development	3.88e-10	2.31e-06	2.51e-08	2.32e-07	20669	95	398	15	ERG,MEF2C,PITX2,DLL4,GATA2,GATA3,PRDM1,GJA5,ADAMTS9,PRSS23,TGFB2,TGFBR2,EFNA1,TIE1,HEY1
GeneOntologyBiologicalProcess	GO:0001655	urogenital system development	4.7e-10	2.79e-06	3e-08	2.78e-07	20669	570	398	36	PDGFB,PECAM1,ACTA2,MECOM,PGF,MEF2C,HOXA10,HOXA11,HOXB7,COL4A1,SCHIP1,ANGPT2,ANXA1,ITGA8,AQP1,IGF2,PRKCE,GATA2,GATA3,PLXND1,ITGB3,PRDM1,JAG2,PPARGC1A,BMP6,BMP10,C3AR1,GPR4,THSD7A,SOX17,REN,TGFB2,EFNB2,HEY1,CD34,GREM1
GeneOntologyBiologicalProcess	GO:0007389	pattern specification process	4.82e-10	2.86e-06	3.05e-08	2.82e-07	20669	865	398	46	HHEX,MCAM,SOX18,ADGRG1,RCSD1,ACVRL1,MEF2C,MEIS1,HOXA9,HOXA10,HOXA11,HOXB6,HOXB7,HOXB8,HOXB9,HOXC6,HOXC9,HOXD8,HOXD9,PITX2,FLT1,DLL4,IGF2,MICAL2,HES4,RBM24,PKD1L1,NRP2,PRDM1,APLN,TBX1,ZEB1,GRK5,SOX17,CAV1,NR2F1,EDN1,NR2F2,TGFBR2,EFNB2,HEY1,TLL1,CLDN5,GREM1,CALCRL,ENG
GeneOntologyBiologicalProcess	GO:0061138	morphogenesis of a branching epithelium	5.23e-10	3.11e-06	3.27e-08	3.03e-07	20669	247	398	23	HHEX,PDGFB,SPNS2,PGF,HOXA11,HOXB7,PITX2,VEGFC,COL4A1,FLT1,DLL4,PLXND1,RASIP1,KDR,TBX1,NOTCH4,EDN1,TGFBR2,TGM2,GDF7,TIE1,GREM1,ENG
GeneOntologyBiologicalProcess	GO:0001763	morphogenesis of a branching structure	5.66e-10	3.36e-06	3.5e-08	3.25e-07	20669	270	398	24	HHEX,PDGFB,SPNS2,PGF,HOXA11,HOXB7,PITX2,VEGFC,COL4A1,FLT1,DLL4,PLXND1,PRDM1,RASIP1,KDR,TBX1,NOTCH4,EDN1,TGFBR2,TGM2,GDF7,TIE1,GREM1,ENG
GeneOntologyBiologicalProcess	GO:2000146	negative regulation of cell motility	5.77e-10	3.43e-06	3.53e-08	3.27e-07	20669	414	398	30	PDGFB,ADGRG1,ACVRL1,MEF2C,COL3A1,ROBO4,ANGPT2,DLL4,MMP28,RGCC,VASH1,APOD,RHOB,MIR126,ARHGDIB,IGFBP3,IGFBP5,SP100,GATA3,PPARGC1A,BMP10,ADAMTS9,NR2F2,THBS1,TIE1,SERPINE1,MMRN2,CLDN5,GREM1,ENG
GeneOntologyBiologicalProcess	GO:0097529	myeloid leukocyte migration	5.82e-10	3.46e-06	3.53e-08	3.27e-07	20669	293	398	25	PDE4B,PDGFB,PECAM1,DYSF,PGF,MTUS1,CD99,PIK3CG,VEGFC,FLT1,ANXA1,MMP28,IL1A,CXCL8,ITGA1,C3AR1,TNFSF18,CXCL1,CXCL2,EDN1,TGFB2,THBS1,SERPINE1,GREM1,ENG
GeneOntologyBiologicalProcess	GO:0071560	cellular response to transforming growth factor beta stimulus	6.58e-10	3.91e-06	3.95e-08	3.66e-07	20669	318	398	26	CDKN2B,PDE3A,PECAM1,ACVRL1,MEF2C,COL3A1,SOX6,GDF15,ITGA8,ANKRD1,LRRC32,DAB2,PPARGC1A,ZEB1,HTRA3,CAV1,CAV2,EDN1,TGFB2,TGFBR2,THBS1,SERPINE1,CLDN5,LTBP2,ENG,CDH5
GeneOntologyBiologicalProcess	GO:0006954	inflammatory response	7.05e-10	4.19e-06	4.19e-08	3.88e-07	20669	970	398	49	A2M,C2CD4B,MECOM,LY96,TNFSF4,TNFRSF4,KL,PIK3CG,SCN9A,PMP22,SELE,SELP,HSPG2,ANXA1,GMFG,CHST1,APOD,IFI16,CRHBP,MIR126,CASP12,IL1A,H19,CXCL8,NEAT1,IL16,GATA3,IL18R1,STAB1,BMP6,GBP5,C3AR1,NLRC3,GPR4,TNFSF18,NT5E,NTRK2,CASP4,CCRL2,CXCL1,CXCL2,TGM2,THBS1,LPL,TLR4,SERPINE1,IL1RL1,CALCRL,CDH5
GeneOntologyCellularComponent	GO:0009986	cell surface	9.8e-15	4.82e-12	4.82e-12	3.27e-11	20659	1131	401	64	PDGFB,PECAM1,MCAM,PRND,CLEC4M,ACVRL1,TNFSF4,TNFRSF4,CD99,ADGRF5,PMP22,SELP,ROBO4,VWF,ANXA1,ITGA8,CPM,ADGRA2,CD93,CLEC14A,CD274,ULBP2,IL1A,IL7R,PDCD1LG2,PLVAP,LRRC32,TNFRSF14,ITGA1,TNFRSF10C,THSD1,ITGB3,VSIR,SRPX2,BMP10,ADAMTS9,ACKR3,KDR,NOTCH4,CLEC2B,CLEC9A,TNFSF18,NT5E,NTRK2,CCRL2,GRIA2,CAV1,CAV2,CUBN,S1PR1,TFPI,TGFB2,TGFBR2,THBD,THBS1,CD34,LPL,TLR4,CD69,IL1RL1,GREM1,ENG,CDH5,CDH13
GeneOntologyCellularComponent	GO:0031091	platelet alpha granule	2.94e-11	1.45e-08	7.23e-09	4.9e-08	20659	93	401	16	A2M,PDGFB,PECAM1,VEGFC,SELP,VWF,MMRN1,IGF2,IGFBP3,SRGN,PROS1,ITGB3,TGFB2,THBS1,SYTL4,SERPINE1
GeneOntologyCellularComponent	GO:0009897	external side of plasma membrane	5.32e-11	2.62e-08	8.73e-09	5.91e-08	20659	549	401	37	PECAM1,MCAM,PRND,CLEC4M,TNFRSF4,SELP,ROBO4,VWF,ANXA1,CLEC14A,CD274,ULBP2,IL7R,PDCD1LG2,TNFRSF14,ITGA1,TNFRSF10C,ITGB3,VSIR,ACKR3,KDR,CLEC2B,NT5E,CCRL2,GRIA2,CUBN,S1PR1,TGFBR2,THBD,THBS1,CD34,TLR4,CD69,IL1RL1,ENG,CDH5,CDH13
GeneOntologyCellularComponent	GO:0097478	leaflet of membrane bilayer	3.1e-09	1.52e-06	3.05e-07	2.07e-06	20659	785	401	42	PECAM1,MCAM,PRND,CLEC4M,TNFRSF4,SELP,ROBO4,VWF,ANXA1,MYZAP,GCOM1,CLEC14A,CD274,ULBP2,IL7R,PDCD1LG2,SPTA1,TNFRSF14,ITGA1,TNFRSF10C,ITGB3,VSIR,ACKR3,KDR,GNG11,CLEC2B,NT5E,CCRL2,GRIA2,CAV2,CUBN,S1PR1,TGFBR2,THBD,THBS1,CD34,TLR4,CD69,IL1RL1,ENG,CDH5,CDH13
GeneOntologyCellularComponent	GO:0098552	side of membrane	3.1e-09	1.52e-06	3.05e-07	2.07e-06	20659	785	401	42	PECAM1,MCAM,PRND,CLEC4M,TNFRSF4,SELP,ROBO4,VWF,ANXA1,MYZAP,GCOM1,CLEC14A,CD274,ULBP2,IL7R,PDCD1LG2,SPTA1,TNFRSF14,ITGA1,TNFRSF10C,ITGB3,VSIR,ACKR3,KDR,GNG11,CLEC2B,NT5E,CCRL2,GRIA2,CAV2,CUBN,S1PR1,TGFBR2,THBD,THBS1,CD34,TLR4,CD69,IL1RL1,ENG,CDH5,CDH13
GeneOntologyCellularComponent	GO:0062023	collagen-containing extracellular matrix	2.19e-08	1.08e-05	1.8e-06	1.22e-05	20659	537	401	32	A2M,PDGFB,CTHRC1,PMP22,COL3A1,COL4A1,HSPG2,VWF,COL15A1,ANGPT2,ANXA1,MMP28,GDF15,HAPLN1,MMRN1,IGF2,CLEC14A,IL16,SRPX2,ADAMTS9,IMPG2,LAMA4,TGFB2,TGM2,THBS1,TIMP3,SERPINE1,MMRN2,LTBP2,GREM1,LUM,CDH13
GeneOntologyCellularComponent	GO:0031012	extracellular matrix	4.81e-08	2.36e-05	3.18e-06	2.16e-05	20659	675	401	36	A2M,PDGFB,CTHRC1,MMP1,MMP10,PMP22,COL3A1,COL4A1,HSPG2,VWF,COL15A1,ANGPT2,ANXA1,MMP28,GDF15,HAPLN1,MMRN1,IGF2,CLEC14A,IL16,LRRC32,SRPX2,ADAMTS9,IMPG2,LAMA4,TGFB2,TGM2,THBS1,TIMP3,SERPINE1,MMRN2,LTBP2,IL1RL1,GREM1,LUM,CDH13
GeneOntologyCellularComponent	GO:0030312	external encapsulating structure	5.18e-08	2.55e-05	3.18e-06	2.16e-05	20659	677	401	36	A2M,PDGFB,CTHRC1,MMP1,MMP10,PMP22,COL3A1,COL4A1,HSPG2,VWF,COL15A1,ANGPT2,ANXA1,MMP28,GDF15,HAPLN1,MMRN1,IGF2,CLEC14A,IL16,LRRC32,SRPX2,ADAMTS9,IMPG2,LAMA4,TGFB2,TGM2,THBS1,TIMP3,SERPINE1,MMRN2,LTBP2,IL1RL1,GREM1,LUM,CDH13
GeneOntologyCellularComponent	GO:0031093	platelet alpha granule lumen	6.23e-08	3.07e-05	3.41e-06	2.31e-05	20659	67	401	11	A2M,PDGFB,VEGFC,VWF,MMRN1,IGF2,SRGN,PROS1,TGFB2,THBS1,SERPINE1
GeneOntologyCellularComponent	GO:0070161	anchoring junction	5.39e-07	0.00026517	2.65e-05	0.0001797	20659	911	401	41	CLDN14,PECAM1,MCAM,SYNPO,PCDH12,KRT80,ARHGAP31,MPP4,CD99,AHNAK,PMP22,HSPG2,FLT1,ITGA11,SORBS2,ANXA1,ITGA8,RHOB,PRKCH,IL16,DAB2,ITGA1,THSD1,ITGB3,RASIP1,GJA4,GJA5,KCNJ2,TMEM204,FRMPD2,ESAM,CAV1,CAV2,LCP2,TGM2,EFNB2,CLDN5,IL1RL1,ENG,CDH5,CDH13
GeneOntologyCellularComponent	GO:0020005	symbiont-containing vacuole membrane	9.2e-06	0.00452812	0.00041165	0.00278962	20659	8	401	4	AQP1,GBP2,GBP3,GBP4
GeneOntologyCellularComponent	GO:0005925	focal adhesion	1.16e-05	0.00570075	0.00047506	0.00321936	20659	427	401	23	MCAM,ARHGAP31,CD99,AHNAK,HSPG2,FLT1,ITGA11,SORBS2,ANXA1,ITGA8,RHOB,IL16,DAB2,ITGA1,THSD1,ITGB3,CAV1,CAV2,TGM2,EFNB2,IL1RL1,ENG,CDH13
GeneOntologyCellularComponent	GO:0043235	receptor complex	1.37e-05	0.00672502	0.0005016	0.0033992	20659	589	401	28	LY96,ACVRL1,AHRR,PMP22,FLT1,ITGA11,FLT4,ITGA8,CSF2RB,KCTD12,ITGA1,PLXND1,IL18R1,ITGB3,NRP2,PTPRB,KDR,IMPG2,NTRK2,GRIA2,CUBN,LCP2,TGFBR2,TIE1,TLR4,LTK,CALCRL,ENG
GeneOntologyCellularComponent	GO:0030430	host cell cytoplasm	1.63e-05	0.0080256	0.0005016	0.0033992	20659	9	401	4	AQP1,GBP2,GBP3,GBP4
GeneOntologyCellularComponent	GO:0033655	host cell cytoplasm part	1.63e-05	0.0080256	0.0005016	0.0033992	20659	9	401	4	AQP1,GBP2,GBP3,GBP4
GeneOntologyCellularComponent	GO:0020003	symbiont-containing vacuole	1.63e-05	0.0080256	0.0005016	0.0033992	20659	9	401	4	AQP1,GBP2,GBP3,GBP4
GeneOntologyCellularComponent	GO:0030055	cell-substrate junction	1.74e-05	0.00855045	0.00050297	0.00340847	20659	438	401	23	MCAM,ARHGAP31,CD99,AHNAK,HSPG2,FLT1,ITGA11,SORBS2,ANXA1,ITGA8,RHOB,IL16,DAB2,ITGA1,THSD1,ITGB3,CAV1,CAV2,TGM2,EFNB2,IL1RL1,ENG,CDH13
GeneOntologyCellularComponent	GO:0043656	host intracellular region	2.68e-05	0.013171	0.00069321	0.00469767	20659	10	401	4	AQP1,GBP2,GBP3,GBP4
GeneOntologyCellularComponent	GO:0033646	host intracellular part	2.68e-05	0.013171	0.00069321	0.00469767	20659	10	401	4	AQP1,GBP2,GBP3,GBP4
GeneOntologyCellularComponent	GO:0033643	host cell part	4.14e-05	0.0203801	0.00097048	0.00657669	20659	11	401	4	AQP1,GBP2,GBP3,GBP4
GeneOntologyCellularComponent	GO:0065010	extracellular membrane-bounded organelle	4.14e-05	0.0203801	0.00097048	0.00657669	20659	11	401	4	AQP1,GBP2,GBP3,GBP4
GeneOntologyCellularComponent	GO:0005901	caveola	5.24e-05	0.0257972	0.0011726	0.00794638	20659	109	401	10	CAVIN2,SELE,AQP1,PLVAP,CAV1,CAV2,TFPI,TGFBR2,MYOF,CDH13

## Sheet: 03_top-500-PC2-negative-loading
Category	ID	Name	PValue	QValueBonferroni	QValueFDRBH	QValueFDRBY	TotalGenes	GenesInTerm	GenesInQuery	GenesInTermInQuery	Genes
GeneOntologyMolecularFunction	GO:0022836	gated channel activity	2.28e-07	0.00019052	9.81e-05	0.00071655	19869	360	363	23	TTYH1,GJD2,CHRNB2,CHRNB4,CLCN1,NALCN,SCN2A,SCNN1A,SCNN1G,HTR3A,NALF2,GABRA5,KCNJ9,KCNJ11,KCNJ12,LRRC26,KCNN4,TMC1,ANO1,GRIA4,GRIK3,GRIN2B,P2RX1
GeneOntologyMolecularFunction	GO:0005153	interleukin-8 receptor binding	2.35e-07	0.00019617	9.81e-05	0.00071655	19869	9	363	5	CXCL6,CXCL5,PPBP,CXCL1,CXCL3
GeneOntologyMolecularFunction	GO:0045236	CXCR chemokine receptor binding	5.5e-07	0.00045946	0.00015315	0.00111883	19869	18	363	6	PF4,CXCL6,CXCL5,PPBP,CXCL1,CXCL3
GeneOntologyMolecularFunction	GO:0099094	ligand-gated cation channel activity	1.2e-06	0.00099939	0.00024985	0.00182519	19869	114	363	12	CHRNB2,CHRNB4,SCNN1A,SCNN1G,HTR3A,KCNJ9,KCNJ11,KCNJ12,GRIA4,GRIK3,GRIN2B,P2RX1
GeneOntologyMolecularFunction	GO:0015276	ligand-gated ion channel activity	3.64e-06	0.00304104	0.00060821	0.0044431	19869	149	363	13	CHRNB2,CHRNB4,SCNN1A,SCNN1G,HTR3A,GABRA5,KCNJ9,KCNJ11,KCNJ12,GRIA4,GRIK3,GRIN2B,P2RX1
GeneOntologyMolecularFunction	GO:0022834	ligand-gated channel activity	4.54e-06	0.00379291	0.00063215	0.00461803	19869	152	363	13	CHRNB2,CHRNB4,SCNN1A,SCNN1G,HTR3A,GABRA5,KCNJ9,KCNJ11,KCNJ12,GRIA4,GRIK3,GRIN2B,P2RX1
GeneOntologyMolecularFunction	GO:0005261	cation channel activity	1.19e-05	0.00997813	0.00142545	0.0104132	19869	423	363	22	CHRNB2,CHRNB4,NALCN,SCN2A,TMPRSS3,SCNN1A,SCNN1G,HTR3A,SGK1,NALF2,KCNJ9,KCNJ11,KCNJ12,LRRC26,KCNN4,TMC1,ANO1,GRIA4,GRIK3,GRIN2B,CAV1,P2RX1
GeneOntologyMolecularFunction	GO:0005216	ion channel activity	1.68e-05	0.0140309	0.00175387	0.0128124	19869	531	363	25	TTYH1,CHRNB2,CHRNB4,CLCN1,NALCN,SCN2A,TMPRSS3,SCNN1A,SCNN1G,HTR3A,SGK1,NALF2,GABRA5,KCNJ9,KCNJ11,KCNJ12,LRRC26,KCNN4,TMC1,ANO1,GRIA4,GRIK3,GRIN2B,CAV1,P2RX1
GeneOntologyMolecularFunction	GO:0001010	RNA polymerase II sequence-specific DNA-binding transcription factor recruiting activity	2.39e-05	0.0199297	0.00221441	0.0161768	19869	4	363	3	NANOGP8,NANOG,NANOGP1
GeneOntologyMolecularFunction	GO:0015267	channel activity	3.42e-05	0.0285307	0.00266611	0.0194766	19869	624	363	27	TTYH1,GJD2,CHRNB2,CHRNB4,CLCN1,NALCN,SCN2A,TMPRSS3,SCNN1A,SCNN1G,HTR3A,SGK1,NALF2,GABRA5,KCNJ9,KCNJ11,KCNJ12,LRRC26,KCNN4,NPY2R,TMC1,ANO1,GRIA4,GRIK3,GRIN2B,CAV1,P2RX1
GeneOntologyMolecularFunction	GO:0022803	passive transmembrane transporter activity	3.51e-05	0.0293272	0.00266611	0.0194766	19869	625	363	27	TTYH1,GJD2,CHRNB2,CHRNB4,CLCN1,NALCN,SCN2A,TMPRSS3,SCNN1A,SCNN1G,HTR3A,SGK1,NALF2,GABRA5,KCNJ9,KCNJ11,KCNJ12,LRRC26,KCNN4,NPY2R,TMC1,ANO1,GRIA4,GRIK3,GRIN2B,CAV1,P2RX1
GeneOntologyMolecularFunction	GO:0046870	cadmium ion binding	4.83e-05	0.0403319	0.00310245	0.0226642	19869	12	363	4	MT1E,MT1F,MT1H,MT2A
GeneOntologyMolecularFunction	GO:0005499	vitamin D binding	4.83e-05	0.0403319	0.00310245	0.0226642	19869	12	363	4	AFP,BSPRY,GC,CALB1
GeneOntologyBiologicalProcess	GO:0099536	synaptic signaling	1.39e-09	6.77e-06	2.59e-06	2.35e-05	20669	1107	357	49	MAG,GJD2,MAP1A,MBP,SYT9,SHC3,CHRNB2,CHRNB4,NLGN3,DLGAP3,PTCHD1,LRFN2,CLCN1,SCN2A,VGF,CABP1,HTR1A,SORBS2,HTR3A,SHANK2,UNC13A,GABRA5,GAD2,JPH4,AVPR1A,KISS1R,NGFR,ARC,SYP,SYT4,GNA15,CNTN2,NPTX1,NPY2R,DRD5,CALB1,CALB2,RASGRF2,GRIA4,GRIK3,SYT2,GRIN2B,P2RX1,DGKI,GPR176,SLC29A1,HRH3,HDC,SEZ6
GeneOntologyBiologicalProcess	GO:0098916	anterograde trans-synaptic signaling	1.62e-09	7.91e-06	2.59e-06	2.35e-05	20669	1076	357	48	MAG,GJD2,MAP1A,MBP,SYT9,SHC3,CHRNB2,CHRNB4,NLGN3,DLGAP3,PTCHD1,LRFN2,CLCN1,SCN2A,VGF,CABP1,HTR1A,HTR3A,SHANK2,UNC13A,GABRA5,GAD2,JPH4,AVPR1A,KISS1R,NGFR,ARC,SYP,SYT4,GNA15,CNTN2,NPTX1,NPY2R,DRD5,CALB1,CALB2,RASGRF2,GRIA4,GRIK3,SYT2,GRIN2B,P2RX1,DGKI,GPR176,SLC29A1,HRH3,HDC,SEZ6
GeneOntologyBiologicalProcess	GO:0007268	chemical synaptic transmission	1.62e-09	7.91e-06	2.59e-06	2.35e-05	20669	1076	357	48	MAG,GJD2,MAP1A,MBP,SYT9,SHC3,CHRNB2,CHRNB4,NLGN3,DLGAP3,PTCHD1,LRFN2,CLCN1,SCN2A,VGF,CABP1,HTR1A,HTR3A,SHANK2,UNC13A,GABRA5,GAD2,JPH4,AVPR1A,KISS1R,NGFR,ARC,SYP,SYT4,GNA15,CNTN2,NPTX1,NPY2R,DRD5,CALB1,CALB2,RASGRF2,GRIA4,GRIK3,SYT2,GRIN2B,P2RX1,DGKI,GPR176,SLC29A1,HRH3,HDC,SEZ6
GeneOntologyBiologicalProcess	GO:0099537	trans-synaptic signaling	2.12e-09	1.04e-05	2.59e-06	2.35e-05	20669	1085	357	48	MAG,GJD2,MAP1A,MBP,SYT9,SHC3,CHRNB2,CHRNB4,NLGN3,DLGAP3,PTCHD1,LRFN2,CLCN1,SCN2A,VGF,CABP1,HTR1A,HTR3A,SHANK2,UNC13A,GABRA5,GAD2,JPH4,AVPR1A,KISS1R,NGFR,ARC,SYP,SYT4,GNA15,CNTN2,NPTX1,NPY2R,DRD5,CALB1,CALB2,RASGRF2,GRIA4,GRIK3,SYT2,GRIN2B,P2RX1,DGKI,GPR176,SLC29A1,HRH3,HDC,SEZ6
GeneOntologyBiologicalProcess	GO:0036018	cellular response to erythropoietin	4.33e-09	2.11e-05	4.22e-06	3.83e-05	20669	16	357	7	NANOGP8,NANOG,NANOGP1,MT1E,MT1F,MT1H,MT2A
GeneOntologyBiologicalProcess	GO:0036017	response to erythropoietin	1.82e-08	8.9e-05	1.48e-05	0.00013451	20669	19	357	7	NANOGP8,NANOG,NANOGP1,MT1E,MT1F,MT1H,MT2A
GeneOntologyBiologicalProcess	GO:0042391	regulation of membrane potential	3.78e-08	0.00018471	2.64e-05	0.00023935	20669	554	357	30	MAG,GJD2,NTSR2,CHRNB2,CHRNB4,NLGN3,PTCHD1,CLCN1,NALCN,SCN2A,HTR3A,SHANK2,GABRA5,MYC,AVPR1A,KCNJ11,NGFR,KCNN4,GNA15,NPY2R,DRD5,ANO1,GRIA4,GRIK3,GRIN2B,CAV1,P2RX1,DGKI,SLC29A1,SEZ6
GeneOntologyBiologicalProcess	GO:0060078	regulation of postsynaptic membrane potential	3.25e-07	0.0015853	0.00019816	0.00179741	20669	172	357	15	CHRNB2,CHRNB4,NLGN3,PTCHD1,SHANK2,GABRA5,NGFR,NPY2R,GRIA4,GRIK3,GRIN2B,P2RX1,DGKI,SLC29A1,SEZ6
GeneOntologyBiologicalProcess	GO:0031175	neuron projection development	5.68e-07	0.00277056	0.00030784	0.00279224	20669	1424	357	51	MAG,MAP1A,MBP,SHC3,CHRNB2,ADM,UNC5A,NLGN3,ACTL6B,CXCL6,CXCL5,RASAL1,CNTN1,FOXJ1,SFRP2,FOXO6,SGK1,WNT8B,SH3GL2,ALKAL2,SIM1,POSTN,BICDL1,SHANK2,FUT9,PRDM14,UNC13A,RIPOR2,KIF1A,SPP1,KIAA0319,NEFM,PROKR2,STMN3,NGFR,ARC,COBL,SYT4,CNTN2,NPTX1,RAB17,ROR1,BRSK2,LAMA3,SYT2,ARTN,CAPN11,THY1,EMX1,HDC,SEZ6
GeneOntologyBiologicalProcess	GO:0007263	nitric oxide mediated signal transduction	7.55e-07	0.00368327	0.00036833	0.00334088	20669	44	357	8	MT1E,MT1F,MT1G,MT1H,MT2A,MAFA,NPY2R,TNNT2
GeneOntologyBiologicalProcess	GO:0006875	cellular metal ion homeostasis	8.83e-07	0.00430944	0.00039177	0.00355349	20669	712	357	32	ADM,TMPRSS3,SGK1,CP,MT1E,MT1F,MT1G,MT1H,MT2A,FCRL5,NALF2,CXCR2,MYC,JPH4,GALR1,AVPR1A,SPP1,AVPR1B,PTGER2,GNA15,TESC,NPY2R,DRD5,CALB1,CALB2,GRIN2B,CAV1,CXCL1,CXCL3,THY1,P2RX1,HRH3
GeneOntologyBiologicalProcess	GO:0055065	metal ion homeostasis	1.65e-06	0.00803391	0.00062945	0.00570942	20669	806	357	34	ADM,TMPRSS3,SCNN1A,SCNN1G,SGK1,CP,MT1E,MT1F,MT1G,MT1H,MT2A,FCRL5,NALF2,CXCR2,MYC,JPH4,GALR1,AVPR1A,SPP1,AVPR1B,PTGER2,GNA15,TESC,NPY2R,DRD5,CALB1,CALB2,GRIN2B,CAV1,CXCL1,CXCL3,THY1,P2RX1,HRH3
GeneOntologyBiologicalProcess	GO:0055082	cellular chemical homeostasis	1.68e-06	0.00818291	0.00062945	0.00570942	20669	1034	357	40	ADM,TMPRSS3,SGK1,CP,MT1E,MT1F,MT1G,MT1H,MT2A,FCRL5,NALF2,CXCR2,MYC,JPH4,GALR1,AVPR1A,SPP1,AVPR1B,PTGER2,DGAT2,KCNJ11,NGFR,GNA15,TESC,NPTX1,NPY2R,DRD5,CALB1,CALB2,BRSK2,ANO1,GRIN2B,CAV1,CXCL1,CXCL3,THY1,P2RX1,SERPINE1,SLC29A1,HRH3
GeneOntologyBiologicalProcess	GO:0060079	excitatory postsynaptic potential	2.13e-06	0.0103737	0.00074098	0.00672102	20669	127	357	12	CHRNB2,CHRNB4,NLGN3,PTCHD1,SHANK2,NGFR,NPY2R,GRIN2B,P2RX1,DGKI,SLC29A1,SEZ6
GeneOntologyBiologicalProcess	GO:0019725	cellular homeostasis	2.5e-06	0.012198	0.0008132	0.00737605	20669	1210	357	44	MAP1A,ADM,TMPRSS3,FBXO32,SGK1,CP,MT1E,MT1F,MT1G,MT1H,MT2A,FCRL5,NALF2,CXCR2,MYC,JPH4,GALR1,AVPR1A,SPP1,AVPR1B,PTGER2,DGAT2,KCNJ11,NGFR,KCNN4,GNA15,TESC,NPTX1,NPY2R,DRD5,CALB1,CALB2,BRSK2,ANO1,GRIN2B,CAV1,TERF1,CXCL1,CXCL3,THY1,P2RX1,SERPINE1,SLC29A1,HRH3
GeneOntologyBiologicalProcess	GO:1990169	stress response to copper ion	3.89e-06	0.0190027	0.00111781	0.010139	20669	15	357	5	MT1E,MT1F,MT1G,MT1H,MT2A
GeneOntologyBiologicalProcess	GO:0010273	detoxification of copper ion	3.89e-06	0.0190027	0.00111781	0.010139	20669	15	357	5	MT1E,MT1F,MT1G,MT1H,MT2A
GeneOntologyBiologicalProcess	GO:0071276	cellular response to cadmium ion	4.39e-06	0.0214476	0.00119154	0.0108077	20669	55	357	8	MT1E,MT1F,MT1G,MT1H,MT2A,SOX2,CYP2A13,HESX1
GeneOntologyBiologicalProcess	GO:0099565	chemical synaptic transmission, postsynaptic	4.71e-06	0.0229859	0.00120886	0.0109649	20669	137	357	12	CHRNB2,CHRNB4,NLGN3,PTCHD1,SHANK2,NGFR,NPY2R,GRIN2B,P2RX1,DGKI,SLC29A1,SEZ6
GeneOntologyBiologicalProcess	GO:0009825	multidimensional cell growth	5.2e-06	0.025386	0.00120886	0.0109649	20669	3	357	3	NANOGP8,NANOG,NANOGP1
GeneOntologyBiologicalProcess	GO:0106336	yolk syncytial layer development	5.2e-06	0.025386	0.00120886	0.0109649	20669	3	357	3	NANOGP8,NANOG,NANOGP1
GeneOntologyBiologicalProcess	GO:0007420	brain development	5.51e-06	0.0268913	0.00122233	0.0110871	20669	1289	357	45	MAG,MBP,CEND1,HMX2,CHRNB2,PTCHD1,AHSG,CXCL6,CXCL5,CNTN1,FOXJ1,SFRP2,SFRP5,ANGPT1,WNT8B,POU3F1,SIM1,SLC6A11,LEFTY1,BICDL1,PPP2R2B,SHANK2,ZFHX2,CXCR2,GABRA5,MYC,SOX2,SOX3,KIF1A,AVPR1A,SSTR3,HESX1,FGF16,NEFM,SYT4,CNTN2,HES3,GRIN2B,CAPN11,LEFTY2,EMX1,TNNT2,HRH3,HDC,SEZ6
GeneOntologyBiologicalProcess	GO:0072503	cellular divalent inorganic cation homeostasis	6.55e-06	0.0319725	0.00139011	0.0126089	20669	601	357	27	ADM,MT1E,MT1F,MT1G,MT1H,MT2A,FCRL5,NALF2,CXCR2,JPH4,GALR1,AVPR1A,SPP1,AVPR1B,PTGER2,GNA15,NPY2R,DRD5,CALB1,CALB2,GRIN2B,CAV1,CXCL1,CXCL3,THY1,P2RX1,HRH3
GeneOntologyBiologicalProcess	GO:0030003	cellular cation homeostasis	9.05e-06	0.0441767	0.0018407	0.0166959	20669	796	357	32	ADM,TMPRSS3,SGK1,CP,MT1E,MT1F,MT1G,MT1H,MT2A,FCRL5,NALF2,CXCR2,MYC,JPH4,GALR1,AVPR1A,SPP1,AVPR1B,PTGER2,GNA15,TESC,NPY2R,DRD5,CALB1,CALB2,GRIN2B,CAV1,CXCL1,CXCL3,THY1,P2RX1,HRH3
GeneOntologyBiologicalProcess	GO:0060322	head development	9.55e-06	0.0466347	0.00186539	0.0169199	20669	1359	357	46	MAG,MBP,CEND1,HMX2,CHRNB2,PTCHD1,AHSG,CXCL6,CXCL5,CNTN1,FOXJ1,COL8A1,SFRP2,SFRP5,ANGPT1,WNT8B,POU3F1,SIM1,SLC6A11,LEFTY1,BICDL1,PPP2R2B,SHANK2,ZFHX2,CXCR2,GABRA5,MYC,SOX2,SOX3,KIF1A,AVPR1A,SSTR3,HESX1,FGF16,NEFM,SYT4,CNTN2,HES3,GRIN2B,CAPN11,LEFTY2,EMX1,TNNT2,HRH3,HDC,SEZ6
GeneOntologyCellularComponent	GO:0043025	neuronal cell body	5.13e-10	2.81e-07	2.81e-07	1.94e-06	20659	818	363	42	MAP1A,MBP,NTSR2,UNC5A,NLGN3,TUBB4A,DLGAP3,TMPRSS3,VGF,CABP1,HTR1A,SORBS2,HTR3A,SH3GL2,SHANK2,GABRA5,KIF1A,AVPR1B,DNER,NEFM,PARD6A,FZD5,KCNJ11,PVALB,KCNJ12,NGFR,ARC,KCNN4,COBL,SYT4,CNTN2,DRD5,CALB1,CALB2,RAB17,GRIA4,GRIK3,GRIN2B,THY1,DGKI,HDC,SEZ6
GeneOntologyCellularComponent	GO:0044297	cell body	4.72e-09	2.58e-06	1.29e-06	8.9e-06	20659	916	363	43	MAP1A,MBP,NTSR2,UNC5A,NLGN3,TUBB4A,DLGAP3,TMPRSS3,VGF,CABP1,HTR1A,SORBS2,HTR3A,PODXL,SH3GL2,SHANK2,GABRA5,KIF1A,AVPR1B,DNER,NEFM,PARD6A,FZD5,KCNJ11,PVALB,KCNJ12,NGFR,ARC,KCNN4,COBL,SYT4,CNTN2,DRD5,CALB1,CALB2,RAB17,GRIA4,GRIK3,GRIN2B,THY1,DGKI,HDC,SEZ6
GeneOntologyCellularComponent	GO:0030424	axon	1.34e-08	7.32e-06	2.44e-06	1.68e-05	20659	914	363	42	MAG,TTYH1,MAP1A,MBP,SYT9,TUBB4A,SCN2A,CABP1,HTR1A,HTR3A,SH3GL2,SHANK2,UNC13A,MX1,MYC,GAD2,NMNAT2,KIF1A,AVPR1B,GC,NEFM,PARD6A,STMN3,FZD5,KCNJ11,PVALB,NGFR,SYP,COBL,SYT4,CNTN2,DRD5,CALB1,CALB2,ROR1,BRSK2,GRIA4,GRIK3,SYT2,GRIN2B,THY1,DGKI
GeneOntologyCellularComponent	GO:0036477	somatodendritic compartment	1.62e-07	8.89e-05	2.22e-05	0.00015299	20659	1226	363	48	MAP1A,MBP,SYT9,NTSR2,UNC5A,NLGN3,TUBB4A,DLGAP3,TMPRSS3,MLPH,VGF,CABP1,HTR1A,SORBS2,HTR3A,SH3GL2,SLA,SHANK2,MX1,GABRA5,JPH4,KIF1A,AVPR1B,DNER,NEFM,PARD6A,FZD5,KCNJ11,PVALB,KCNJ12,NGFR,ARC,KCNN4,COBL,SYT4,CNTN2,DRD5,CALB1,CALB2,RAB17,GRIA4,GRIK3,GRIN2B,THY1,DGKI,HRH3,HDC,SEZ6
GeneOntologyCellularComponent	GO:0097060	synaptic membrane	8.76e-07	0.00047982	9.6e-05	0.00066065	20659	498	363	26	GJD2,CHRNB2,CHRNB4,NLGN3,LRFN2,SCN2A,CNTN1,HTR1A,HTR3A,SLC6A11,SHANK2,UNC13A,MX1,GABRA5,GAD2,KCNJ9,ARC,SYP,CNTN2,DRD5,CALB2,GRIA4,GRIK3,GRIN2B,P2RX1,DGKI
GeneOntologyCellularComponent	GO:0098793	presynapse	1.21e-06	0.00066152	0.00011025	0.00075903	20659	710	363	32	SYT9,CHRNB2,NLGN3,SCN2A,CNTN1,HTR1A,HTR3A,SH3GL2,SLC6A11,SHANK2,UNC13A,MX1,GABRA5,GAD2,KIF1A,AVPR1B,NEFM,KCNJ9,PVALB,SYP,SYT4,CALB1,CALB2,ROR1,GRIA4,GRIK3,SYT2,GRIN2B,P2RX1,DGKI,SLC29A1,HRH3
GeneOntologyCellularComponent	GO:0030425	dendrite	1.77e-06	0.00097159	0.00011331	0.00078006	20659	868	363	36	MAP1A,SYT9,NTSR2,NLGN3,DLGAP3,MLPH,CABP1,HTR1A,SORBS2,SH3GL2,SLA,SHANK2,MX1,GABRA5,JPH4,KIF1A,AVPR1B,DNER,FZD5,KCNJ12,NGFR,ARC,COBL,SYT4,DRD5,CALB1,CALB2,RAB17,GRIA4,GRIK3,GRIN2B,THY1,DGKI,HRH3,HDC,SEZ6
GeneOntologyCellularComponent	GO:0097447	dendritic tree	1.77e-06	0.00097159	0.00011331	0.00078006	20659	868	363	36	MAP1A,SYT9,NTSR2,NLGN3,DLGAP3,MLPH,CABP1,HTR1A,SORBS2,SH3GL2,SLA,SHANK2,MX1,GABRA5,JPH4,KIF1A,AVPR1B,DNER,FZD5,KCNJ12,NGFR,ARC,COBL,SYT4,DRD5,CALB1,CALB2,RAB17,GRIA4,GRIK3,GRIN2B,THY1,DGKI,HRH3,HDC,SEZ6
GeneOntologyCellularComponent	GO:0098794	postsynapse	1.86e-06	0.00101977	0.00011331	0.00078006	20659	833	363	35	GJD2,MAP1A,SYT9,CHRNB2,CHRNB4,NLGN3,DLGAP3,LRFN2,CAMKV,CNTN1,CABP1,SORBS2,HTR3A,SH3GL2,SLA,SLC6A11,SHANK2,MX1,GABRA5,KIF1A,NEFM,NGFR,ARC,SYP,SYT4,CNTN2,DRD5,CALB1,GRIA4,GRIK3,GRIN2B,P2RX1,DGKI,SLC29A1,SEZ6
GeneOntologyCellularComponent	GO:1990351	transporter complex	8.07e-06	0.00441979	0.00044198	0.00304276	20659	365	363	20	TTYH1,CHRNB2,CHRNB4,DLGAP3,CLCN1,SCN2A,SCNN1A,SCNN1G,HTR3A,SHANK2,GABRA5,ATP10B,KCNJ11,LRRC26,KCNN4,ANO1,GRIA4,GRIK3,GRIN2B,ATP10A
GeneOntologyCellularComponent	GO:0042734	presynaptic membrane	9.72e-06	0.00532413	0.00048401	0.00333213	20659	222	363	15	CHRNB2,SCN2A,CNTN1,HTR1A,HTR3A,SLC6A11,UNC13A,GABRA5,GAD2,KCNJ9,SYP,GRIK3,GRIN2B,P2RX1,DGKI
GeneOntologyCellularComponent	GO:0045211	postsynaptic membrane	1.49e-05	0.00814502	0.00064014	0.00440701	20659	349	363	19	GJD2,CHRNB2,CHRNB4,NLGN3,LRFN2,CNTN1,HTR3A,SLC6A11,SHANK2,MX1,GABRA5,ARC,CNTN2,DRD5,GRIA4,GRIK3,GRIN2B,P2RX1,DGKI
GeneOntologyCellularComponent	GO:0099240	intrinsic component of synaptic membrane	1.52e-05	0.00832188	0.00064014	0.00440701	20659	259	363	16	GJD2,CHRNB2,NLGN3,LRFN2,SCN2A,CNTN1,HTR1A,HTR3A,SLC6A11,GABRA5,KCNJ9,CNTN2,DRD5,GRIA4,GRIN2B,P2RX1
GeneOntologyCellularComponent	GO:0034702	ion channel complex	1.98e-05	0.0108639	0.00077599	0.00534226	20659	325	363	18	TTYH1,CHRNB2,CHRNB4,DLGAP3,CLCN1,SCN2A,SCNN1A,SCNN1G,HTR3A,SHANK2,GABRA5,KCNJ11,LRRC26,KCNN4,ANO1,GRIA4,GRIK3,GRIN2B
GeneOntologyCellularComponent	GO:0098936	intrinsic component of postsynaptic membrane	3.15e-05	0.0172625	0.00115083	0.00792281	20659	189	363	13	GJD2,CHRNB2,NLGN3,LRFN2,CNTN1,HTR3A,SLC6A11,GABRA5,CNTN2,DRD5,GRIA4,GRIN2B,P2RX1
GeneOntologyCellularComponent	GO:0043195	terminal bouton	4.38e-05	0.0240009	0.00150006	0.010327	20659	168	363	12	SYT9,SH3GL2,SHANK2,UNC13A,PVALB,SYP,CALB1,CALB2,GRIA4,GRIK3,SYT2,GRIN2B
GeneOntologyCellularComponent	GO:1902495	transmembrane transporter complex	5.24e-05	0.0287009	0.00168829	0.0116229	20659	350	363	18	TTYH1,CHRNB2,CHRNB4,DLGAP3,CLCN1,SCN2A,SCNN1A,SCNN1G,HTR3A,SHANK2,GABRA5,KCNJ11,LRRC26,KCNN4,ANO1,GRIA4,GRIK3,GRIN2B
GeneOntologyCellularComponent	GO:0044306	neuron projection terminus	6.74e-05	0.0369569	0.00200403	0.0137965	20659	293	363	16	SYT9,SH3GL2,SHANK2,UNC13A,AVPR1B,PVALB,SYP,SYT4,CALB1,CALB2,ROR1,GRIA4,GRIK3,SYT2,GRIN2B,DGKI
GeneOntologyCellularComponent	GO:0150034	distal axon	6.95e-05	0.0380766	0.00200403	0.0137965	20659	494	363	22	MAP1A,SYT9,SH3GL2,SHANK2,UNC13A,AVPR1B,PARD6A,STMN3,PVALB,NGFR,SYP,COBL,CALB1,CALB2,ROR1,BRSK2,GRIA4,GRIK3,SYT2,GRIN2B,THY1,DGKI
GeneOntologyCellularComponent	GO:0099699	integral component of synaptic membrane	9.12e-05	0.0499881	0.00244208	0.0168122	20659	239	363	14	GJD2,CHRNB2,NLGN3,LRFN2,SCN2A,HTR1A,HTR3A,SLC6A11,GABRA5,KCNJ9,DRD5,GRIA4,GRIN2B,P2RX1

## Sheet: 04_top-500-PC2-positive-loading
Category	ID	Name	PValue	QValueBonferroni	QValueFDRBH	QValueFDRBY	TotalGenes	GenesInTerm	GenesInQuery	GenesInTermInQuery	Genes
GeneOntologyMolecularFunction	GO:0000981	DNA-binding transcription factor activity, RNA polymerase II-specific	7.12e-16	4.72e-13	4.38e-13	3.1e-12	19869	1441	322	68	CDX1,CDX2,CDX4,MNX1,DRGX,EVX1,RXRG,MEIS1,MEIS2,TLX1,TWIST1,HOXA1,HOXA2,HOXA3,EOMES,HOXA4,HOXA5,HOXA13,HOXB1,HOXB2,HOXB3,HOXB4,HOXB5,HOXC4,DMRT3,HOXD13,HAND1,HOXB13,FOXF1,FOXF2,FOXC1,TBX4,SHOX2,IRX3,PKNOX2,MSX1,MSX2,ZNF516,SNAI2,OSR1,SP6,SNAI1,PROX1,ZBTB16,ZBED2,GATA4,GATA6,MESP1,ZEB2,SP8,BHLHE22,HES7,TBXT,DLX3,DMRT1,TBX6,TBX3,RUNX3,GSC,MSGN1,LHX1,EGR1,EGR3,MIXL1,ATOH8,SP5,PAX2,LEF1
GeneOntologyMolecularFunction	GO:0000987	cis-regulatory region sequence-specific DNA binding	1.32e-15	8.76e-13	4.38e-13	3.1e-12	19869	1313	322	64	CDX1,CDX2,CDX4,ZNF683,EVX1,RXRG,MEIS1,MEIS2,TLX1,TWIST1,HOXA1,HOXA2,HOXA3,EOMES,HOXA4,HOXA5,HOXA13,HOXB1,HOXB2,HOXB3,HOXB4,HOXB5,HOXC4,DMRT3,HOXD13,HAND1,HOXB13,FOXF1,FOXF2,FOXC1,TBX4,IRX3,PKNOX2,MSX1,MSX2,ZNF516,SNAI2,SP6,SNAI1,PROX1,ZBTB16,GATA4,GATA6,MESP1,ZEB2,SP8,BHLHE22,HES7,TBXT,DLX3,DMRT1,TBX6,TBX3,RUNX3,GSC,MSGN1,LHX1,EGR1,EGR3,MIXL1,ATOH8,SP5,PAX2,LEF1
GeneOntologyMolecularFunction	GO:0000978	RNA polymerase II cis-regulatory region sequence-specific DNA binding	8.25e-15	5.47e-12	1.82e-12	1.29e-11	19869	1292	322	62	CDX1,CDX2,CDX4,ZNF683,EVX1,RXRG,MEIS1,MEIS2,TLX1,TWIST1,HOXA1,HOXA2,HOXA3,EOMES,HOXA4,HOXA5,HOXA13,HOXB1,HOXB2,HOXB3,HOXB4,HOXB5,HOXC4,DMRT3,HOXD13,HAND1,HOXB13,FOXF1,FOXF2,FOXC1,TBX4,IRX3,PKNOX2,MSX2,ZNF516,SNAI2,SP6,SNAI1,PROX1,ZBTB16,GATA4,GATA6,MESP1,ZEB2,SP8,BHLHE22,HES7,TBXT,DLX3,DMRT1,TBX6,TBX3,RUNX3,GSC,MSGN1,EGR1,EGR3,MIXL1,ATOH8,SP5,PAX2,LEF1
GeneOntologyMolecularFunction	GO:0030545	signaling receptor regulator activity	1.93e-09	1.28e-06	3.2e-07	2.26e-06	19869	583	322	32	TRH,WNT5B,FGF3,FGF4,FGF10,NTN1,FLRT3,FST,SEMA3C,WNT5A,WNT6,DEFB104A,WNT8A,POMC,DKK1,ECRG4,PROK1,DKK4,IL10,LYPD6B,INHBB,FGF17,BMP2,BMP5,UTS2,WNT3A,NGF,TAC1,NTS,DEFB104B,GRP,TNFRSF11B
GeneOntologyMolecularFunction	GO:0001228	DNA-binding transcription activator activity, RNA polymerase II-specific	2.87e-09	1.9e-06	3.75e-07	2.65e-06	19869	560	322	31	CDX1,CDX4,MEIS1,MEIS2,TLX1,TWIST1,HOXA1,HOXA5,HOXA13,HOXB1,HOXB2,HOXB3,HOXB5,HOXC4,HOXD13,HAND1,FOXF1,FOXF2,FOXC1,MSX1,ZBTB16,GATA4,MESP1,ZEB2,DLX3,DMRT1,MSGN1,EGR1,EGR3,MIXL1,LEF1
GeneOntologyMolecularFunction	GO:0001216	DNA-binding transcription activator activity	3.39e-09	2.25e-06	3.75e-07	2.65e-06	19869	564	322	31	CDX1,CDX4,MEIS1,MEIS2,TLX1,TWIST1,HOXA1,HOXA5,HOXA13,HOXB1,HOXB2,HOXB3,HOXB5,HOXC4,HOXD13,HAND1,FOXF1,FOXF2,FOXC1,MSX1,ZBTB16,GATA4,MESP1,ZEB2,DLX3,DMRT1,MSGN1,EGR1,EGR3,MIXL1,LEF1
GeneOntologyMolecularFunction	GO:0048018	receptor ligand activity	1.18e-08	7.86e-06	1.12e-06	7.94e-06	19869	529	322	29	TRH,WNT5B,FGF3,FGF4,FGF10,NTN1,FLRT3,SEMA3C,WNT5A,WNT6,DEFB104A,WNT8A,POMC,DKK1,ECRG4,PROK1,IL10,INHBB,FGF17,BMP2,BMP5,UTS2,WNT3A,NGF,TAC1,NTS,DEFB104B,GRP,TNFRSF11B
GeneOntologyMolecularFunction	GO:0030546	signaling receptor activator activity	1.46e-08	9.67e-06	1.21e-06	8.55e-06	19869	534	322	29	TRH,WNT5B,FGF3,FGF4,FGF10,NTN1,FLRT3,SEMA3C,WNT5A,WNT6,DEFB104A,WNT8A,POMC,DKK1,ECRG4,PROK1,IL10,INHBB,FGF17,BMP2,BMP5,UTS2,WNT3A,NGF,TAC1,NTS,DEFB104B,GRP,TNFRSF11B
GeneOntologyMolecularFunction	GO:0140297	DNA-binding transcription factor binding	1.58e-06	0.00105021	0.00011669	0.00082556	19869	454	322	23	SRARP,TWIST1,EOMES,DACT1,NR0B1,HAND1,SDR16C5,ZNF703,ZNF516,SNAI1,PROX1,GATA4,GATA6,TBXT,TBX6,TBX3,DLL1,GSC,ZNF503,LMO2,MIXL1,ATOH8,LEF1
GeneOntologyMolecularFunction	GO:0008134	transcription factor binding	3.11e-06	0.00206514	0.00020651	0.00146103	19869	768	322	31	ENPP2,SRARP,MEIS2,TWIST1,EOMES,DACT1,NR0B1,HAND1,SDR16C5,FOXF2,FOXC1,ZNF703,MSX2,ZNF516,SNAI1,PROX1,GATA4,GATA6,HES7,TBXT,TBX6,TBX3,DLL1,GSC,ZNF503,LMO2,EGR1,MIXL1,ATOH8,PAX2,LEF1
GeneOntologyMolecularFunction	GO:0005109	frizzled binding	3.85e-06	0.00255471	0.00023225	0.00164308	19869	41	322	7	WNT5B,WNT5A,WNT6,WNT8A,RNF43,WNT3A,RSPO3
GeneOntologyMolecularFunction	GO:0039706	co-receptor binding	4.31e-05	0.0285937	0.00238281	0.0168578	19869	13	322	4	DKK1,DKK4,BMP2,WNT3A
GeneOntologyBiologicalProcess	GO:0048598	embryonic morphogenesis	1.44e-43	7.96e-40	7.96e-40	7.31e-39	20669	1158	324	96	CDX1,CDX2,CDX4,PDGFRA,ENPP2,WLS,MEIS1,MEIS2,TWIST1,HOXA1,HOXA2,HOXA3,EOMES,HOXA4,HOXA5,WNT5B,HOXA13,HOXB1,DACT1,HOXB2,HOXB3,HOXB4,HOXB5,HOXC4,FBN2,DLC1,HOXD13,PCDH19,MYO3B,APLNR,FGF3,FGF4,HAND1,FGF10,NTN1,FLRT3,FST,PLXNA2,FOXF1,FOXF2,FOXC1,ZNF703,TBX4,WNT5A,WNT6,WNT8A,SHOX2,IRX3,CRABP2,MSX1,MSX2,TENM4,NKD1,DKK1,OSR1,SNAI1,PROX1,IL10,ZBTB16,GATA4,GATA6,MESP1,ITGB2,ZEB2,FGF17,SP8,BMP2,BMP5,ALDH1A2,…
GeneOntologyBiologicalProcess	GO:0007389	pattern specification process	3.27e-40	1.8e-36	9.01e-37	8.28e-36	20669	865	324	81	CDX1,CDX2,CDX4,MNX1,ENPP2,EVX1,WLS,MEIS1,MEIS2,TWIST1,HOXA1,HOXA2,HOXA3,EOMES,HOXA4,HOXA5,WNT5B,HOXB1,HOXB2,HOXB3,HOXB4,HOXB5,HOXC4,DMRT3,HOXD13,APLNR,FGF3,FGF4,HAND1,FGF10,NTN1,FST,PLXNA2,FOXF1,FOXC1,ZNF703,SEMA3C,WNT5A,WNT6,WNT8A,CITED1,IRX3,MSX1,MSX2,NKD1,DKK1,DLL3,OSR1,SNAI1,ZBTB16,GATA4,MESP1,ZEB2,FGF17,NRP1,SP8,BMP2,BMP5,ALDH1A2,GPC3,NOTUM,CXCR4,WNT3A,BHLHE22,HES7,TBXT,TBX6,TBX3,DLL1,GSC,MS…
GeneOntologyBiologicalProcess	GO:0009952	anterior/posterior pattern specification	4.98e-37	2.75e-33	9.16e-34	8.42e-33	20669	378	324	55	CDX1,CDX2,CDX4,WLS,HOXA1,HOXA2,HOXA3,HOXA4,HOXA5,WNT5B,HOXB1,HOXB2,HOXB3,HOXB4,HOXB5,HOXC4,HOXD13,FGF3,PLXNA2,FOXF1,FOXC1,SEMA3C,WNT5A,WNT8A,MSX1,MSX2,NKD1,DKK1,DLL3,OSR1,ZBTB16,GATA4,MESP1,ZEB2,FGF17,BMP2,ALDH1A2,GPC3,NOTUM,WNT3A,HES7,TBXT,TBX6,TBX3,DLL1,GSC,MSGN1,RSPO3,LHX1,SP5,PAX2,HAS2,LEF1,EPHA3,EPHA4
GeneOntologyBiologicalProcess	GO:0003002	regionalization	8.66e-37	4.78e-33	1.19e-33	1.1e-32	20669	622	324	67	CDX1,CDX2,CDX4,MNX1,EVX1,WLS,TWIST1,HOXA1,HOXA2,HOXA3,EOMES,HOXA4,HOXA5,WNT5B,HOXB1,HOXB2,HOXB3,HOXB4,HOXB5,HOXC4,DMRT3,HOXD13,FGF3,FGF10,FST,PLXNA2,FOXF1,FOXC1,SEMA3C,WNT5A,WNT8A,IRX3,MSX1,MSX2,NKD1,DKK1,DLL3,OSR1,SNAI1,ZBTB16,GATA4,MESP1,ZEB2,FGF17,NRP1,SP8,BMP2,ALDH1A2,GPC3,NOTUM,WNT3A,BHLHE22,HES7,TBXT,TBX6,TBX3,DLL1,GSC,MSGN1,RSPO3,LHX1,SP5,PAX2,HAS2,LEF1,EPHA3,EPHA4
GeneOntologyBiologicalProcess	GO:0048729	tissue morphogenesis	1.51e-34	8.32e-31	1.66e-31	1.53e-30	20669	1265	324	89	CDX1,CDX2,PDGFRA,ENPP2,WLS,MEIS1,MEIS2,TWIST1,EOMES,GREB1L,HOXA5,WNT5B,HOXA13,HOXB1,DACT1,HOXB2,HOXB4,DLC1,KRT71,HOXD13,PCDH19,APLNR,FGF3,HAND1,FGF10,NTN1,FLRT3,FST,HOXB13,PLXNA2,FOXF1,FOXF2,FOXC1,COL3A1,SEMA3C,TBX4,WNT5A,WNT6,WNT8A,SHOX2,CITED1,IRX3,LGR5,MSX1,MSX2,TENM4,NKD1,DKK1,SNAI2,OSR1,SNAI1,PROX1,IL10,MYH6,ARHGAP24,GATA4,GATA6,MESP1,ITGB2,ZEB2,FGF17,NRP1,BMP2,BMP5,ALDH1A2,AFAP1L2,GPC3,CXCR…
GeneOntologyBiologicalProcess	GO:0048568	embryonic organ development	4.05e-33	2.23e-29	3.72e-30	3.42e-29	20669	971	324	77	CDX2,CDX4,PDGFRA,ENPP2,WLS,MEIS1,MEIS2,TWIST1,HOXA1,HOXA2,HOXA3,EOMES,HOXA4,HOXA5,WNT5B,HOXB1,HOXB2,HOXB3,HOXB4,HOXB5,HOXC4,FBN2,FENDRR,MYO3B,FGF3,HAND1,FGF10,NTN1,FST,PLXNA2,FOXF1,FOXF2,FOXC1,ZNF703,TBX4,WNT5A,WNT8A,SHOX2,CITED1,MSX1,NKD1,DKK1,OSR1,SNAI1,PROX1,IL10,MYH6,ISM1,GATA4,MESP1,BMP2,BMP5,ALDH1A2,AFAP1L2,CXCR4,WNT3A,TBXT,DLX3,STRA6,TBX6,NDNF,TBX3,RUNX3,DLL1,GSC,ZNF503,RSPO3,LHX1,LMO2,EGR…
GeneOntologyBiologicalProcess	GO:0048562	embryonic organ morphogenesis	9.37e-29	5.17e-25	7.38e-26	6.79e-25	20669	637	324	59	PDGFRA,WLS,MEIS1,MEIS2,TWIST1,HOXA1,HOXA2,HOXA3,EOMES,HOXA4,HOXA5,WNT5B,HOXB1,HOXB2,HOXB3,HOXB4,HOXB5,HOXC4,FBN2,MYO3B,FGF3,HAND1,FGF10,NTN1,FST,PLXNA2,FOXF1,FOXF2,FOXC1,ZNF703,WNT5A,SHOX2,MSX1,NKD1,OSR1,PROX1,GATA4,MESP1,BMP2,ALDH1A2,AFAP1L2,CXCR4,WNT3A,TBXT,DLX3,STRA6,TBX6,NDNF,TBX3,RUNX3,DLL1,GSC,ZNF503,LHX1,EGR1,ATOH8,PAX2,HAS2,EPHA4
GeneOntologyBiologicalProcess	GO:0043009	chordate embryonic development	5.42e-28	2.99e-24	3.73e-25	3.43e-24	20669	1221	324	79	CDX1,CDX2,CDX4,PDGFRA,MNX1,PDZK1,EVX1,WLS,MEIS1,MEIS2,TWIST1,HOXA1,HOXA2,HOXA3,EOMES,HOXA4,HOXA5,WNT5B,HOXB1,DACT1,HOXB2,HOXB3,HOXB4,HOXB5,HOXC4,DLC1,PCDH19,FGF3,HAND1,NTN1,FST,PLXNA2,FOXF1,FOXC1,SEMA3C,WNT5A,WNT8A,SHOX2,CITED1,MSX1,NKD1,DKK1,DLL3,OSR1,SNAI1,PROX1,IL10,MYH6,GATA4,GATA6,MESP1,ZEB2,PTH1R,BMP2,BMP5,ALDH1A2,ST8SIA6,NOTUM,CXCR4,WNT3A,HES7,DIO3,TBXT,DLX3,STRA6,TBX6,NDNF,TBX3,RUNX3,DLL1…
GeneOntologyBiologicalProcess	GO:0001501	skeletal system development	6.5e-28	3.58e-24	3.98e-25	3.66e-24	20669	816	324	65	CDX1,PDGFRA,ENPP2,EVX1,WLS,MEIS1,MEIS2,TWIST1,HOXA1,HOXA2,HOXA3,HOXA4,HOXA5,WNT5B,HOXA13,HOXB1,HOXB2,HOXB3,HOXB4,HOXB5,HOXC4,FBN2,HOXD13,FGF3,FGF4,HAND1,CMKLR1,FST,FOXC1,COL1A2,COL3A1,TBX4,WNT5A,SHOX2,MSX1,MSX2,DLL3,CST2,SNAI2,OSR1,CST5,SNAI1,ZBTB16,PTH1R,NRP1,BMP2,BMP5,ALDH1A2,EDAR,CXCR4,WNT3A,HES7,TBXT,DLX3,NDNF,TBX3,TMEM119,RUNX3,GSC,TNFRSF11B,LHX1,EGR1,SP5,HAS2,CDH11
GeneOntologyBiologicalProcess	GO:0002009	morphogenesis of an epithelium	1.1e-27	6.04e-24	6.04e-25	5.55e-24	20669	992	324	71	PDGFRA,MEIS1,MEIS2,TWIST1,EOMES,GREB1L,HOXA5,WNT5B,HOXA13,HOXB1,DACT1,HOXB2,HOXB4,DLC1,KRT71,HOXD13,PCDH19,APLNR,FGF3,HAND1,FGF10,NTN1,FLRT3,FST,HOXB13,FOXF1,FOXF2,FOXC1,SEMA3C,TBX4,WNT5A,WNT6,CITED1,IRX3,LGR5,MSX1,MSX2,NKD1,DKK1,SNAI2,OSR1,SNAI1,PROX1,IL10,ARHGAP24,GATA4,GATA6,MESP1,ZEB2,NRP1,BMP2,BMP5,ALDH1A2,AFAP1L2,GPC3,CXCR4,WNT3A,TBXT,DLX3,TBX6,TBX3,RUNX3,DLL1,RSPO3,LHX1,ATOH8,FZD10,PAX2,HA…
GeneOntologyBiologicalProcess	GO:0009792	embryo development ending in birth or egg hatching	1.86e-27	1.03e-23	9.35e-25	8.59e-24	20669	1244	324	79	CDX1,CDX2,CDX4,PDGFRA,MNX1,PDZK1,EVX1,WLS,MEIS1,MEIS2,TWIST1,HOXA1,HOXA2,HOXA3,EOMES,HOXA4,HOXA5,WNT5B,HOXB1,DACT1,HOXB2,HOXB3,HOXB4,HOXB5,HOXC4,DLC1,PCDH19,FGF3,HAND1,NTN1,FST,PLXNA2,FOXF1,FOXC1,SEMA3C,WNT5A,WNT8A,SHOX2,CITED1,MSX1,NKD1,DKK1,DLL3,OSR1,SNAI1,PROX1,IL10,MYH6,GATA4,GATA6,MESP1,ZEB2,PTH1R,BMP2,BMP5,ALDH1A2,ST8SIA6,NOTUM,CXCR4,WNT3A,HES7,DIO3,TBXT,DLX3,STRA6,TBX6,NDNF,TBX3,RUNX3,DLL1…
GeneOntologyBiologicalProcess	GO:0035239	tube morphogenesis	1.95e-25	1.08e-21	8.98e-23	8.25e-22	20669	1436	324	82	CDX1,CDX2,CDX4,PDGFRA,ENPP2,MEIS1,MEIS2,TWIST1,HOXA1,HOXA3,EOMES,GREB1L,HOXA5,WNT5B,HOXA13,COLEC12,HOXB1,DACT1,HOXB3,FBN2,DLC1,HOXD13,PCDH19,APLNR,FGF3,HAND1,FGF10,NTN1,TNFRSF19,FST,HOXB13,FOXF1,FOXC1,COL3A1,STAB2,TBX4,WNT5A,WNT6,SHOX2,CITED1,IRX3,LGR5,ZAP70,MSX1,MSX2,NKD1,OSR1,PROK1,PROX1,IL10,ARHGAP24,ISM1,GATA4,GATA6,MESP1,ITGB2,ZEB2,NRP1,BMP2,BMP5,ALDH1A2,GPC3,UTS2,EDAR,CXCR4,WNT3A,TBXT,DLX3,…
GeneOntologyBiologicalProcess	GO:0007498	mesoderm development	3.29e-24	1.81e-20	1.4e-21	1.28e-20	20669	497	324	48	CDX1,CDX2,ENPP2,WLS,EOMES,WNT5B,DACT1,FENDRR,APLNR,HAND1,FOXF1,FOXC1,WNT5A,WNT8A,IRX3,TENM4,DKK1,DLL3,OSR1,SNAI1,IL10,GATA4,GATA6,MESP1,ITGB2,ZEB2,FGF17,BMP2,ALDH1A2,GPC3,CXCR4,WNT3A,HES7,TBXT,TBX6,TBX3,DLL1,GSC,MSGN1,LHX1,MIXL1,ATOH8,SP5,PAX2,HAS2,LEF1,HCK,EPHA3
GeneOntologyBiologicalProcess	GO:0048705	skeletal system morphogenesis	1.7e-22	9.38e-19	6.7e-20	6.16e-19	20669	426	324	43	CDX1,PDGFRA,WLS,MEIS1,MEIS2,TWIST1,HOXA1,HOXA2,HOXA3,HOXA4,HOXA5,WNT5B,HOXB1,HOXB2,HOXB3,HOXB4,HOXB5,HOXC4,FBN2,FGF3,FGF4,FST,FOXC1,TBX4,SHOX2,MSX1,MSX2,OSR1,BMP2,ALDH1A2,EDAR,CXCR4,WNT3A,TBXT,DLX3,NDNF,TMEM119,RUNX3,GSC,LHX1,EGR1,SP5,HAS2
GeneOntologyBiologicalProcess	GO:0048332	mesoderm morphogenesis	7.85e-22	4.33e-18	2.89e-19	2.65e-18	20669	420	324	42	CDX1,CDX2,ENPP2,WLS,EOMES,WNT5B,DACT1,APLNR,HAND1,FOXF1,FOXC1,WNT5A,WNT8A,IRX3,TENM4,DKK1,OSR1,SNAI1,IL10,GATA4,GATA6,MESP1,ITGB2,ZEB2,FGF17,BMP2,GPC3,CXCR4,WNT3A,TBXT,TBX6,TBX3,GSC,MSGN1,LHX1,MIXL1,ATOH8,SP5,PAX2,HAS2,LEF1,EPHA3
GeneOntologyBiologicalProcess	GO:0001704	formation of primary germ layer	3.6e-21	1.98e-17	9.92e-19	9.12e-18	20669	414	324	41	CDX1,CDX2,ENPP2,WLS,EOMES,WNT5B,DACT1,APLNR,HAND1,FOXF1,FOXC1,WNT5A,WNT8A,IRX3,TENM4,DKK1,OSR1,SNAI1,IL10,GATA4,GATA6,MESP1,ITGB2,ZEB2,FGF17,BMP2,GPC3,CXCR4,WNT3A,TBXT,TBX6,GSC,MSGN1,LHX1,MIXL1,ATOH8,SP5,PAX2,HAS2,LEF1,EPHA3
GeneOntologyBiologicalProcess	GO:0001705	ectoderm formation	3.6e-21	1.98e-17	9.92e-19	9.12e-18	20669	414	324	41	CDX1,CDX2,ENPP2,WLS,EOMES,WNT5B,DACT1,APLNR,HAND1,FOXF1,FOXC1,WNT5A,WNT8A,IRX3,TENM4,DKK1,OSR1,SNAI1,IL10,GATA4,GATA6,MESP1,ITGB2,ZEB2,FGF17,BMP2,GPC3,CXCR4,WNT3A,TBXT,TBX6,GSC,MSGN1,LHX1,MIXL1,ATOH8,SP5,PAX2,HAS2,LEF1,EPHA3
GeneOntologyBiologicalProcess	GO:0001706	endoderm formation	3.6e-21	1.98e-17	9.92e-19	9.12e-18	20669	414	324	41	CDX1,CDX2,ENPP2,WLS,EOMES,WNT5B,DACT1,APLNR,HAND1,FOXF1,FOXC1,WNT5A,WNT8A,IRX3,TENM4,DKK1,OSR1,SNAI1,IL10,GATA4,GATA6,MESP1,ITGB2,ZEB2,FGF17,BMP2,GPC3,CXCR4,WNT3A,TBXT,TBX6,GSC,MSGN1,LHX1,MIXL1,ATOH8,SP5,PAX2,HAS2,LEF1,EPHA3
GeneOntologyBiologicalProcess	GO:0001707	mesoderm formation	3.6e-21	1.98e-17	9.92e-19	9.12e-18	20669	414	324	41	CDX1,CDX2,ENPP2,WLS,EOMES,WNT5B,DACT1,APLNR,HAND1,FOXF1,FOXC1,WNT5A,WNT8A,IRX3,TENM4,DKK1,OSR1,SNAI1,IL10,GATA4,GATA6,MESP1,ITGB2,ZEB2,FGF17,BMP2,GPC3,CXCR4,WNT3A,TBXT,TBX6,GSC,MSGN1,LHX1,MIXL1,ATOH8,SP5,PAX2,HAS2,LEF1,EPHA3
GeneOntologyBiologicalProcess	GO:0007369	gastrulation	3.6e-21	1.98e-17	9.92e-19	9.12e-18	20669	414	324	41	CDX1,CDX2,ENPP2,WLS,EOMES,WNT5B,DACT1,APLNR,HAND1,FOXF1,FOXC1,WNT5A,WNT8A,IRX3,TENM4,DKK1,OSR1,SNAI1,IL10,GATA4,GATA6,MESP1,ITGB2,ZEB2,FGF17,BMP2,GPC3,CXCR4,WNT3A,TBXT,TBX6,GSC,MSGN1,LHX1,MIXL1,ATOH8,SP5,PAX2,HAS2,LEF1,EPHA3
GeneOntologyBiologicalProcess	GO:0060562	epithelial tube morphogenesis	9.2e-21	5.07e-17	2.42e-18	2.22e-17	20669	572	324	47	PDGFRA,MEIS1,MEIS2,TWIST1,EOMES,GREB1L,HOXA5,HOXB1,DLC1,PCDH19,FGF3,HAND1,FGF10,NTN1,FST,FOXF1,WNT5A,WNT6,CITED1,IRX3,LGR5,MSX1,MSX2,NKD1,OSR1,PROX1,GATA4,MESP1,ZEB2,NRP1,BMP2,BMP5,ALDH1A2,GPC3,CXCR4,WNT3A,TBXT,DLX3,TBX6,TBX3,DLL1,LHX1,ATOH8,PAX2,HAS2,LEF1,EPHA4
GeneOntologyBiologicalProcess	GO:0035282	segmentation	1.1e-20	6.05e-17	2.75e-18	2.53e-17	20669	203	324	30	CDX1,CDX2,CDX4,HOXA2,PLXNA2,FOXF1,FOXC1,SEMA3C,WNT5A,WNT8A,IRX3,NKD1,DKK1,DLL3,OSR1,MESP1,ZEB2,NRP1,ALDH1A2,WNT3A,HES7,TBXT,TBX6,TBX3,DLL1,MSGN1,LHX1,HAS2,LEF1,EPHA3
GeneOntologyBiologicalProcess	GO:0007398	ectoderm development	1.61e-20	8.9e-17	3.87e-18	3.56e-17	20669	431	324	41	CDX1,CDX2,ENPP2,WLS,EOMES,WNT5B,DACT1,APLNR,HAND1,FOXF1,FOXC1,WNT5A,WNT8A,IRX3,TENM4,DKK1,OSR1,SNAI1,IL10,GATA4,GATA6,MESP1,ITGB2,ZEB2,FGF17,BMP2,GPC3,CXCR4,WNT3A,TBXT,TBX6,GSC,MSGN1,LHX1,MIXL1,ATOH8,SP5,PAX2,HAS2,LEF1,EPHA3
GeneOntologyBiologicalProcess	GO:0007492	endoderm development	5.72e-20	3.16e-16	1.31e-17	1.21e-16	20669	446	324	41	CDX1,CDX2,ENPP2,WLS,EOMES,WNT5B,DACT1,APLNR,HAND1,FOXF1,FOXC1,WNT5A,WNT8A,IRX3,TENM4,DKK1,OSR1,SNAI1,IL10,GATA4,GATA6,MESP1,ITGB2,ZEB2,FGF17,BMP2,GPC3,CXCR4,WNT3A,TBXT,TBX6,GSC,MSGN1,LHX1,MIXL1,ATOH8,SP5,PAX2,HAS2,LEF1,EPHA3
GeneOntologyBiologicalProcess	GO:0048706	embryonic skeletal system development	1.88e-19	1.04e-15	4.15e-17	3.81e-16	20669	302	324	34	PDGFRA,EVX1,WLS,MEIS1,MEIS2,TWIST1,HOXA1,HOXA2,HOXA3,HOXA4,HOXA5,WNT5B,HOXB1,HOXB2,HOXB3,HOXB4,HOXB5,HOXC4,FGF3,FST,WNT5A,SHOX2,OSR1,BMP2,ALDH1A2,CXCR4,WNT3A,TBXT,DLX3,NDNF,RUNX3,GSC,LHX1,EGR1
GeneOntologyBiologicalProcess	GO:0003007	heart morphogenesis	6.57e-19	3.62e-15	1.39e-16	1.28e-15	20669	452	324	40	PDGFRA,MEIS1,MEIS2,TWIST1,EOMES,FBN2,DLC1,HAND1,NTN1,FOXF1,FOXC1,SEMA3C,WNT5A,SHOX2,MSX1,MSX2,NKD1,DKK1,SLIT3,SNAI2,SNAI1,PROX1,MYH6,GATA4,GATA6,MESP1,NRP1,BMP2,BMP5,ALDH1A2,WNT3A,TBXT,TBX6,TBX3,DLL1,MIXL1,DPF3,ATOH8,HAS2,ALPK2
GeneOntologyBiologicalProcess	GO:0060485	mesenchyme development	1.05e-18	5.79e-15	2.1e-16	1.93e-15	20669	458	324	40	PDGFRA,TWIST1,EOMES,HOXA5,FENDRR,FGF3,HAND1,FGF10,FOXF1,FOXF2,FOXC1,ZNF703,SEMA3C,WNT5A,WNT8A,MSX1,MSX2,DKK1,DLL3,SNAI2,OSR1,SNAI1,GATA4,MESP1,ZEB2,NRP1,BMP2,BMP5,ALDH1A2,CXCR4,WNT3A,TBXT,TBX6,DLL1,GSC,MSGN1,PAX2,HAS2,LEF1,EPHA3
GeneOntologyBiologicalProcess	GO:0048704	embryonic skeletal system morphogenesis	1.07e-18	5.88e-15	2.1e-16	1.93e-15	20669	257	324	31	PDGFRA,WLS,MEIS1,MEIS2,TWIST1,HOXA1,HOXA2,HOXA3,HOXA4,HOXA5,WNT5B,HOXB1,HOXB2,HOXB3,HOXB4,HOXB5,HOXC4,FGF3,FST,SHOX2,OSR1,BMP2,ALDH1A2,CXCR4,WNT3A,DLX3,NDNF,RUNX3,GSC,LHX1,EGR1
GeneOntologyBiologicalProcess	GO:0045165	cell fate commitment	2.67e-18	1.48e-14	4.95e-16	4.55e-15	20669	397	324	37	MNX1,EVX1,TLX1,HOXA2,EOMES,WNT5B,HOXA13,HOXB5,DMRT3,FGF3,HAND1,FGF10,NTN1,FOXC1,TBX4,WNT5A,WNT6,WNT8A,TENM4,NKD1,DKK1,DLL3,PROX1,GATA4,GATA6,MESP1,FGF17,NRP1,BMP2,WNT3A,TBXT,DLX3,TBX6,TBX3,DLL1,GSC,PAX2
GeneOntologyBiologicalProcess	GO:0001756	somitogenesis	2.69e-18	1.48e-14	4.95e-16	4.55e-15	20669	156	324	25	CDX1,CDX2,CDX4,PLXNA2,FOXF1,FOXC1,SEMA3C,WNT5A,WNT8A,NKD1,DKK1,DLL3,MESP1,ZEB2,ALDH1A2,WNT3A,HES7,TBXT,TBX6,DLL1,MSGN1,LHX1,HAS2,LEF1,EPHA3
GeneOntologyBiologicalProcess	GO:0061053	somite development	3.25e-18	1.79e-14	5.77e-16	5.31e-15	20669	209	324	28	CDX1,CDX2,CDX4,WNT5B,PLXNA2,FOXF1,FOXC1,SEMA3C,WNT5A,WNT8A,NKD1,DKK1,DLL3,MESP1,ZEB2,ALDH1A2,CXCR4,WNT3A,HES7,TBXT,TBX6,DLL1,MSGN1,LHX1,HAS2,LEF1,EPHA3,EPHA4
GeneOntologyBiologicalProcess	GO:0007507	heart development	6.61e-18	3.64e-14	1.14e-15	1.05e-14	20669	1046	324	59	PDGFRA,ENPP2,RXRG,MEIS1,MEIS2,TWIST1,EOMES,GREB1L,CKMT2,HOXA13,HOXB5,FBN2,DLC1,APLNR,FGF3,HAND1,NTN1,FLRT3,FOXF1,FOXC1,COL3A1,SEMA3C,SGCG,WNT5A,WNT8A,SHOX2,RBM20,MSX1,MSX2,TENM4,NKD1,DKK1,SLIT3,SNAI2,OSR1,SNAI1,PROX1,MYH6,GATA4,GATA6,MESP1,NRP1,BMP2,BMP5,ALDH1A2,GPC3,CXCR4,WNT3A,TBXT,STRA6,TBX6,TBX3,DLL1,MIXL1,DPF3,ATOH8,HAS2,ALPK2,EPHA3
GeneOntologyBiologicalProcess	GO:0001708	cell fate specification	6.88e-18	3.79e-14	1.15e-15	1.06e-14	20669	162	324	25	MNX1,EVX1,EOMES,HOXA13,HOXB5,DMRT3,FGF3,NTN1,TBX4,WNT5A,WNT8A,TENM4,DKK1,MESP1,FGF17,NRP1,BMP2,WNT3A,TBXT,DLX3,TBX6,TBX3,DLL1,GSC,PAX2
GeneOntologyBiologicalProcess	GO:0007423	sensory organ development	8.57e-17	4.73e-13	1.39e-14	1.28e-13	20669	1140	324	60	PDGFRA,WLS,MEIS1,MEIS2,TWIST1,HOXA1,HOXA2,WNT5B,HOXA13,HOXB1,FBN2,MYO3B,FGF3,FGF10,NTN1,TNFRSF19,FST,PLXNA2,FOXF2,FOXC1,PMP2,ZNF703,WNT5A,WNT6,WNT8A,LGR5,MSX1,NKD1,DKK1,CST2,OSR1,CST5,MYH15,PROX1,INHBB,ZEB2,NRP1,BMP2,BMP5,ALDH1A2,AFAP1L2,WNT3A,BHLHE22,DIO3,DLX3,STRA6,PRSS56,DLL1,GSC,ZNF503,RSPO3,LHX1,LMO2,EGR1,ATOH8,PAX2,LEF1,CDH11,MCOLN3,EPHA4
GeneOntologyBiologicalProcess	GO:0030855	epithelial cell differentiation	1.22e-16	6.72e-13	1.92e-14	1.76e-13	20669	1114	324	59	CDX1,CDX2,CDX4,MNX1,CES1,SLC30A8,MEIS1,HOXA5,WNT5B,HOXA13,HOXB5,FBN2,KRT71,MYO3B,NR0B1,FGF3,FGF10,TNFRSF19,MACROH2A2,HOXB13,FOXF1,FOXC1,ZNF703,STAB2,WNT5A,CITED1,IRX3,MSX2,FSHR,CST2,OSR1,CST5,PROX1,KRT72,KRT74,ZBED2,GATA4,GATA6,MESP1,ZEB2,KRT73,NRP1,BMP2,BMP5,ALDH1A2,CXCR4,DLX3,DMRT1,KRT2,TBX3,UPK1A,DLL1,ANKRD55,LHX1,ATOH8,APOL3,PAX2,LEF1,MCOLN3
GeneOntologyBiologicalProcess	GO:0001568	blood vessel development	2.43e-16	1.34e-12	3.72e-14	3.42e-13	20669	1131	324	59	CDX2,CDX4,PDGFRA,ENPP2,MEIS1,TWIST1,HOXA1,HOXA3,HOXA5,WNT5B,HOXA13,COLEC12,HOXB3,FBN2,APLNR,HAND1,FGF10,NTN1,TNFRSF19,HOXB13,FOXF1,FOXC1,COL1A2,COL3A1,SEMA3C,STAB2,TBX4,WNT5A,CITED1,ZAP70,OSR1,PROK1,PROX1,IL10,ARHGAP24,ISM1,GATA4,GATA6,MESP1,ITGB2,PTH1R,NRP1,ALDH1A2,GPC3,UTS2,CXCR4,TBXT,DLX3,STRA6,TBX6,NDNF,TBX3,DLL1,RSPO3,LMO2,EGR1,EGR3,HAS2,LEF1
GeneOntologyBiologicalProcess	GO:0060322	head development	3.95e-16	2.18e-12	5.89e-14	5.42e-13	20669	1359	324	65	PCSK1,PDGFRA,WLS,MEIS1,MEIS2,HOXA1,HOXA2,EOMES,WNT5B,HOXB1,HOXB2,HOXB3,HOXB5,SERPINE2,DLC1,PCDH19,NR0B1,FGF3,FGF10,NTN1,MACROH2A2,FLRT3,CMKLR1,FST,PLXNA2,FOXC1,COL3A1,ZNF703,WNT5A,WNT8A,CITED1,CRABP2,MSX1,SLC8A3,DKK1,UNC5C,SLIT3,CST2,CST5,PROX1,INHBB,ZEB2,NRP1,BMP2,BMP5,ALDH1A2,CXCR4,WNT3A,BHLHE22,HES7,TBXT,STRA6,NDNF,TBX3,DLL1,GSC,ZNF503,LHX1,SP5,PAX2,HAS2,LEF1,SEZ6L,EPHA4,LGI1
GeneOntologyBiologicalProcess	GO:0007420	brain development	4.44e-16	2.45e-12	6.44e-14	5.92e-13	20669	1289	324	63	PCSK1,PDGFRA,WLS,MEIS1,MEIS2,HOXA1,HOXA2,EOMES,WNT5B,HOXB1,HOXB2,HOXB3,HOXB5,SERPINE2,DLC1,PCDH19,NR0B1,FGF3,FGF10,NTN1,MACROH2A2,CMKLR1,FST,PLXNA2,FOXC1,COL3A1,ZNF703,WNT5A,WNT8A,CITED1,CRABP2,MSX1,SLC8A3,DKK1,UNC5C,SLIT3,CST2,CST5,PROX1,INHBB,ZEB2,NRP1,BMP2,BMP5,ALDH1A2,CXCR4,WNT3A,BHLHE22,HES7,TBXT,NDNF,TBX3,DLL1,GSC,ZNF503,LHX1,SP5,PAX2,HAS2,LEF1,SEZ6L,EPHA4,LGI1
GeneOntologyBiologicalProcess	GO:0048732	gland development	1.31e-15	7.24e-12	1.86e-13	1.71e-12	20669	835	324	49	PCSK1,CDX1,CDX2,PDGFRA,WLS,HOXA3,HOXA5,HOXA13,HOXB3,SERPINE2,HOXD13,APLNR,NR0B1,FGF3,FGF10,NTN1,HOXB13,FOXF1,FOXC1,ZNF703,SEMA3C,WNT5A,MSX1,MSX2,DKK1,CST2,SNAI2,CST5,PROX1,IL10,INHBB,GATA4,GATA6,MESP1,SLC30A4,ZEB2,NRP1,BMP2,ALDH1A2,EDAR,WNT3A,DIO3,TBXT,STRA6,TBX3,NTS,DLL1,PAX2,LEF1
GeneOntologyBiologicalProcess	GO:0001944	vasculature development	1.59e-15	8.79e-12	2.2e-13	2.02e-12	20669	1215	324	60	CDX2,CDX4,PDGFRA,ENPP2,MEIS1,TWIST1,HOXA1,HOXA3,HOXA5,WNT5B,HOXA13,COLEC12,HOXB3,FBN2,APLNR,HAND1,FGF10,NTN1,TNFRSF19,HOXB13,FOXF1,FOXF2,FOXC1,COL1A2,COL3A1,SEMA3C,STAB2,TBX4,WNT5A,CITED1,ZAP70,OSR1,PROK1,PROX1,IL10,ARHGAP24,ISM1,GATA4,GATA6,MESP1,ITGB2,PTH1R,NRP1,ALDH1A2,GPC3,UTS2,CXCR4,TBXT,DLX3,STRA6,TBX6,NDNF,TBX3,DLL1,RSPO3,LMO2,EGR1,EGR3,HAS2,LEF1
GeneOntologyBiologicalProcess	GO:0061138	morphogenesis of a branching epithelium	2.4e-15	1.33e-11	3.23e-13	2.97e-12	20669	247	324	27	PDGFRA,GREB1L,HOXA5,HOXA13,HOXD13,FGF10,NTN1,HOXB13,FOXF1,SEMA3C,WNT5A,WNT6,CITED1,MSX2,SNAI2,PROX1,IL10,NRP1,BMP2,ALDH1A2,GPC3,CXCR4,TBX3,RSPO3,LHX1,PAX2,LEF1
GeneOntologyBiologicalProcess	GO:0001763	morphogenesis of a branching structure	2.8e-15	1.54e-11	3.67e-13	3.37e-12	20669	270	324	28	PDGFRA,GREB1L,HOXA5,HOXA13,HOXD13,FGF10,NTN1,HOXB13,FOXF1,SEMA3C,WNT5A,WNT6,SHOX2,CITED1,MSX2,SNAI2,PROX1,IL10,NRP1,BMP2,ALDH1A2,GPC3,CXCR4,TBX3,RSPO3,LHX1,PAX2,LEF1
GeneOntologyBiologicalProcess	GO:0035270	endocrine system development	1.67e-14	9.19e-11	2.14e-12	1.96e-11	20669	267	324	27	PCSK1,CDX4,PDGFRA,MNX1,SLC30A8,HOXA3,HOXA5,WNT5B,HOXB3,NR0B1,FGF3,FGF10,NTN1,FOXC1,WNT5A,IRX3,MSX1,INHBB,GATA6,BMP2,BMP5,ALDH1A2,DLX3,STRA6,DLL1,ANKRD55,PAX2
GeneOntologyBiologicalProcess	GO:0042476	odontogenesis	2.07e-14	1.14e-10	2.59e-12	2.38e-11	20669	167	324	22	PDGFRA,TWIST1,DMRT3,FGF4,HAND1,FGF10,FST,FOXC1,COL1A2,FMOD,WNT6,MSX1,MSX2,OSR1,SP6,GATA6,BMP2,EDAR,DLX3,DLL1,TNFRSF11B,LEF1
GeneOntologyBiologicalProcess	GO:0072132	mesenchyme morphogenesis	3.8e-14	2.1e-10	4.66e-12	4.28e-11	20669	63	324	15	TWIST1,FOXF1,FOXC1,WNT5A,MSX1,MSX2,SNAI2,OSR1,SNAI1,BMP2,BMP5,WNT3A,TBX6,MSGN1,LEF1
GeneOntologyBiologicalProcess	GO:0070848	response to growth factor	4.7e-14	2.59e-10	5.63e-12	5.18e-11	20669	985	324	51	PDGFRA,MEIS2,TWIST1,HOXA13,HOXC4,FBN2,FGF3,FGF4,FGF10,FLRT3,FST,FOXC1,COL1A2,COL3A1,ZNF703,AMHR2,ZCCHC12,FMOD,WNT5A,WNT8A,CITED1,MSX1,MSX2,DKK1,SNAI2,ADAMTSL2,IL10,GATA4,GATA6,ZEB2,FGF17,NRP1,SP8,BMP2,BMP5,GPC3,WNT3A,VWC2L,NGF,TBXT,TAC1,NDNF,NTS,RUNX3,DLL1,LHX1,EGR1,EGR3,PAX2,HAS2,LEF1
GeneOntologyBiologicalProcess	GO:0045597	positive regulation of cell differentiation	8.22e-14	4.53e-10	9.64e-12	8.86e-11	20669	1142	324	55	CDX2,ENPP2,TWIST1,HOXA5,WNT5B,DACT1,HOXB4,SERPINE2,FBN2,FGF3,NTN1,MACROH2A2,MME,CMKLR1,PLXNA2,FOXC1,ZNF703,SHOX2,IRX3,CRABP2,ZAP70,MSX2,TENM4,DKK1,DLL3,SNAI2,SNAI1,PROX1,IL10,ZBTB16,ZBED2,GATA4,GATA6,MESP1,ZEB2,TESPA1,NRP1,BMP2,UTS2,CXCR4,WNT3A,VWC2L,NGF,TMEM119,RUNX3,SKINT1L,LHX1,RASGRP1,CD1D,EGR3,ATOH8,PAX2,HAS2,LEF1,EPHA4
GeneOntologyBiologicalProcess	GO:0009880	embryonic pattern specification	1.22e-13	6.75e-10	1.41e-11	1.29e-10	20669	127	324	19	MEIS1,MEIS2,FGF3,FGF10,WNT5A,WNT8A,CITED1,ZBTB16,MESP1,NRP1,WNT3A,HES7,TBXT,TBX6,TBX3,DLL1,LHX1,MIXL1,PAX2
GeneOntologyBiologicalProcess	GO:0071363	cellular response to growth factor stimulus	1.44e-13	7.93e-10	1.62e-11	1.49e-10	20669	944	324	49	PDGFRA,TWIST1,HOXA13,HOXC4,FBN2,FGF3,FGF4,FGF10,FLRT3,FST,FOXC1,COL1A2,COL3A1,ZNF703,AMHR2,ZCCHC12,FMOD,WNT5A,WNT8A,CITED1,MSX1,MSX2,DKK1,SNAI2,ADAMTSL2,IL10,GATA4,GATA6,ZEB2,FGF17,NRP1,SP8,BMP2,BMP5,GPC3,WNT3A,VWC2L,NGF,TBXT,TAC1,NDNF,NTS,DLL1,LHX1,EGR1,EGR3,PAX2,HAS2,LEF1
GeneOntologyBiologicalProcess	GO:0035108	limb morphogenesis	1.58e-13	8.7e-10	1.74e-11	1.6e-10	20669	184	324	22	TWIST1,HOXA13,FBN2,HOXD13,FGF4,FGF10,PLXNA2,SEMA3C,TBX4,WNT5A,SHOX2,CRABP2,MSX1,MSX2,DKK1,OSR1,ZBTB16,SP8,ALDH1A2,GPC3,TBX3,LEF1
GeneOntologyBiologicalProcess	GO:0061311	cell surface receptor signaling pathway involved in heart development	2.23e-13	1.23e-09	2.41e-11	2.22e-10	20669	58	324	14	WNT5A,WNT8A,MSX1,MSX2,DKK1,SNAI2,SNAI1,MESP1,BMP2,WNT3A,TBXT,DLL1,HAS2,ALPK2
GeneOntologyBiologicalProcess	GO:0008284	positive regulation of cell population proliferation	2.44e-13	1.34e-09	2.58e-11	2.37e-10	20669	1210	324	56	CDX2,PDGFRA,ENPP2,MEIS1,MEIS2,TLX1,TWIST1,HOXA3,APLNR,FGF3,FGF4,FGF10,NTN1,FOXF1,CNTFR,ZNF703,WNT5A,SHOX2,CITED1,ZAP70,CST2,OSR1,CST5,SP6,PROK1,IL5RA,PROX1,IL10,GATA4,GATA6,PTH1R,FGF17,NRP1,BMP2,BMP5,ALDH1A2,KCNA5,UTS2,WNT3A,NGF,TBXT,TAC1,TACR1,TBX6,TBX3,TMEM119,DLL1,LHX1,CD1D,CD6,EGR1,EGR3,PAX2,HAS2,LEF1,HCK
GeneOntologyBiologicalProcess	GO:0060537	muscle tissue development	2.74e-13	1.51e-09	2.86e-11	2.63e-10	20669	662	324	40	PDGFRA,RXRG,MEIS1,PGM5,TWIST1,EOMES,CKMT2,APLNR,FGF3,HAND1,FOXC1,COL3A1,SEMA3C,SGCG,WNT5A,WNT8A,SHOX2,TENM4,DKK1,OSR1,MYH15,PROX1,MYH6,GATA4,GATA6,MESP1,BMP2,BMP5,ALDH1A2,WNT3A,TBXT,STRA6,TBX6,TBX3,DLL1,EGR1,DPF3,ATOH8,LEF1,ALPK2
GeneOntologyBiologicalProcess	GO:0035148	tube formation	3.68e-13	2.03e-09	3.76e-11	3.46e-10	20669	234	324	24	TWIST1,HOXA1,HOXB1,DLC1,PCDH19,FGF3,HAND1,FGF10,FST,WNT5A,WNT6,IRX3,MSX1,OSR1,PROX1,ZEB2,BMP2,BMP5,ALDH1A2,EDAR,TBXT,DLX3,ATOH8,PAX2
GeneOntologyBiologicalProcess	GO:0048880	sensory system development	4.37e-13	2.41e-09	4.38e-11	4.03e-10	20669	903	324	47	PDGFRA,MEIS1,MEIS2,TWIST1,WNT5B,FBN2,FGF3,FGF10,NTN1,TNFRSF19,PLXNA2,FOXF2,FOXC1,PMP2,ZNF703,WNT5A,WNT6,WNT8A,NKD1,DKK1,CST2,CST5,MYH15,SNAI1,PROX1,INHBB,ZEB2,NRP1,ALDH1A2,AFAP1L2,CXCR4,BHLHE22,DIO3,DLX3,STRA6,PRSS56,DLL1,ZNF503,RSPO3,LHX1,LMO2,EGR1,ATOH8,PAX2,LEF1,CDH11,EPHA4
GeneOntologyBiologicalProcess	GO:0022603	regulation of anatomical structure morphogenesis	6.17e-13	3.4e-09	6.07e-11	5.58e-10	20669	1314	324	58	CDX1,CDX2,PDGFRA,ENPP2,MEIS1,TWIST1,HOXA5,WNT5B,DACT1,DLC1,DMRT3,HOXD13,APLNR,FGF3,FGF10,NTN1,PLXNA2,FOXC1,SEMA3C,STAB2,WNT5A,SHOX2,LRRC4C,CRABP2,MSX1,TENM4,NKD1,DKK1,SLIT3,CST2,SNAI2,OSR1,CST5,SP6,PROK1,DKK4,IL10,ISM1,GATA4,GATA6,MESP1,ITGB2,ZEB2,NRP1,BMP2,GPC3,UTS2,CXCR4,WNT3A,NGF,DLL1,TNFRSF11B,RSPO3,LHX1,PAX2,HAS2,HCK,EPHA4
GeneOntologyBiologicalProcess	GO:0035107	appendage morphogenesis	7.02e-13	3.87e-09	6.79e-11	6.24e-10	20669	219	324	23	EVX1,TWIST1,HOXA13,FBN2,HOXD13,FGF4,FGF10,PLXNA2,SEMA3C,TBX4,WNT5A,SHOX2,CRABP2,MSX1,MSX2,DKK1,OSR1,ZBTB16,SP8,ALDH1A2,GPC3,TBX3,LEF1
GeneOntologyBiologicalProcess	GO:0042475	odontogenesis of dentin-containing tooth	8.9e-13	4.91e-09	8.46e-11	7.78e-10	20669	107	324	17	PDGFRA,DMRT3,FGF4,HAND1,FGF10,FST,FOXC1,WNT6,MSX1,MSX2,GATA6,BMP2,EDAR,DLX3,DLL1,TNFRSF11B,LEF1
GeneOntologyBiologicalProcess	GO:0030902	hindbrain development	9.82e-13	5.42e-09	9.13e-11	8.4e-10	20669	316	324	27	WLS,HOXA1,HOXA2,HOXB1,HOXB2,HOXB3,SERPINE2,DLC1,FGF3,PLXNA2,FOXC1,ZNF703,WNT8A,CRABP2,PROX1,BMP2,BMP5,ALDH1A2,DLL1,ZNF503,LHX1,SP5,PAX2,HAS2,LEF1,SEZ6L,EPHA4
GeneOntologyBiologicalProcess	GO:0045944	positive regulation of transcription by RNA polymerase II	9.94e-13	5.48e-09	9.13e-11	8.4e-10	20669	1407	324	60	CDX1,CDX4,EVX1,RXRG,MEIS1,MEIS2,TLX1,TWIST1,HOXA1,HOXA2,EOMES,HOXA5,HOXA13,HOXB1,HOXB2,HOXB3,HOXB4,HOXB5,HOXC4,HOXD13,FGF4,HAND1,FGF10,FOXF1,FOXF2,FOXC1,ZCCHC12,WNT5A,WNT8A,POMC,SHOX2,CITED1,MSX1,OSR1,PROX1,IL10,ZBTB16,ZBED2,GATA4,GATA6,MESP1,ZEB2,BMP2,BMP5,WNT3A,TBXT,DLX3,DMRT1,TBX6,RUNX3,DLL1,MSGN1,LMO2,EGR1,EGR3,MIXL1,DPF3,ATOH8,PAX2,LEF1
GeneOntologyBiologicalProcess	GO:0048608	reproductive structure development	1.26e-12	6.95e-09	1.14e-10	1.05e-09	20669	631	324	38	CDX2,CDX4,PDGFRA,EOMES,GREB1L,HOXA13,SERPINE2,HOXD13,NR0B1,HAND1,FGF10,MME,FST,HOXB13,FOXF2,FOXC1,AMHR2,WNT5A,CITED1,SLIT3,FSHR,CST2,OSR1,CST5,SNAI1,IL10,INHBB,GATA4,GATA6,BMP5,GPR149,DLX3,STRA6,DMRT1,TBX3,RSPO3,LHX1,LEF1
GeneOntologyBiologicalProcess	GO:0061458	reproductive system development	1.6e-12	8.83e-09	1.42e-10	1.31e-09	20669	636	324	38	CDX2,CDX4,PDGFRA,EOMES,GREB1L,HOXA13,SERPINE2,HOXD13,NR0B1,HAND1,FGF10,MME,FST,HOXB13,FOXF2,FOXC1,AMHR2,WNT5A,CITED1,SLIT3,FSHR,CST2,OSR1,CST5,SNAI1,IL10,INHBB,GATA4,GATA6,BMP5,GPR149,DLX3,STRA6,DMRT1,TBX3,RSPO3,LHX1,LEF1
GeneOntologyBiologicalProcess	GO:0009798	axis specification	2.06e-12	1.13e-08	1.8e-10	1.65e-09	20669	148	324	19	CDX1,CDX2,CDX4,WLS,FGF10,WNT5A,WNT6,WNT8A,CITED1,MESP1,BMP2,GPC3,TBXT,TBX6,TBX3,DLL1,GSC,RSPO3,LHX1
GeneOntologyBiologicalProcess	GO:0048736	appendage development	2.27e-12	1.25e-08	1.96e-10	1.8e-09	20669	278	324	25	EVX1,TWIST1,HOXA13,FBN2,HOXD13,FGF4,FGF10,PLXNA2,FOXC1,SEMA3C,TBX4,WNT5A,SHOX2,CRABP2,MSX1,MSX2,DKK1,OSR1,ZBTB16,SP8,ALDH1A2,GPC3,EDAR,TBX3,LEF1
GeneOntologyBiologicalProcess	GO:0030326	embryonic limb morphogenesis	2.32e-12	1.28e-08	1.97e-10	1.81e-09	20669	149	324	19	TWIST1,HOXA13,FBN2,HOXD13,FGF4,TBX4,WNT5A,SHOX2,CRABP2,MSX1,MSX2,DKK1,OSR1,ZBTB16,SP8,ALDH1A2,GPC3,TBX3,LEF1
GeneOntologyBiologicalProcess	GO:0048762	mesenchymal cell differentiation	2.57e-12	1.42e-08	2.15e-10	1.98e-09	20669	355	324	28	PDGFRA,TWIST1,EOMES,FGF3,FGF10,FOXF2,FOXC1,ZNF703,SEMA3C,WNT5A,WNT8A,MSX1,MSX2,SNAI2,OSR1,SNAI1,ZEB2,NRP1,BMP2,BMP5,ALDH1A2,CXCR4,DLL1,GSC,PAX2,HAS2,LEF1,EPHA3
GeneOntologyBiologicalProcess	GO:0007178	transmembrane receptor protein serine/threonine kinase signaling pathway	2.93e-12	1.62e-08	2.42e-10	2.22e-09	20669	496	324	33	HOXA13,DACT1,FBN2,APLNR,FGF10,FST,COL1A2,COL3A1,ZNF703,AMHR2,ZCCHC12,FMOD,WNT5A,CITED1,MSX1,MSX2,DKK1,OSR1,ADAMTSL2,INHBB,GATA4,GATA6,BMP2,BMP5,GPC3,WNT3A,VWC2L,TBXT,DMRT1,EGR1,ATOH8,HAS2,LEF1
GeneOntologyBiologicalProcess	GO:0035113	embryonic appendage morphogenesis	3.12e-12	1.72e-08	2.53e-10	2.32e-09	20669	171	324	20	TWIST1,HOXA13,FBN2,HOXD13,FGF4,FGF10,TBX4,WNT5A,SHOX2,CRABP2,MSX1,MSX2,DKK1,OSR1,ZBTB16,SP8,ALDH1A2,GPC3,TBX3,LEF1
GeneOntologyBiologicalProcess	GO:0003205	cardiac chamber development	4.01e-12	2.21e-08	3.21e-10	2.95e-09	20669	238	324	23	MEIS2,GREB1L,HOXA13,HAND1,FOXF1,FOXC1,SEMA3C,WNT5A,SHOX2,MSX2,SLIT3,PROX1,MYH6,GATA4,GATA6,MESP1,NRP1,BMP2,BMP5,CXCR4,STRA6,TBX6,TBX3
GeneOntologyBiologicalProcess	GO:0043583	ear development	5.36e-12	2.95e-08	4.22e-10	3.88e-09	20669	393	324	29	PDGFRA,WLS,TWIST1,HOXA1,HOXA2,WNT5B,HOXA13,HOXB1,MYO3B,FGF3,FGF10,NTN1,FST,WNT5A,LGR5,MSX1,OSR1,PROX1,BMP2,BMP5,WNT3A,DLX3,STRA6,DLL1,GSC,PAX2,CDH11,MCOLN3,EPHA4
GeneOntologyBiologicalProcess	GO:0051216	cartilage development	5.49e-12	3.03e-08	4.27e-10	3.92e-09	20669	340	324	27	ENPP2,WLS,HOXA3,HOXA5,WNT5B,HOXB3,HOXC4,FGF3,FGF4,HAND1,FOXC1,WNT5A,SHOX2,MSX1,MSX2,CST2,SNAI2,OSR1,CST5,SNAI1,ZBTB16,PTH1R,NRP1,BMP2,BMP5,DLX3,RUNX3
GeneOntologyBiologicalProcess	GO:0001655	urogenital system development	6.04e-12	3.33e-08	4.63e-10	4.25e-09	20669	570	324	35	CDX1,CDX4,PDGFRA,GREB1L,HOXA13,HOXD13,FGF10,MME,HOXB13,FOXF1,FOXC1,WNT5A,WNT6,WNT8A,CITED1,IRX3,LGR5,OSR1,PROX1,ZBTB16,NRP1,BMP2,ALDH1A2,GPC3,CXCR4,TBXT,STRA6,DLL1,LHX1,EGR1,APOL3,PAX2,HAS2,LEF1,EPHA4
GeneOntologyBiologicalProcess	GO:0014706	striated muscle tissue development	6.14e-12	3.38e-08	4.64e-10	4.26e-09	20669	633	324	37	PDGFRA,RXRG,MEIS1,PGM5,TWIST1,EOMES,CKMT2,APLNR,FGF3,HAND1,FOXC1,SEMA3C,SGCG,WNT5A,WNT8A,SHOX2,TENM4,DKK1,MYH15,PROX1,MYH6,GATA4,GATA6,MESP1,BMP2,BMP5,ALDH1A2,WNT3A,TBXT,TBX6,TBX3,DLL1,EGR1,DPF3,ATOH8,LEF1,ALPK2
GeneOntologyBiologicalProcess	GO:0032526	response to retinoic acid	6.6e-12	3.64e-08	4.92e-10	4.52e-09	20669	178	324	20	RXRG,HOXA1,HOXA2,WNT5B,COL1A2,WNT5A,WNT6,WNT8A,DKK1,OSR1,GATA4,GATA6,BMP2,ALDH1A2,WNT3A,TBXT,STRA6,FZD10,PAX2,EPHA3
GeneOntologyBiologicalProcess	GO:0042074	cell migration involved in gastrulation	6.94e-12	3.83e-08	5.11e-10	4.69e-09	20669	88	324	15	EOMES,WNT5B,APLNR,WNT5A,WNT8A,DKK1,SNAI1,ZEB2,BMP2,GPC3,CXCR4,TBXT,MIXL1,HAS2,EPHA3
GeneOntologyBiologicalProcess	GO:0090596	sensory organ morphogenesis	7.61e-12	4.2e-08	5.52e-10	5.08e-09	20669	544	324	34	MEIS1,TWIST1,HOXA1,HOXA2,FBN2,MYO3B,FGF3,FGF10,NTN1,FST,PLXNA2,FOXF2,FOXC1,ZNF703,WNT5A,MSX1,NKD1,OSR1,PROX1,BMP2,ALDH1A2,AFAP1L2,WNT3A,BHLHE22,DIO3,DLX3,STRA6,DLL1,GSC,ZNF503,LHX1,EGR1,PAX2,EPHA4
GeneOntologyBiologicalProcess	GO:0021915	neural tube development	8.12e-12	4.48e-08	5.82e-10	5.35e-09	20669	270	324	24	CDX1,CDX4,MNX1,WLS,TWIST1,WNT5B,HOXB1,DACT1,DLC1,PCDH19,PLXNA2,SEMA3C,WNT5A,PROX1,ZEB2,BMP5,ALDH1A2,NOTUM,WNT3A,HES7,TBXT,DLL1,GSC,PAX2
GeneOntologyBiologicalProcess	GO:0048546	digestive tract morphogenesis	8.23e-12	4.54e-08	5.82e-10	5.35e-09	20669	89	324	15	CDX1,CDX2,CDX4,PDGFRA,HOXA13,DACT1,HOXD13,FGF10,FOXF1,WNT5A,SHOX2,GATA4,ALDH1A2,STRA6,DLL1
GeneOntologyBiologicalProcess	GO:0031076	embryonic camera-type eye development	9.74e-12	5.37e-08	6.8e-10	6.25e-09	20669	90	324	15	TWIST1,FGF10,NTN1,PLXNA2,FOXF2,FOXC1,ZNF703,WNT5A,PROX1,ALDH1A2,AFAP1L2,STRA6,ZNF503,PAX2,EPHA4
GeneOntologyBiologicalProcess	GO:0061061	muscle structure development	1.32e-11	7.3e-08	9.13e-10	8.39e-09	20669	995	324	47	PDGFRA,MNX1,RXRG,PGM5,TWIST1,EOMES,WNT5B,CKMT2,FGF3,HAND1,FGF10,FOXF1,CNTFR,FOXF2,FOXC1,COL3A1,SGCG,WNT5A,WNT8A,SHOX2,MSX1,NKD1,DKK1,MYH15,PROX1,MYH6,GATA4,GATA6,MESP1,BMP2,CXCR4,WNT3A,TBXT,STRA6,TBX6,TBX3,CASQ2,TMEM119,DLL1,GSC,MSGN1,EGR1,EGR3,DPF3,ATOH8,LEF1,ALPK2
GeneOntologyBiologicalProcess	GO:0048645	animal organ formation	1.47e-11	8.11e-08	1e-09	9.21e-09	20669	109	324	16	PDGFRA,TLX1,HOXA3,FGF3,FGF10,WNT5A,DKK1,SNAI1,GATA4,GATA6,MESP1,BMP2,ALDH1A2,WNT3A,ATOH8,PAX2
GeneOntologyBiologicalProcess	GO:0031016	pancreas development	1.59e-11	8.78e-08	1.07e-09	9.85e-09	20669	231	324	22	PCSK1,CDX1,CDX2,CDX4,MNX1,SLC30A8,WLS,MEIS2,WNT5B,FGF10,FOXF1,WNT5A,IRX3,PROX1,GATA6,BMP2,BMP5,ALDH1A2,TBXT,DLL1,ANKRD55,PAX2
GeneOntologyBiologicalProcess	GO:0060173	limb development	1.66e-11	9.18e-08	1.11e-09	1.02e-08	20669	255	324	23	TWIST1,HOXA13,FBN2,HOXD13,FGF4,FGF10,PLXNA2,FOXC1,SEMA3C,TBX4,WNT5A,SHOX2,CRABP2,MSX1,MSX2,DKK1,OSR1,ZBTB16,SP8,ALDH1A2,GPC3,TBX3,LEF1
GeneOntologyBiologicalProcess	GO:0048514	blood vessel morphogenesis	2.14e-11	1.18e-07	1.4e-09	1.29e-08	20669	1009	324	47	PDGFRA,ENPP2,MEIS1,TWIST1,HOXA1,HOXA3,HOXA5,WNT5B,HOXA13,COLEC12,HOXB3,FBN2,APLNR,HAND1,FGF10,NTN1,TNFRSF19,HOXB13,FOXF1,FOXC1,COL3A1,STAB2,TBX4,WNT5A,CITED1,ZAP70,PROK1,PROX1,IL10,ARHGAP24,ISM1,GATA4,GATA6,ITGB2,NRP1,UTS2,CXCR4,TBXT,STRA6,TBX6,NDNF,DLL1,RSPO3,LMO2,EGR3,HAS2,LEF1
GeneOntologyBiologicalProcess	GO:0072175	epithelial tube formation	2.21e-11	1.22e-07	1.43e-09	1.32e-08	20669	212	324	21	TWIST1,HOXB1,DLC1,PCDH19,FGF3,HAND1,FGF10,FST,WNT5A,WNT6,IRX3,MSX1,OSR1,PROX1,ZEB2,BMP2,BMP5,ALDH1A2,TBXT,DLX3,PAX2
GeneOntologyBiologicalProcess	GO:0009855	determination of bilateral symmetry	2.49e-11	1.37e-07	1.58e-09	1.45e-08	20669	363	324	27	ENPP2,MEIS1,MEIS2,EOMES,APLNR,FGF4,HAND1,FGF10,NTN1,FST,FOXF1,ZNF703,WNT5A,WNT8A,NKD1,GATA4,MESP1,BMP2,ALDH1A2,CXCR4,WNT3A,TBXT,TBX6,TBX3,DLL1,ATOH8,HAS2
GeneOntologyBiologicalProcess	GO:0009799	specification of symmetry	2.49e-11	1.37e-07	1.58e-09	1.45e-08	20669	363	324	27	ENPP2,MEIS1,MEIS2,EOMES,APLNR,FGF4,HAND1,FGF10,NTN1,FST,FOXF1,ZNF703,WNT5A,WNT8A,NKD1,GATA4,MESP1,BMP2,ALDH1A2,CXCR4,WNT3A,TBXT,TBX6,TBX3,DLL1,ATOH8,HAS2
GeneOntologyBiologicalProcess	GO:0001654	eye development	3.66e-11	2.02e-07	2.29e-09	2.11e-08	20669	809	324	41	PDGFRA,MEIS1,MEIS2,TWIST1,WNT5B,FBN2,FGF3,FGF10,NTN1,PLXNA2,FOXF2,FOXC1,PMP2,ZNF703,WNT5A,WNT6,WNT8A,NKD1,CST2,CST5,MYH15,PROX1,INHBB,ZEB2,NRP1,ALDH1A2,AFAP1L2,BHLHE22,DIO3,DLX3,STRA6,PRSS56,DLL1,ZNF503,LHX1,LMO2,EGR1,ATOH8,PAX2,CDH11,EPHA4
GeneOntologyBiologicalProcess	GO:0150063	visual system development	4.1e-11	2.26e-07	2.54e-09	2.33e-08	20669	812	324	41	PDGFRA,MEIS1,MEIS2,TWIST1,WNT5B,FBN2,FGF3,FGF10,NTN1,PLXNA2,FOXF2,FOXC1,PMP2,ZNF703,WNT5A,WNT6,WNT8A,NKD1,CST2,CST5,MYH15,PROX1,INHBB,ZEB2,NRP1,ALDH1A2,AFAP1L2,BHLHE22,DIO3,DLX3,STRA6,PRSS56,DLL1,ZNF503,LHX1,LMO2,EGR1,ATOH8,PAX2,CDH11,EPHA4
GeneOntologyBiologicalProcess	GO:0072001	renal system development	4.41e-11	2.43e-07	2.71e-09	2.49e-08	20669	518	324	32	CDX1,CDX4,PDGFRA,GREB1L,FGF10,MME,FOXF1,FOXC1,WNT5A,WNT6,WNT8A,CITED1,IRX3,LGR5,OSR1,PROX1,ZBTB16,NRP1,BMP2,ALDH1A2,GPC3,CXCR4,TBXT,STRA6,DLL1,LHX1,EGR1,APOL3,PAX2,HAS2,LEF1,EPHA4
GeneOntologyBiologicalProcess	GO:0061448	connective tissue development	5.61e-11	3.09e-07	3.4e-09	3.12e-08	20669	433	324	29	ENPP2,WLS,HOXA3,HOXA5,WNT5B,HOXB3,HOXC4,FGF3,FGF4,HAND1,FOXC1,WNT5A,SHOX2,MSX1,MSX2,ZNF516,CST2,SNAI2,OSR1,CST5,SNAI1,ZBTB16,PTH1R,NRP1,BMP2,BMP5,DLX3,RUNX3,EGR1
GeneOntologyBiologicalProcess	GO:0048596	embryonic camera-type eye morphogenesis	6.97e-11	3.85e-07	4.18e-09	3.84e-08	20669	71	324	13	TWIST1,NTN1,PLXNA2,FOXF2,FOXC1,ZNF703,WNT5A,PROX1,AFAP1L2,STRA6,ZNF503,PAX2,EPHA4
GeneOntologyBiologicalProcess	GO:0035050	embryonic heart tube development	7.42e-11	4.09e-07	4.4e-09	4.04e-08	20669	226	324	21	PDGFRA,MEIS1,MEIS2,EOMES,HAND1,NTN1,FOXC1,WNT5A,NKD1,MYH6,GATA4,MESP1,ALDH1A2,WNT3A,TBXT,TBX6,TBX3,DLL1,MIXL1,ATOH8,HAS2
GeneOntologyBiologicalProcess	GO:0048048	embryonic eye morphogenesis	7.9e-11	4.36e-07	4.63e-09	4.26e-08	20669	87	324	14	TWIST1,FBN2,NTN1,PLXNA2,FOXF2,FOXC1,ZNF703,WNT5A,PROX1,AFAP1L2,STRA6,ZNF503,PAX2,EPHA4
GeneOntologyBiologicalProcess	GO:0048738	cardiac muscle tissue development	9.4e-11	5.18e-07	5.46e-09	5.02e-08	20669	357	324	26	PDGFRA,MEIS1,APLNR,FGF3,HAND1,FOXC1,SGCG,WNT5A,WNT8A,SHOX2,TENM4,DKK1,PROX1,MYH6,GATA4,GATA6,MESP1,BMP2,BMP5,ALDH1A2,WNT3A,TBXT,TBX3,DLL1,DPF3,ALPK2
GeneOntologyBiologicalProcess	GO:0051093	negative regulation of developmental process	9.97e-11	5.5e-07	5.73e-09	5.27e-08	20669	1249	324	52	PRTG,GPR55,MEIS1,MEIS2,TWIST1,HOXA2,HOXA5,NR0B1,FGF3,FGF10,NTN1,FST,FOXC1,SEMA3C,WNT5A,CITED1,IRX3,MSX1,MSX2,NKD1,DKK1,SLIT3,DLL3,CST2,SNAI2,OSR1,CST5,SNAI1,DKK4,ZBTB16,ISM1,MESP1,FGF17,NRP1,BMP2,BMP5,WNT3A,HES7,DIO3,TBX6,TBX3,TMEM119,RUNX3,DLL1,TNFRSF11B,RSPO3,LMO2,MIXL1,PAX2,LEF1,ALPK2,EPHA4
GeneOntologyBiologicalProcess	GO:0048565	digestive tract development	1.1e-10	6.08e-07	6.27e-09	5.77e-08	20669	255	324	22	CDX1,CDX2,CDX4,PDGFRA,HOXA5,HOXA13,DACT1,HOXD13,FGF10,FOXF1,FOXF2,COL3A1,WNT5A,SHOX2,GATA4,GATA6,ALDH1A2,TBXT,STRA6,NTS,DLL1,MIXL1
GeneOntologyBiologicalProcess	GO:0007368	determination of left/right symmetry	1.15e-10	6.34e-07	6.47e-09	5.95e-08	20669	333	324	25	ENPP2,MEIS1,MEIS2,EOMES,APLNR,FGF4,HAND1,FGF10,NTN1,FOXF1,ZNF703,WNT5A,NKD1,GATA4,MESP1,BMP2,ALDH1A2,CXCR4,WNT3A,TBXT,TBX6,TBX3,DLL1,ATOH8,HAS2
GeneOntologyBiologicalProcess	GO:0035051	cardiocyte differentiation	1.38e-10	7.63e-07	7.71e-09	7.08e-08	20669	258	324	22	PDGFRA,TWIST1,EOMES,HOXB5,FBN2,SEMA3C,WNT8A,SHOX2,TENM4,DKK1,PROX1,MYH6,GATA4,GATA6,MESP1,NRP1,BMP2,WNT3A,TBXT,TBX3,DLL1,ALPK2
GeneOntologyBiologicalProcess	GO:0003206	cardiac chamber morphogenesis	2.49e-10	1.37e-06	1.37e-08	1.26e-07	20669	172	324	18	MEIS2,HAND1,FOXF1,FOXC1,SEMA3C,WNT5A,SHOX2,MSX2,SLIT3,PROX1,MYH6,GATA4,GATA6,MESP1,NRP1,BMP2,BMP5,TBX3
GeneOntologyCellularComponent	GO:0000785	chromatin	9.61e-19	3.87e-16	3.87e-16	2.55e-15	20659	1326	328	69	CDX1,CDX2,CDX4,MNX1,DRGX,EVX1,RXRG,MEIS1,MEIS2,TLX1,TWIST1,HOXA1,HOXA2,HOXA3,EOMES,HOXA4,HOXA5,HOXA13,HOXB1,HOXB2,HOXB3,HOXB4,HOXB5,HOXC4,DMRT3,HOXD13,NR0B1,HAND1,MACROH2A2,SDR16C5,HOXB13,FOXF1,FOXF2,FOXC1,TBX4,SHOX2,IRX3,MSX1,MSX2,SNAI2,OSR1,SP6,SNAI1,PROX1,ZBED2,GATA4,GATA6,MESP1,ZEB2,SP8,BHLHE22,HES7,TBXT,DLX3,DMRT1,TBX6,DNTT,TBX3,RUNX3,GSC,MSGN1,LHX1,EGR1,EGR3,MIXL1,DPF3,ATOH8,SP5,PAX2
GeneOntologyCellularComponent	GO:0009986	cell surface	1.82e-06	0.00073476	0.00036738	0.0024164	20659	1131	328	40	GLDN,PDGFRA,WNT5B,SERPINE2,FGF10,MME,CMKLR1,CNTFR,MRC1,STAB2,ZPLD1,WNT5A,WNT6,WNT8A,CD226,UNC5C,FSHR,EGFLAM,IL5RA,TNFRSF9,LRRTM1,ITGB2,NRP1,BMP2,KCNA5,GPC3,CXCR4,KCNJ5,WNT3A,TACR1,UPK1A,TRGC1,TRDC,SKINT1L,CD1D,CD6,CD8B,CD8B2,FZD10,EPHA4
GeneOntologyCellularComponent	GO:0031012	extracellular matrix	3.97e-06	0.00159792	0.00042243	0.00277846	20659	675	328	28	WNT5B,COLEC12,SERPINE2,FBN2,SERPINI2,SPON1,FGF3,FGF10,NTN1,FLRT3,PLXNA2,COL1A2,COL3A1,SEMA3C,FMOD,WNT5A,WNT6,WNT8A,CST2,CST5,EGFLAM,ADAMTSL2,LRRTM1,GPC3,VWA2,NDNF,TNFRSF11B,P3H2
GeneOntologyCellularComponent	GO:0030312	external encapsulating structure	4.19e-06	0.00168971	0.00042243	0.00277846	20659	677	328	28	WNT5B,COLEC12,SERPINE2,FBN2,SERPINI2,SPON1,FGF3,FGF10,NTN1,FLRT3,PLXNA2,COL1A2,COL3A1,SEMA3C,FMOD,WNT5A,WNT6,WNT8A,CST2,CST5,EGFLAM,ADAMTSL2,LRRTM1,GPC3,VWA2,NDNF,TNFRSF11B,P3H2
GeneOntologyCellularComponent	GO:0005796	Golgi lumen	7.99e-06	0.0032205	0.0006441	0.0042365	20659	107	328	10	WNT5B,FMOD,WNT5A,WNT6,DEFA5,DEFA6,MUCL1,GPC3,WNT3A,NGF

## Sheet: 05_MES-vs-hPSC_up
Category	ID	Name	p-value	q-value Bonferroni	q-value FDR B&H	q-value FDR B&Y	Hit Count in Query List	Hit Count in Genome	Hit in Query List
GO: Molecular Function	GO:0003735	structural constituent of ribosome	3.25e-10	9.14e-07	9.14e-07	7.79e-06	79	192	RPL14,RPL23,RPL36,RSL24D1,MRPL10,MRPS36,RPSA,MT-RNR1,MT-RNR2,RPL10A,RPL3,RPL4,RPL5,RPL6,RPL7,RPL7A,RPL8,RPL9,RPL10,RPL11,RPL12,RPL13,RPL15,RPL18,RPL18A,RPL19,RPL21,RPL22,RPL23A,RPL24,RPL26,RPL27,RPL30,RPL27A,RPL28,RPL29,RPL31,RPL32,RPL34,RPL35A,RPL37,RPL37A,RPL38,RPL39,RPL41,RPLP0,RPLP1,RPLP2,RPS2,RPS3,RPS3A,RPS4X,RPS5,RPS6,RPS7,RPS8,RPS9,RPS10,RPS11,RPS12,RPS13,RPS14,RPS15A,RPS16,RPS17,RPS18,RPS…
GO: Molecular Function	GO:0008092	cytoskeletal protein binding	2.72e-07	0.000766	0.00027	0.0023	306	1115	KIF18A,ABL2,ACTC1,TUBGCP5,PICALM,ADD1,MRTFB,STARD9,TAOK1,UXT,ALDOA,ALDOC,RANBP10,ANG,ANXA6,ENC1,APBB1,EPB41L5,TCAP,PDLIM4,RHOA,ARL3,UNC5C,MARK4,ATP1A1,PHACTR1,CTNNAL1,MYOM1,RAB11A,BBS4,CAMK2D,CAPG,CAPN2,PKD2L1,SPAG9,PSTPIP2,PSTPIP1,PRC1,KRIT1,PDLIM1,TMSB10,VAPB,TMEM67,CENPE,CETN3,CFL2,RAB3C,KIF3B,SNX6,SUN2,MYO3B,ABCG2,MAP4K4,ROCK2,RPH3AL,RAB3D,TTLL4,CSRP2,CEP57,TOR1AIP1,CKAP5,DNAL1,JAKMIP2,CEP350…
GO: Molecular Function	GO:0000977	RNA polymerase II transcription regulatory region sequence-specific DNA binding	2.88e-07	0.00081	0.00027	0.0023	417	1583	NRIP1,KCNH8,ZC3H6,EOMES,ZNF578,SOX14,ZNF468,ZNF160,ZNF418,ZNF548,EBF4,HOMEZ,KLF11,ZBTB4,APP,CGGBP1,BHLHE40,STK16,ARNT,ZBTB10,ZFHX3,ATF3,ATF4,EED,ZNF486,BACH1,BCL3,BCL6,BMI1,SP8,TSC22D1,PER2,KLF5,ZBTB21,FOXH1,FOXK1,ZNF681,ZNF555,ZNF570,RUNX1,RUNX3,ZNF251,TBX19,ZNF445,CDX1,CDX2,CDX4,CIART,ZBTB22,CHD2,ZNF826P,ZNF250,LHX2,DMRT3,HAND1,ZNF264,HAND2,TBX4,ZNF473,KLF6,ZNF254,ZNF521,GTF2IRD1,ATF2,CREBBP,NC…
GO: Molecular Function	GO:0008238	exopeptidase activity	6.95e-07	0.00196	0.000457	0.00389	45	106	DPP10,ANPEP,SCRN2,BLMH,GGH,TPP1,CPA1,CPA2,CPD,CPM,CTSZ,SCRN1,DPEP1,CPA4,CPQ,METAP2,AOPEP,AGBL5,HPN,CPA5,LNPEP,LTA4H,MME,MMP14,MMP15,MMP16,CPXM2,CPVL,DPP7,MINDY2,PRCP,PREP,DPP8,SCRN3,RNPEP,VASH1,XPNPEP3,METAP1,ERAP2,DPEP3,AGTPBP1,CPXM1,XPNPEP1,CPA6,RNPEPL1
GO: Molecular Function	GO:0001067	transcription regulatory region nucleic acid binding	8.77e-07	0.00247	0.000457	0.00389	444	1714	NRIP1,KCNH8,ZC3H6,EOMES,MRTFB,ZNF578,SOX14,ZNF468,ZNF160,ZNF418,ZNF548,EBF4,HOMEZ,KLF11,ZBTB4,APP,CGGBP1,BHLHE40,STK16,ARNT,ZBTB10,ZFHX3,ATF3,ATF4,EED,ZNF486,BACH1,BCL3,BCL6,BMI1,SP8,TSC22D1,PER2,KLF5,ZBTB21,FOXH1,FOXK1,ZNF681,ZNF555,ZNF570,TAF1B,RUNX1,RUNX3,CBFB,ZNF251,TBX19,CBFA2T2,ZNF445,CDX1,CDX2,CDX4,CIART,ZBTB22,CHD2,CHD3,ZNF826P,ZNF250,LHX2,DMRT3,HAND1,ZNF264,HAND2,TBX4,ZNF473,KLF6,ZNF254,…
GO: Molecular Function	GO:0000976	transcription cis-regulatory region binding	1.12e-06	0.00315	0.000457	0.00389	442	1709	NRIP1,KCNH8,ZC3H6,EOMES,MRTFB,ZNF578,SOX14,ZNF468,ZNF160,ZNF418,ZNF548,EBF4,HOMEZ,KLF11,ZBTB4,APP,CGGBP1,BHLHE40,STK16,ARNT,ZBTB10,ZFHX3,ATF3,ATF4,EED,ZNF486,BACH1,BCL3,BCL6,BMI1,SP8,TSC22D1,PER2,KLF5,ZBTB21,FOXH1,FOXK1,ZNF681,ZNF555,ZNF570,TAF1B,RUNX1,RUNX3,CBFB,ZNF251,TBX19,CBFA2T2,ZNF445,CDX1,CDX2,CDX4,CIART,ZBTB22,CHD2,CHD3,ZNF826P,ZNF250,LHX2,DMRT3,HAND1,ZNF264,HAND2,TBX4,ZNF473,KLF6,ZNF254,…
GO: Molecular Function	GO:0005109	frizzled binding	1.14e-06	0.0032	0.000457	0.00389	23	41	FZD1,APP,CTHRC1,BAMBI,DLG4,DVL2,ZNRF3,RSPO3,ROR2,WNT4,RNF43,CCDC88C,RYK,SDCBP,MAGI3,WNT5B,WNT3,WNT5A,WNT6,WNT8A,WNT11,WNT3A,GOPC
GO: Molecular Function	GO:1990837	sequence-specific double-stranded DNA binding	1.46e-06	0.00412	0.000486	0.00414	452	1756	NRIP1,KCNH8,ZC3H6,EOMES,MRTFB,ZNF578,SOX14,ZNF468,ZNF160,ZNF418,ZNF548,EBF4,HOMEZ,KLF11,ZBTB4,APP,CGGBP1,BHLHE40,STK16,ARNT,ZBTB10,ZFHX3,ATF3,ATF4,EED,ZNF486,BACH1,BCL3,BCL6,BMI1,SP8,TSC22D1,PER2,KLF5,ZBTB21,FOXH1,FOXK1,ZNF681,ZNF555,ZNF570,TAF1B,RUNX1,RUNX3,CBFB,ZNF251,TBX19,CBFA2T2,ZNF445,CDX1,CDX2,CDX4,CENPC,CIART,ZBTB22,CHD2,CHD3,ZNF826P,ZNF250,LHX2,DMRT3,HAND1,ZNF264,HAND2,TBX4,ZNF473,KLF6,Z…
GO: Molecular Function	GO:0000978	RNA polymerase II cis-regulatory region sequence-specific DNA binding	1.65e-06	0.00463	0.000486	0.00414	343	1292	NRIP1,KCNH8,EOMES,ZNF578,SOX14,ZNF468,ZNF160,ZNF418,ZNF548,EBF4,KLF11,ZBTB4,APP,BHLHE40,STK16,ARNT,ZFHX3,ATF3,ATF4,EED,ZNF486,BACH1,BCL3,BCL6,BMI1,SP8,TSC22D1,PER2,KLF5,ZBTB21,FOXH1,FOXK1,ZNF681,ZNF570,RUNX1,RUNX3,ZNF251,TBX19,ZNF445,CDX1,CDX2,CDX4,CIART,CHD2,ZNF826P,ZNF250,LHX2,DMRT3,HAND1,ZNF264,HAND2,TBX4,ZNF473,KLF6,ZNF254,ZNF521,GTF2IRD1,ATF2,CTCFL,ZNF516,ZNF432,ZSCAN23,GLIS1,CUX1,DACH1,ZEB2…
GO: Molecular Function	GO:0019904	protein domain specific binding	1.73e-06	0.00486	0.000486	0.00414	248	895	ACVR2A,ADAM10,H4C9,PICALM,FZD1,KIDINS220,H4C4,H4C6,H4C12,H4C3,H4C8,H4C5,NR0B1,CNTNAP1,EPB41L5,APP,BHLHE40,DENND1A,TCAP,ARF1,CASK,RHOA,ATF4,ATP1A1,ATP2B4,TRADD,ATRX,RAB11A,RIPK2,BCL2L2,LIN7A,BMI1,BMP2,SYNJ1,ZBTB21,BCL10,FOXH1,NOL3,CAPG,AIP,LDB2,RASSF9,CDK2,VAPB,DLGAP1,CLCN3,ARHGAP29,NIPBL,ZNF653,RPH3AL,SCAMP1,TCEAL2,ZNF521,CREBBP,RGS6,L3MBTL1,IPCEF1,ERC2,CTNNB1,DAZAP2,DAP,SIRPA,DDIT3,GAB2,DFFA,DLG…
GO: Molecular Function	GO:0043565	sequence-specific DNA binding	1.91e-06	0.00536	0.000487	0.00415	474	1855	NRIP1,KCNH8,ZC3H6,GATAD2B,EOMES,MRTFB,NR0B1,ZNF578,SOX14,ZNF468,ZNF160,ZNF418,ZNF548,EBF4,HOMEZ,KLF11,ZBTB4,APEX1,APP,CGGBP1,BHLHE40,STK16,ARNT,ZBTB10,GATAD1,ZFHX3,ATF3,ATF4,EED,ZNF486,BACH1,BCL3,BCL6,BMI1,SP8,TSC22D1,PER2,KLF5,ZBTB21,FOXH1,FOXK1,ZNF681,ZNF555,ZNF570,TAF1B,RUNX1,RUNX3,CBFB,ZNF251,TBX19,CBFA2T2,ZNF445,MTA2,CDX1,CDX2,CDX4,CENPC,CIART,ZBTB22,CHD2,CHD3,ZNF826P,ZNF250,LHX2,DMRT3,HAND1…
GO: Molecular Function	GO:0000987	cis-regulatory region sequence-specific DNA binding	2.24e-06	0.0063	0.000487	0.00415	347	1313	NRIP1,KCNH8,EOMES,ZNF578,SOX14,ZNF468,ZNF160,ZNF418,ZNF548,EBF4,KLF11,ZBTB4,APP,BHLHE40,STK16,ARNT,ZFHX3,ATF3,ATF4,EED,ZNF486,BACH1,BCL3,BCL6,BMI1,SP8,TSC22D1,PER2,KLF5,ZBTB21,FOXH1,FOXK1,ZNF681,ZNF570,RUNX1,RUNX3,ZNF251,TBX19,ZNF445,CDX1,CDX2,CDX4,CIART,CHD2,ZNF826P,ZNF250,LHX2,DMRT3,HAND1,ZNF264,HAND2,TBX4,ZNF473,KLF6,ZNF254,ZNF521,GTF2IRD1,ATF2,TIPARP,CTCFL,ZNF516,ZNF432,ZSCAN23,GLIS1,CUX1,DAC…
GO: Molecular Function	GO:0015631	tubulin binding	2.25e-06	0.00632	0.000487	0.00415	129	418	KIF18A,TUBGCP5,STARD9,TAOK1,UXT,ALDOA,RANBP10,ARL3,UNC5C,MARK4,RAB11A,BBS4,PRC1,KRIT1,VAPB,CENPE,CETN3,KIF3B,SUN2,MAP4K4,TTLL4,CEP57,CKAP5,DNAL1,JAKMIP2,CEP350,DYNC1I1,HDAC6,BCL2L11,WASHC1,ARL4C,LRPPRC,TRPV4,NIN,APC2,KATNAL1,NME8,NDRG1,ABRAXAS1,TUBGCP3,APPBP2,FNTA,PHF6,EML3,RGS14,HOOK3,BRSK1,FYN,GAPDH,GAS2,MAP1LC3A,B4GALT1,GJA1,GNAS,GOLGA2,KIF2C,STMN2,KIF3A,LZTS1,HTT,CHP1,GABARAPL2,AGBL5,CEP295,K…
GO: Molecular Function	GO:0003690	double-stranded DNA binding	3.29e-06	0.00926	0.000662	0.00564	472	1855	NRIP1,KCNH8,ZC3H6,EOMES,MRTFB,NR0B1,ZNF578,SOX14,ZNF468,ZNF160,ZNF418,ZNF548,EBF4,HOMEZ,KLF11,ZBTB4,APEX1,APP,CGGBP1,BHLHE40,STK16,ARNT,ZBTB10,ZFHX3,ATF3,ATF4,EED,ZNF486,BACH1,BCL3,BCL6,BMI1,SP8,TSC22D1,PER2,KLF5,ZBTB21,FOXH1,FOXK1,ZNF681,ZNF555,ZNF570,TAF1B,RUNX1,RUNX3,CBFB,ZNF251,TBX19,CBFA2T2,ZNF445,CDX1,CDX2,CDX4,CENPC,CIART,ZBTB22,CHD2,CHD3,ZNF826P,ZNF250,LHX2,DMRT3,HAND1,ZNF264,HAND2,TBX4,Z…
GO: Molecular Function	GO:0005198	structural molecule activity	3.96e-06	0.0111	0.000742	0.00633	216	772	CLTCL1,ACTG1,EMILIN3,ADD1,LTBP4,ZPLD1,TCAP,ASPH,EIF3A,CRYBG3,MYOM1,BGN,COL6A6,RPL14,SEPTIN7,DLGAP1,CHI3L1,RPL23,SLIT2,MYL6B,CTHRC1,NTN1,COL1A2,COL3A1,COL4A1,ROCK2,COL4A2,COL4A5,COL4A6,COL5A1,COL5A2,COL6A1,COL6A2,RPL36,COL9A2,COL11A1,COL13A1,COPA,COPB1,CPOX,SEC31B,HAPLN1,CSRP2,ERC2,NUP58,DLG1,DLG2,TLN2,DLG4,DMD,DSP,ARPC3,ACTR2,ARPC2,HMCN1,SORBS3,PCOLCE2,ELN,CLDN19,RSL24D1,EPB41L2,STX2,OBSCN,MRPL10…
GO: Molecular Function	GO:0019003	GDP binding	8.21e-06	0.0231	0.00145	0.0123	41	101	RAB22A,TRIM23,ARF1,RHOA,RHOB,ARHGDIG,ARL3,RAP2C,SUCLG2,CHM,RAB28,DYNC1LI1,RASL12,RAB14,RGS14,RAB8B,GDI1,GDI2,GNAI1,GNAI3,RAB31,RAB12,NRAS,GPSM2,DIRAS2,RAB3B,RAB4A,RAB5B,RAB27A,RALB,RAP1B,RAP2A,RAP2B,RGS10,RIT1,ARL8B,RRAS,RAB18,SRP54,RAB38,RAB7A
GO: Molecular Function	GO:0000981	DNA-binding transcription factor activity, RNA polymerase II-specific	1.01e-05	0.0285	0.00168	0.0143	372	1441	ZC3H6,EOMES,ZNF578,SOX14,ZNF468,ZNF160,ZNF418,ZNF548,EBF4,HOMEZ,KLF11,ZBTB4,CGGBP1,BHLHE40,ARNT,ZBTB10,ZFHX3,ATF3,ATF4,ZNF486,BACH1,BCL6,SP8,TSC22D1,KLF5,ZBTB21,FOXH1,FOXK1,ZNF681,ZNF555,ZNF570,RUNX1,RUNX3,ZNF251,TBX19,ZNF445,CDX1,CDX2,CDX4,ZBTB22,ZNF826P,ZNF250,LHX2,DMRT3,HAND1,ZNF264,HAND2,TBX4,ZNF473,KLF6,ZNF254,ZNF521,GTF2IRD1,ATF2,CTCFL,ZNF451,ZNF516,ZNF432,ZSCAN23,GLIS1,CUX1,ZNF337,DACH1,ZE…
GO: Molecular Function	GO:0019843	rRNA binding	1.15e-05	0.0324	0.0018	0.0153	33	76	ANG,ERI1,CIRBP,RPL23,EEF2,NSUN4,NPM1,NOP53,RNASEL,RPL3,RPL4,RPL5,RPL6,RPL7,RPL8,RPL9,RPL11,RPL12,RPL19,RPL23A,RPL37,RPL37A,RPLP0,RPS3,RPS4X,RPS5,RPS9,RPS11,RPS13,RPS14,RPS18,TST,RPLP0P6
GO: Molecular Function	GO:0003700	DNA-binding transcription factor activity	1.22e-05	0.0344	0.00181	0.0154	389	1517	ZC3H6,EOMES,MRTFB,ZNF578,SOX14,ZNF468,ZNF160,ZNF418,ZNF548,EBF4,HOMEZ,KLF11,ZBTB4,CGGBP1,BHLHE40,ARNT,ZBTB10,ZFHX3,ATF3,ATF4,ZNF486,BACH1,BCL3,BCL6,SP8,TSC22D1,KLF5,ZBTB21,FOXH1,FOXK1,ZNF681,ZNF555,ZNF570,RUNX1,RUNX3,CBFB,ZNF251,TBX19,CBFA2T2,ZNF445,CDX1,CDX2,CDX4,ZBTB22,ZNF826P,ZNF250,LHX2,DMRT3,HAND1,ZNF264,HAND2,TBX4,ZNF473,KLF6,ZNF254,ZNF521,GTF2IRD1,ATF2,CREBBP,CTCFL,ZNF451,ZNF516,ZNF432,ZSC…
GO: Molecular Function	GO:0050839	cell adhesion molecule binding	1.45e-05	0.0407	0.00204	0.0174	169	593	ADAM10,PICALM,ADD1,ESYT2,MRTFB,H3C6,H3C11,H3C8,H3C10,ALDOA,LTBP4,STK24,VASN,PPFIBP1,LRRC4C,APP,DCHS1,CTNNAL1,CCN4,BMPR2,BSG,CAMLG,CAPG,RPL14,CD1D,PDLIM1,CCNB2,CD47,CD81,SEPTIN7,CDH2,CDH8,CDH10,CDH11,CDH12,VAPB,NRXN3,NRXN1,COL3A1,COL5A1,TENM4,ISG15,CTNNB1,SLK,TES,DAB2,CKAP5,SIRPA,ASAP1,DLG1,TLN2,DMD,JAM3,DSC2,DSG2,DSP,S1PR3,EEF1D,EEF2,SH3GLB1,EIF2S3,EPHA2,WASF2,TENM1,EIF2A,ENO1,OBSCN,FBLN1,FBN1,ND…
GO: Biological Process	GO:0006613	cotranslational protein targeting to membrane	5.5e-36	6.77e-32	6.77e-32	6.77e-31	84	111	RPL14,RPL23,RPL36,TRAM2,SEC63,RPSA,RPL10A,RPL3,RPL4,RPL5,RPL6,RPL7,RPL7A,RPL8,RPL9,RPL10,RPL11,RPL12,RPL13,RPL15,RPL18,RPL18A,RPL19,RPL21,RPL22,RPL23A,RPL24,RPL26,RPL27,RPL30,RPL27A,RPL28,RPL29,RPL31,RPL32,RPL34,RPL35A,RPL37,RPL37A,RPL38,RPL39,RPL41,RPLP0,RPLP1,RPLP2,RPS2,RPS3,RPS3A,RPS4X,RPS5,RPS6,RPS7,RPS8,RPS9,RPS10,RPS11,RPS12,RPS13,RPS14,RPS15A,RPS16,RPS17,RPS18,RPS19,RPS20,RPS21,RPS23,RPS24…
GO: Biological Process	GO:0007389	pattern specification process	2.35e-35	2.89e-31	1.14e-31	1.14e-30	331	865	ACVR1B,ACVR2A,ACVR2B,ACVRL1,AXIN2,EOMES,TBC1D32,APLNR,HACE1,MIB1,CC2D2A,ALDOA,ZBTB4,EPB41L5,IFITM1,APEX1,BHLHE40,TCAP,WDR19,ASPH,CAPRIN2,DCHS1,ATM,ATP1A1,RBM24,ATP1A2,EED,ATP6AP1,BBS2,BBS4,FGF17,NRP1,BMI1,BMP1,BMP2,SP8,BMP4,BMP5,BMP7,BMPR2,ALDH1A2,BNIP3L,APLN,C3,FOXH1,CAMK2A,KRIT1,TBX19,LATS1,CEP20,CDH2,TMEM67,CDX1,CDX2,CDX4,NOG,LHX2,KIF3B,DMRT3,HAND1,BAMBI,NTN1,CCR7,NIPBL,HAND2,ROCK2,DPCD,RTTN,W…
GO: Biological Process	GO:0006614	SRP-dependent cotranslational protein targeting to membrane	2.77e-35	3.41e-31	1.14e-31	1.14e-30	81	106	RPL14,RPL23,RPL36,TRAM2,SEC63,RPSA,RPL10A,RPL3,RPL4,RPL5,RPL6,RPL7,RPL7A,RPL8,RPL9,RPL10,RPL11,RPL12,RPL13,RPL15,RPL18,RPL18A,RPL19,RPL21,RPL22,RPL23A,RPL24,RPL26,RPL27,RPL30,RPL27A,RPL28,RPL29,RPL31,RPL32,RPL34,RPL35A,RPL37,RPL37A,RPL38,RPL39,RPL41,RPLP0,RPLP1,RPLP2,RPS2,RPS3,RPS3A,RPS4X,RPS5,RPS6,RPS7,RPS8,RPS9,RPS10,RPS11,RPS12,RPS13,RPS14,RPS15A,RPS16,RPS17,RPS18,RPS19,RPS20,RPS21,RPS23,RPS24…
GO: Biological Process	GO:0045047	protein targeting to ER	3.91e-33	4.82e-29	1.21e-29	1.21e-28	88	126	RPL14,RPL23,RPL36,EDEM1,TRAM2,HERPUD1,FOLR1,SEC63,SPCS3,HSPA5,RPSA,MAN1A1,RPL10A,RPL3,RPL4,RPL5,RPL6,RPL7,RPL7A,RPL8,RPL9,RPL10,RPL11,RPL12,RPL13,RPL15,RPL18,RPL18A,RPL19,RPL21,RPL22,RPL23A,RPL24,RPL26,RPL27,RPL30,RPL27A,RPL28,RPL29,RPL31,RPL32,RPL34,RPL35A,RPL37,RPL37A,RPL38,RPL39,RPL41,RPLP0,RPLP1,RPLP2,RPS2,RPS3,RPS3A,RPS4X,RPS5,RPS6,RPS7,RPS8,RPS9,RPS10,RPS11,RPS12,RPS13,RPS14,RPS15A,RPS16,RP…
GO: Biological Process	GO:0033365	protein localization to organelle	1.35e-32	1.67e-28	3.34e-29	3.34e-28	521	1607	ADAM10,H4C9,ACOX3,TBC1D32,ODF2L,AP2B1,H4C4,H4C6,H4C12,H4C3,H4C8,H4C5,MIB1,NME5,CC2D2A,AKT1,IFT80,CEP126,RSPH9,GNPAT,SLC25A6,PEX3,ITGA8,AGPS,APP,AP3B1,CDC14B,MEAK7,CDC14A,WDR19,ARL3,MARK4,TNKS,ATM,HYAL2,ATP6AP1,ATRX,RAB11A,BBS2,BBS4,BCL3,NRP1,BMP4,BMP7,BNIP3L,SYNJ1,CFAP410,RGPD2,NOL3,KALRN,CAMK2A,CAT,RPL14,AIP,RILPL1,LATS1,CEP20,SCARB2,CD81,CDK1,SEPTIN7,CDH2,DCLK1,LGI1,CDKN1A,TMEM67,CENPC,TRIP11,R…
GO: Biological Process	GO:0048598	embryonic morphogenesis	6.68e-32	8.24e-28	1.37e-28	1.37e-27	402	1158	ABL2,VGLL2,ACVR1B,ACVR2A,ACVR2B,ARID1A,EOMES,FZD1,FZD6,TBC1D32,PCDH19,APLNR,HACE1,MIB1,CC2D2A,RECK,ZBTB4,APAF1,ITGA8,EPB41L5,APEX1,TCAP,PRKRA,WDR19,RHOA,ATP1A1,RBM24,ATP1A2,ATP6AP1,BBS2,BBS4,BCL9,FGF17,BMI1,BMP2,SP8,BMP4,BMP5,BMP7,BMPR2,ALDH1A2,BNIP3L,PYGO2,APLN,BCL10,FOXH1,CAMK2A,RUNX3,TBX19,LATS1,CDH2,TMEM67,CDX1,CDX2,CDX4,NOG,MAPKAPK2,LHX2,MYO3B,CTHRC1,HAND1,NTN1,NIPBL,HAND2,ROCK2,COL4A2,COL5A…
GO: Biological Process	GO:0072599	establishment of protein localization to endoplasmic reticulum	1.64e-31	2.02e-27	2.89e-28	2.89e-27	88	130	RPL14,RPL23,RPL36,EDEM1,TRAM2,HERPUD1,FOLR1,SEC63,SPCS3,HSPA5,RPSA,MAN1A1,RPL10A,RPL3,RPL4,RPL5,RPL6,RPL7,RPL7A,RPL8,RPL9,RPL10,RPL11,RPL12,RPL13,RPL15,RPL18,RPL18A,RPL19,RPL21,RPL22,RPL23A,RPL24,RPL26,RPL27,RPL30,RPL27A,RPL28,RPL29,RPL31,RPL32,RPL34,RPL35A,RPL37,RPL37A,RPL38,RPL39,RPL41,RPLP0,RPLP1,RPLP2,RPS2,RPS3,RPS3A,RPS4X,RPS5,RPS6,RPS7,RPS8,RPS9,RPS10,RPS11,RPS12,RPS13,RPS14,RPS15A,RPS16,RP…
GO: Biological Process	GO:0000184	nuclear-transcribed mRNA catabolic process, nonsense-mediated decay	1.94e-30	2.4e-26	3e-27	3e-26	83	121	RPL14,RPL23,RPL36,CTIF,PABPC1,NBAS,DCP2,EIF3E,RPSA,RPL10A,SECISBP2,RPL3,RPL4,RPL5,RPL6,RPL7,RPL7A,RPL8,RPL9,RPL10,RPL11,RPL12,RPL13,RPL15,RPL18,RPL18A,RPL19,RPL21,RPL22,RPL23A,RPL24,RPL26,RPL27,RPL30,RPL27A,RPL28,RPL29,RPL31,RPL32,RPL34,RPL35A,RPL37,RPL37A,RPL38,RPL39,RPL41,RPLP0,RPLP1,RPLP2,RPS2,RPS3,RPS3A,RPS4X,RPS5,RPS6,RPS7,RPS8,RPS9,RPS10,RPS11,RPS12,RPS13,RPS14,RPS15A,RPS16,RPS17,RPS18,RPS1…
GO: Biological Process	GO:0043009	chordate embryonic development	2.44e-30	3.01e-26	3.34e-27	3.34e-26	414	1221	ABL2,VGLL2,ACVR1B,ACVR2A,ACVRL1,ARID1A,ADA,ADAM10,ADD1,AXIN2,EOMES,FZD1,FZD6,TBC1D32,HEG1,MRTFB,KIDINS220,PCDH19,MIB1,CC2D2A,AKT1,EXOC3L2,ALDOA,APAF1,ITGA8,EPB41L5,IFITM1,TCAP,WDR19,ARHGDIG,ARNT,DCHS1,ATM,CCNB1IP1,ATP1A1,RBM24,ATP7A,BBS4,BCL9,BMI1,BMP2,BMP4,BMP5,BMP7,BMPR2,ALDH1A2,PYGO2,BTF3,BCL10,C5,FOXH1,CA8,CAPN2,FCHO2,RUNX1,RUNX3,TBX19,LATS1,CCNB2,CDH2,CDX1,CDX2,CDX4,NOG,CHD2,COPS2,SLIT2,LHX2…
GO: Biological Process	GO:0003002	regionalization	2.54e-29	3.13e-25	3.13e-26	3.13e-25	247	622	ACVR1B,ACVR2A,ACVR2B,ACVRL1,AXIN2,EOMES,TBC1D32,MIB1,ALDOA,ZBTB4,EPB41L5,IFITM1,BHLHE40,TCAP,WDR19,CAPRIN2,ATM,ATP1A1,RBM24,EED,BBS4,FGF17,NRP1,BMI1,BMP1,BMP2,SP8,BMP4,BMP7,BMPR2,ALDH1A2,C3,FOXH1,KRIT1,TBX19,LATS1,CDH2,CDX1,CDX2,CDX4,NOG,LHX2,DMRT3,BAMBI,CCR7,DPCD,WWTR1,GLCE,CTNNB1,CTSB,IFT140,IFT172,ZEB2,DDIT3,MED12,DVL2,FRMD8,PTPRU,HEYL,IFT52,EGR2,ATP6AP2,TSHZ1,KLHL12,LEF1,EPHA3,EPHA4,NIN,EVX1,…
GO: Biological Process	GO:0006886	intracellular protein transport	3.56e-29	4.39e-25	3.99e-26	3.99e-25	544	1745	CLTCL1,RAB22A,ACOX3,TBC1D32,ODF2L,AP2B1,NME5,SORCS2,CC2D2A,AKT1,IFT80,CEP126,STX7,RSPH9,GNPAT,DOC2B,SLC25A6,PEX3,ITGA8,AGPS,AP3B1,CDC14B,CDC14A,ARCN1,TRIM23,ARF1,ARL4D,ARF5,WDR19,RHOB,ARL3,YIF1B,MARK4,ASPH,STX16,HYAL2,SNX3,ATP6AP1,RAB11A,NAPG,BBS2,BBS4,BMP4,BNIP3L,AP1M1,CFAP410,RGPD2,CACNB3,NOL3,CAT,RPL14,AIP,RILPL1,TMED4,CEP20,SCARB2,CD81,CDK1,SEPTIN7,RASSF9,CDH2,CDKN1A,TMEM67,CHM,TRIP11,RHOU,RA…
GO: Biological Process	GO:0009792	embryo development ending in birth or egg hatching	4.84e-29	5.96e-25	4.97e-26	4.97e-25	416	1244	ABL2,VGLL2,ACVR1B,ACVR2A,ACVRL1,ARID1A,ADA,ADAM10,ADD1,AXIN2,EOMES,FZD1,FZD6,TBC1D32,HEG1,MRTFB,KIDINS220,PCDH19,MIB1,CC2D2A,AKT1,EXOC3L2,ALDOA,APAF1,ITGA8,EPB41L5,IFITM1,TCAP,WDR19,ARHGDIG,ARNT,DCHS1,ATM,CCNB1IP1,ATP1A1,RBM24,ATP7A,BBS4,BCL9,BMI1,BMP2,BMP4,BMP5,BMP7,BMPR2,ALDH1A2,PYGO2,BTF3,BCL10,C5,FOXH1,CA8,CAPN2,FCHO2,RUNX1,RUNX3,TBX19,LATS1,CCNB2,CDH2,CDX1,CDX2,CDX4,NOG,CHD2,COPS2,SLIT2,LHX2…
GO: Biological Process	GO:0070972	protein localization to endoplasmic reticulum	1.1e-28	1.36e-24	1.04e-25	1.04e-24	98	163	RPL14,RPL23,RPL36,EDEM1,TRAM2,HERPUD1,INSIG2,FOLR1,GJA1,KDELR1,OS9,KDELR2,KDELR3,SEC63,GABARAPL2,SPCS3,HSPA5,RPSA,MAN1A1,RPL10A,RPL3,RPL4,RPL5,RPL6,RPL7,RPL7A,RPL8,RPL9,RPL10,RPL11,RPL12,RPL13,RPL15,RPL18,RPL18A,RPL19,RPL21,RPL22,RPL23A,RPL24,RPL26,RPL27,RPL30,RPL27A,RPL28,RPL29,RPL31,RPL32,RPL34,RPL35A,RPL37,RPL37A,RPL38,RPL39,RPL41,RPLP0,RPLP1,RPLP2,RPS2,RPS3,RPS3A,RPS4X,RPS5,RPS6,RPS7,RPS8,RPS…
GO: Biological Process	GO:0007507	heart development	9.15e-27	1.13e-22	8.05e-24	8.05e-23	357	1046	ACTC1,ACVR2B,ACVRL1,ARID1A,AXIN2,EOMES,FZD1,TBC1D32,HEG1,MRTFB,AP2B1,APLNR,HACE1,MIB1,CC2D2A,ZNF418,STK24,ANG,IFITM1,APEX1,TCAP,PDLIM4,DCHS1,ATM,EIF3H,ATP1A1,RBM24,ATP1A2,ATP6AP1,BBS4,BCL9,DIPK2A,NRP1,CCN4,BMP2,BMP4,BMP5,BMP7,BMPR2,ALDH1A2,BNIP3L,PYGO2,APLN,KLF5,FOXH1,CAMK2A,CAMK2D,CASP7,RUNX1,KRIT1,TBX19,LATS1,PDLIM1,CDK1,SEPTIN7,CDH2,ALPK2,CDKN1A,CDKN1B,TMEM67,NOG,TRIP11,CHRM2,TRIP10,CHRM3,RHOU…
GO: Biological Process	GO:0009887	animal organ morphogenesis	1.38e-26	1.71e-22	1.14e-23	1.14e-22	530	1727	ABL2,APCDD1,VGLL2,ACTA2,ACTC1,ACVR2B,ACVRL1,ARID1A,AXIN2,EOMES,FZD1,FZD6,HEG1,MRTFB,AP2B1,PCDH19,HACE1,MIB1,IFT80,BCAR3,ALPL,ATRN,ANXA6,ITGA8,EPB41L5,APEX1,AP3B1,BLZF1,TCAP,PRKRA,WDR19,TMEFF1,RHOA,RDH16,DCHS1,ATF4,ATP1A1,RBM24,ATP1A2,STX16,HYAL2,ATP6AP1,BBS2,BBS4,BCL6,BCL9,BDNF,FGF17,NRP1,BMI1,BMP1,BMP2,BMP4,BMP5,BMP7,BMPR2,ALDH1A2,BNIP3L,PYGO2,BRAF,SYNJ1,BSG,FOXH1,SDK1,CA2,CAMK2A,CRPPA,RUNX3,KRI…
GO: Biological Process	GO:0048729	tissue morphogenesis	1.2e-24	1.48e-20	9.25e-22	9.25e-21	407	1265	ABL2,ACTA2,ACTC1,ACTG1,ACVR1B,ACVR2A,ACVR2B,ACVRL1,ARID1A,EOMES,FZD1,PLEKHH1,FZD6,HEG1,AP2B1,PCDH19,APLNR,HACE1,MIB1,CC2D2A,IFT80,ZBTB4,APAF1,ITGA8,EPB41L5,APEX1,APP,BLZF1,LGR5,TCAP,RHOA,RHOB,RHOC,DCHS1,ATP1A1,RBM24,ATP1A2,STX16,ATP6AP1,ATP7A,BBS2,BBS4,FGF17,NRP1,BMP2,BMP4,BMP5,BMP7,BMPR2,ALDH1A2,BNIP3L,APLN,BSG,BCL10,FOXH1,CA2,CAMK2A,RUNX1,RUNX3,KRIT1,TBX19,LATS1,CD44,CDH2,TMEM67,CDX1,CDX2,NOG,M…
GO: Biological Process	GO:0072359	circulatory system development	1.84e-24	2.27e-20	1.33e-21	1.33e-20	568	1916	TSPAN18,ABL2,ACTA2,ACTC1,ACTG1,ACVR2B,ACVRL1,ARID1A,ADAM10,ADD1,AXIN2,EOMES,FZD1,PLEKHH1,FZD6,TBC1D32,HEG1,MRTFB,AP2B1,APLNR,HACE1,MIB1,CC2D2A,AKT1,UXT,ZNF418,STK24,RECK,JCAD,ANG,ANPEP,IFITM1,APEX1,APP,TCAP,PDLIM4,RHOA,RHOB,DCHS1,ATM,EIF3H,ATP1A1,RBM24,ATP1A2,ATP2B4,ATP6AP1,ATP7A,CDS2,RAB11A,ADGRB3,BBS4,BCL9,DIPK2A,NRP1,CCN4,BMP2,BMP4,BMP5,BMP7,BMPR2,ALDH1A2,BNIP3L,PYGO2,APLN,PER2,BSG,KLF5,C3,C5,…
GO: Biological Process	GO:0048568	embryonic organ development	4.3e-24	5.29e-20	2.94e-21	2.94e-20	329	971	VGLL2,ARID1A,ADA,EOMES,FZD6,MRTFB,HACE1,MIB1,CC2D2A,AKT1,ITGA8,EPB41L5,APEX1,TCAP,PRKRA,WDR19,ARNT,ATF4,ATP1A1,RBM24,ATP1A2,ATP6AP1,BBS4,BCL9,BMI1,BMP2,BMP4,BMP5,BMP7,BMPR2,ALDH1A2,BNIP3L,PYGO2,FOXH1,CAMK2A,RUNX1,RUNX3,SCARB2,CDH2,MTA2,CDX2,CDX4,NOG,MYO3B,CTHRC1,HAND1,NTN1,NIPBL,HAND2,HJV,COL11A1,TBX4,COL13A1,COPA,COPB1,WWTR1,CHST11,CTNNB1,PYGO1,EPC2,IFT140,IFT172,ISM1,ODAD4,DDIT3,FBXW8,FAM20B,DL…
GO: Biological Process	GO:0001501	skeletal system development	7.3e-24	8.99e-20	4.73e-21	4.73e-20	287	816	AMER1,VGLL2,ACVR2A,ACVR2B,ACVRL1,AXIN2,FZD6,IFT80,ALPL,ANXA6,ITGA8,PRKRA,WDR19,RHOA,ARSL,DCHS1,RBM24,HYAL2,ALDH7A1,ATP6AP1,ATP7A,BBS2,BCL9,BGN,NRP1,BMI1,CCN4,BMP1,BMP2,BMP4,BMP5,BMP7,BMPR2,ALDH1A2,PYGO2,RUNX1,RUNX3,PAPSS1,CD44,CDH2,CDH11,CDX1,NOG,CHI3L1,TRIP11,CHRNA1,HAND1,CMKLR1,NIPBL,HAND2,COL1A2,COL3A1,COL5A2,COL9A2,COL11A1,TBX4,COL13A1,SMARCAL1,WWTR1,CHST11,ZNF385A,TIPARP,HAPLN1,CST2,CST5,CTN…
GO: Biological Process	GO:0007010	cytoskeleton organization	1.69e-23	2.08e-19	1.04e-20	1.04e-19	572	1949	KIF18A,ABL2,ACTC1,ACTG1,TUBGCP5,BRWD3,ADD1,TBC1D32,CRACD,ODF2L,H2AC20,EHBP1L1,MRTFB,STARD9,NME5,CC2D2A,AKT1,TAOK1,IFT80,UXT,CEP126,ALDOA,PREX1,RSPH9,ATRN,RANBP10,ANG,CNTNAP1,FIGNL2,ITGA8,EPB41L5,CDC14B,CDC14A,TCAP,KIAA1614,ARF1,PDLIM4,WDR19,RHOA,RHOB,RHOC,RHOG,RHOH,ARL3,MARK4,DCHS1,TNKS,RBM24,VAMP4,PHACTR1,ATP6AP1,ATRX,RAB11A,BBS2,BBS4,BCL6,NRP1,BRAF,CFAP410,THSD7A,CAPG,CAPN2,CASQ2,RILPL1,PSTPIP2…
GO: Biological Process	GO:0070925	organelle assembly	2.24e-23	2.76e-19	1.31e-20	1.31e-19	374	1153	ACTC1,ACTG1,TUBGCP5,TBC1D32,ODF2L,STARD9,NME5,ELAPOR1,CC2D2A,IFT80,CEP126,STX7,RSPH9,ITGA8,CDC14B,CDC14A,TCAP,WDR19,RHOA,ARL3,CNOT6L,MARK4,TNKS,RBM24,ATP6AP1,CDS2,RAB11A,BBS2,BBS4,MTMR3,CFAP410,CAPG,CASQ2,RILPL1,PRC1,CBFB,SYT7,CEP20,CCNB2,ATG12,CDK1,SEPTIN7,CDH2,CDK2,TMEM67,CENPC,CENPE,CFL2,RCC1,TRIP11,CIRBP,MYL7,KIF3B,NRXN1,ATXN10,SCLT1,RTTN,WWTR1,FEZ2,IQCB1,CSRP2,DYNLL2,CEP135,SENP6,LSM14A,CEP5…
GO: Biological Process	GO:0006413	translational initiation	4.34e-23	5.34e-19	2.43e-20	2.43e-19	107	210	ATF4,EIF3A,EIF3D,EIF3F,EIF3H,RPL14,RPL23,RPL36,CTIF,EIF2D,EIF2S3,EIF4A2,EIF4B,EIF1,EIF2A,EIF1B,EIF3L,PABPC1,PAIP1,KHDRBS1,GLE1,EIF3K,PPP1R15B,EIF3E,RPSA,AGO4,C8orf88,MTIF2,RPL10A,NPM1,UHMK1,DNAJC3,RPL3,RPL4,RPL5,RPL6,RPL7,RPL7A,RPL8,RPL9,RPL10,RPL11,RPL12,RPL13,RPL15,RPL18,RPL18A,RPL19,RPL21,RPL22,RPL23A,RPL24,RPL26,RPL27,RPL30,RPL27A,RPL28,RPL29,RPL31,RPL32,RPL34,RPL35A,RPL37,RPL37A,RPL38,RPL39,…
GO: Biological Process	GO:0048562	embryonic organ morphogenesis	8.98e-23	1.11e-18	4.81e-20	4.81e-19	235	637	VGLL2,ARID1A,EOMES,FZD6,HACE1,MIB1,ITGA8,EPB41L5,APEX1,TCAP,PRKRA,WDR19,ATP1A1,RBM24,ATP1A2,ATP6AP1,BBS4,BCL9,BMI1,BMP2,BMP4,BMP7,BMPR2,ALDH1A2,BNIP3L,PYGO2,FOXH1,CAMK2A,RUNX3,CDH2,NOG,MYO3B,CTHRC1,HAND1,NTN1,NIPBL,HAND2,COL11A1,CHST11,CTNNB1,PYGO1,IFT140,IFT172,ODAD4,FAM20B,DLG1,DLX3,DLX4,MED12,DVL2,POLR1D,SEMA3D,EFNA1,EFNA2,IFT52,EGR1,EPHA2,INSIG2,TSHZ1,LRRC23,EPHA4,DCAF7,IRX5,ESRRG,RCSD1,CITED…
GO: Biological Process	GO:0048193	Golgi vesicle transport	2.42e-22	2.98e-18	1.24e-19	1.24e-18	308	912	KIF18A,TBC1D32,ODF2L,COG6,OSBPL5,NME5,CC2D2A,IFT80,CEP126,RSPH9,MCFD2,ITGA8,BLZF1,CDC14B,CDC14A,ARCN1,ARF1,ARF5,WDR19,ARL3,YIF1B,MARK4,VAMP8,VAMP4,SNX3,ATP6AP1,RAB11A,NAPG,BBS2,BBS4,DIPK2A,CFAP410,RILPL1,TMED4,CEP20,CDK1,SEPTIN7,CDH2,VAPB,TMEM67,CENPE,TRIP11,VAMP3,KIF3B,ATXN10,SCLT1,COPA,COPB1,SCAMP1,ATL3,WWTR1,SEC31B,SEC24C,CSK,GCC2,IQCB1,DYNLL2,CEP135,CEP57,CTSZ,CUX1,RAB33B,CCP110,TCTN3,IFT140,…
GO: Biological Process	GO:0019080	viral gene expression	4.83e-22	5.95e-18	2.38e-19	2.38e-18	113	233	IFITM1,EIF3A,EIF3D,EIF3F,RPL14,CCNT2,RPL23,RPL36,APOBEC3D,NUP58,SETDB1,EIF2D,LEF1,IFITM3,EIF3L,ATG7,POM121C,LARP7,APOBEC3C,GTF2B,HDAC1,APOBEC3G,SPCS3,HPN,APOBEC3F,RPSA,MAP3K1,NUP54,RPL10A,NOTCH1,NUP43,PCBP2,NUP37,MDFIC,POLR2H,REST,RPL3,RPL4,RPL5,RPL6,RPL7,RPL7A,RPL8,RPL9,RPL10,RPL11,RPL12,RPL13,RPL15,RPL18,RPL18A,RPL19,RPL21,RPL22,RPL23A,RPL24,RPL26,RPL27,RPL30,RPL27A,RPL28,RPL29,RPL31,RPL32,RPL3…
GO: Biological Process	GO:0007017	microtubule-based process	6.1e-22	7.51e-18	2.89e-19	2.89e-18	404	1291	KIF18A,TUBGCP5,TBC1D32,ODF2L,STARD9,NME5,CC2D2A,TAOK1,IFT80,UXT,CEP126,RSPH9,RANBP10,FIGNL2,ITGA8,APP,AP3B1,CDC14B,CDC14A,KIAA1614,WDR19,RHOA,ARL3,MARK4,DCHS1,TNKS,VAMP4,ATP2B4,AFG1L,ATP6AP1,ATRX,RAB11A,BBS2,BBS4,CACNA1I,CFAP410,RILPL1,PRC1,CEP20,CCNB2,CDK1,SEPTIN7,CDH2,CDK2,CDKN1B,TMEM67,CENPE,CETN3,RCC1,CHD3,TRIP11,LYST,AP3S1,KIF3B,SUN2,ATXN10,SCLT1,ROCK2,RNF19A,DPCD,RTTN,WWTR1,GDA,GCC2,TTLL4,I…
GO: Biological Process	GO:0048646	anatomical structure formation involved in morphogenesis	9.07e-22	1.12e-17	4.08e-19	4.08e-18	567	1959	TSPAN18,ABL2,ACTC1,ACTG1,ACVR1B,ACVR2A,ACVR2B,ACVRL1,ARID1A,ADA,ADD1,AXIN2,EOMES,FZD1,PLEKHH1,FZD6,PCDH19,APLNR,HACE1,MIB1,CC2D2A,AKT1,UXT,ALDOA,RECK,GNPAT,JCAD,ANG,ANPEP,CNTNAP1,ZBTB4,APAF1,ITGA8,EPB41L5,IFITM1,TCAP,PRX,RHOA,RHOB,DCHS1,ATM,CCNB1IP1,ATP1A1,RBM24,ATP2B4,ERVH48-1,ATP7A,CDS2,RAB11A,ADGRB3,BBS2,BBS4,BCL3,BCL6,FGF17,NRP1,BMP2,BMP4,BMP5,BMP7,BMPR2,ALDH1A2,APLN,PER2,BSG,KLF5,MTMR2,C3,BC…
GO: Biological Process	GO:0009952	anterior/posterior pattern specification	9.26e-22	1.14e-17	4.08e-19	4.08e-18	158	378	ACVR2A,ACVR2B,AXIN2,MIB1,ALDOA,ZBTB4,EPB41L5,IFITM1,BHLHE40,TCAP,ATM,ATP1A1,RBM24,BBS4,FGF17,BMI1,BMP2,BMP4,BMPR2,ALDH1A2,FOXH1,KRIT1,TBX19,CDH2,CDX1,CDX2,CDX4,NOG,WWTR1,CTNNB1,ZEB2,DDIT3,MED12,FRMD8,PTPRU,HEYL,ATP6AP2,TSHZ1,KLHL12,LEF1,EPHA3,EPHA4,NIN,IFITM3,FGF3,FGF8,FOXF1,FOXC1,SEMA3C,FN1,DCTN2,FOXB1,DLL3,NCKAP1,GATA4,GBX2,GPC3,GLI3,HES7,PTPN21,KIF3A,RSPO3,HAS2,DISP1,HTT,HDAC1,HOXA1,HOXA2,HOXA…
GO: Biological Process	GO:0007417	central nervous system development	1.56e-21	1.93e-17	6.64e-19	6.64e-18	502	1694	ABL2,ACAT1,ACTG1,ACVR1B,ACVR2A,ACVR2B,ARID1A,EOMES,FZD1,FZD6,MRTFB,PCDH19,NR0B1,MIB1,NME5,AKT1,SOX14,ABCD1,ALDOA,RECK,GNPAT,ATRN,ANG,MCFD2,CNTNAP1,APAF1,ITGA8,EPB41L5,APLP2,ZSWIM6,APP,ARCN1,CASK,RHOA,ARSA,ARSB,UNC5C,ZFHX3,ATM,EIF3H,ATP1A1,ATP1A2,ATP2B4,JRKL,PHACTR1,EED,ATP7A,ATRX,B2M,BBS2,BBS4,BCL2L2,BDNF,NRP1,BMI1,BMP2,BMP4,BMP5,BMP7,BMPR2,ALDH1A2,BNIP3,PYGO2,SYNJ1,BTD,AP1M1,C3,SGCE,C5AR1,FOXH1,…
GO: Biological Process	GO:0000902	cell morphogenesis	1.74e-21	2.14e-17	7.13e-19	7.13e-18	436	1426	ABL2,ADAM10,PICALM,BRWD3,ADD1,PLEKHH1,HEG1,KIDINS220,HECW2,TAOK1,ALDOA,PREX1,ATRN,ISLR2,ZSWIM5,VASN,CNTNAP1,APBB1,ITGA8,EPB41L5,ZSWIM6,LRRC4C,APP,AP3B1,CASK,WDR19,TMEFF1,RHOA,RHOB,RHOC,RHOG,RHOH,UNC5C,CAPRIN2,DCHS1,ATF4,PHACTR1,ATP7A,RAB11A,ADGRB3,BCL6,BDNF,NRP1,BMP7,BMPR2,BRAF,BSG,NIPA1,CFAP410,CACNA1F,THSD7A,KALRN,CAMK2A,CRPPA,SPAG9,RILPL1,RUNX1,RUNX3,KRIT1,LATS1,CD44,MAP3K13,SEPTIN7,CDH2,SLC33…
GO: Biological Process	GO:0002009	morphogenesis of an epithelium	1.91e-21	2.36e-17	7.61e-19	7.61e-18	326	992	ABL2,ACTG1,ACVRL1,ARID1A,EOMES,FZD1,PLEKHH1,FZD6,AP2B1,PCDH19,APLNR,HACE1,MIB1,CC2D2A,IFT80,ZBTB4,APAF1,EPB41L5,APEX1,APP,LGR5,TCAP,RHOA,RHOB,RHOC,DCHS1,ATP1A1,RBM24,ATP1A2,STX16,ATP6AP1,ATP7A,BBS4,NRP1,BMP2,BMP4,BMP5,BMP7,BMPR2,ALDH1A2,BNIP3L,BSG,BCL10,FOXH1,CA2,CAMK2A,RUNX1,RUNX3,KRIT1,LATS1,CD44,CDH2,TMEM67,NOG,MAPKAPK2,CHRNA1,SLIT2,LHX2,CTHRC1,CYP7B1,HAND1,NTN1,NIPBL,HAND2,COL4A1,ROCK2,COL5A1…
GO: Biological Process	GO:0019083	viral transcription	4.58e-21	5.65e-17	1.77e-18	1.76e-17	105	214	IFITM1,RPL14,CCNT2,RPL23,RPL36,APOBEC3D,NUP58,SETDB1,LEF1,IFITM3,ATG7,POM121C,LARP7,APOBEC3C,GTF2B,HDAC1,APOBEC3G,HPN,APOBEC3F,RPSA,MAP3K1,NUP54,RPL10A,NOTCH1,NUP43,NUP37,MDFIC,POLR2H,REST,RPL3,RPL4,RPL5,RPL6,RPL7,RPL7A,RPL8,RPL9,RPL10,RPL11,RPL12,RPL13,RPL15,RPL18,RPL18A,RPL19,RPL21,RPL22,RPL23A,RPL24,RPL26,RPL27,RPL30,RPL27A,RPL28,RPL29,RPL31,RPL32,RPL34,RPL35A,RPL37,RPL37A,RPL38,RPL39,RPL41,RP…
GO: Biological Process	GO:0006612	protein targeting to membrane	8.63e-21	1.06e-16	3.22e-18	3.22e-17	116	249	PEX3,YIF1B,CACNB3,RPL14,CHM,RPL23,RPL36,TRAM2,TCAF1,ARPC2,ZDHHC9,DMTN,ZDHHC18,FOLR1,OGA,FYN,RAB8B,GDI1,DUSP18,SEC63,EXOC4,CHP1,HSPA5,ITGB2,RPSA,NACA,RPL10A,PDZK1,PRKCI,PEX19,PEX5,VPS37B,ZDHHC4,RPL3,RPL4,RPL5,RPL6,RPL7,RPL7A,RPL8,RPL9,RPL10,RPL11,RPL12,RPL13,RPL15,RPL18,RPL18A,RPL19,RPL21,RPL22,RPL23A,RPL24,RPL26,RPL27,RPL30,RPL27A,RPL28,RPL29,RPL31,RPL32,RPL34,RPL35A,RPL37,RPL37A,RPL38,RPL39,RPL4…
GO: Biological Process	GO:0000956	nuclear-transcribed mRNA catabolic process	6.59e-20	8.13e-16	2.39e-17	2.39e-16	103	214	ERI1,CNOT6L,ATM,RPL14,CNOT8,RPL23,RPL36,CNOT10,TTC37,CTIF,PAN2,PAN3,PABPC1,NBAS,TENT4A,TENT2,DCP2,EIF3E,RPSA,RPL10A,CNOT7,XRN1,SECISBP2,RC3H2,RPL3,RPL4,RPL5,RPL6,RPL7,RPL7A,RPL8,RPL9,RPL10,RPL11,RPL12,RPL13,RPL15,RPL18,RPL18A,RPL19,RPL21,RPL22,RPL23A,RPL24,RPL26,RPL27,RPL30,RPL27A,RPL28,RPL29,RPL31,RPL32,RPL34,RPL35A,RPL37,RPL37A,RPL38,RPL39,RPL41,RPLP0,RPLP1,RPLP2,RPS2,RPS3,RPS3A,RPS4X,RPS5,RPS6…
GO: Biological Process	GO:0051640	organelle localization	8.06e-20	9.94e-16	2.82e-17	2.82e-16	366	1171	KIF18A,PICALM,TBC1D32,ESYT2,ODF2L,NME5,CC2D2A,IFT80,UXT,CEP126,STX7,RSPH9,MCFD2,ITGA8,AP3B1,CDC14B,CDC14A,ARCN1,ARF1,WDR19,RHOA,ARL3,MARK4,ATM,VAMP8,STX16,CDC23,SNX4,ATP6AP1,RAB11A,BBS2,BBS4,DIPK2A,LIN7A,BLK,SYNJ1,CFAP410,RGPD2,CAMK2A,SPAG9,RILPL1,CEP20,CDK1,SEPTIN7,CDH2,VAPB,TMEM67,CENPC,CENPE,TRIP11,RAB3C,VAMP3,BOD1,AP3S1,KIF3B,NRXN1,SNX6,SUN2,NTN1,ATXN10,SCLT1,STX8,RAB3D,WWTR1,SEC24C,IQCB1,DYN…
GO: Biological Process	GO:0000226	microtubule cytoskeleton organization	8.24e-20	1.02e-15	2.82e-17	2.82e-16	332	1037	KIF18A,TUBGCP5,TBC1D32,ODF2L,STARD9,NME5,CC2D2A,TAOK1,IFT80,UXT,CEP126,RSPH9,RANBP10,FIGNL2,ITGA8,CDC14B,CDC14A,KIAA1614,WDR19,RHOA,ARL3,MARK4,DCHS1,TNKS,VAMP4,ATP6AP1,ATRX,RAB11A,BBS2,BBS4,CFAP410,RILPL1,PRC1,CEP20,CCNB2,CDK1,SEPTIN7,CDH2,CDK2,CDKN1B,TMEM67,CENPE,CETN3,RCC1,CHD3,TRIP11,KIF3B,SUN2,ATXN10,SCLT1,ROCK2,RNF19A,RTTN,WWTR1,GDA,GCC2,TTLL4,IQCB1,DYNLL2,CEP135,SENP6,LSM14A,CTNNB1,CEP57,CC…
GO: Biological Process	GO:0060322	head development	1.37e-19	1.68e-15	4.55e-17	4.55e-16	412	1359	ABL2,ACAT1,ACTG1,ACVR2A,ACVR2B,ARID1A,EOMES,FZD1,FZD6,MRTFB,PCDH19,NR0B1,MIB1,NME5,SOX14,ALDOA,GNPAT,ATRN,MCFD2,APAF1,ITGA8,EPB41L5,APLP2,ZSWIM6,APP,ARCN1,CASK,RHOA,ARSB,UNC5C,ASPH,ZFHX3,ATM,EIF3H,ATP1A1,ATP1A2,ATP2B4,PHACTR1,ATP7A,ATRX,B2M,BBS2,BBS4,BCL2L2,BDNF,NRP1,BMI1,BMP2,BMP4,BMP5,BMP7,BMPR2,ALDH1A2,BNIP3,PYGO2,BRAF,SYNJ1,AP1M1,SGCE,C5AR1,FOXH1,CA8,CRPPA,CCNG1,TBX19,CDH2,DCLK1,LGI1,CDK6,TME…
GO: Biological Process	GO:0099111	microtubule-based transport	3.31e-19	4.07e-15	1.07e-16	1.07e-15	237	681	TBC1D32,ODF2L,NME5,CC2D2A,IFT80,UXT,CEP126,RSPH9,ITGA8,APP,AP3B1,CDC14B,CDC14A,WDR19,ARL3,MARK4,ATP6AP1,RAB11A,BBS2,BBS4,CFAP410,RILPL1,CEP20,CDK1,SEPTIN7,CDH2,TMEM67,TRIP11,AP3S1,KIF3B,SUN2,ATXN10,SCLT1,ROCK2,DPCD,WWTR1,IQCB1,DYNLL2,CEP135,CEP57,CCP110,TCTN3,IFT140,TTLL3,IFT172,TBC1D5,CKAP5,ODAD4,DNAL1,ASAP1,CEP350,BLOC1S6,DLG2,HS3ST1,DNAH6,DNAH8,DNAH9,DYNC1H1,DYNC1I1,DYNC1I2,HDAC6,ACTR2,RASGRP1…
GO: Biological Process	GO:0009057	macromolecule catabolic process	1.28e-18	1.58e-14	4.06e-16	4.05e-15	462	1580	AMER1,USP11,RHBDD2,AXIN2,AP2B1,HECW2,HACE1,MIB1,AKT1,ALAD,CUL4B,AMFR,ANG,ENC1,APAF1,APEX1,BIRC2,ERI1,APP,ARSB,CNOT6L,ATM,EIF3H,RBM24,HYAL2,CDC23,AFG1L,ZFAND2A,CTSF,SNX3,FBXO17,BGN,BNIP3,BNIP3L,IER3,MTMR2,GPC2,IL33,USP13,STBD1,CALCR,CAMLG,CAPN2,RPL14,USP14,LATS1,NTAN1,CD44,CD81,CDK1,CDC27,CDK2,CDKN1B,TMEM67,DLGAP1,MAPKAPK2,SOCS6,CHI3L1,CNOT8,CIRBP,RPL23,ERCC8,UBE4A,ASB5,ASB9,TPP1,FBXL2,ROCK2,RPL36…
GO: Biological Process	GO:0007420	brain development	2.07e-18	2.56e-14	6.39e-16	6.39e-15	390	1289	ABL2,ACAT1,ACTG1,ACVR2A,ACVR2B,ARID1A,EOMES,FZD1,FZD6,MRTFB,PCDH19,NR0B1,MIB1,NME5,SOX14,ALDOA,GNPAT,ATRN,MCFD2,APAF1,ITGA8,EPB41L5,APLP2,ZSWIM6,APP,ARCN1,CASK,RHOA,UNC5C,ZFHX3,ATM,EIF3H,ATP1A1,ATP1A2,ATP2B4,PHACTR1,ATP7A,ATRX,B2M,BBS2,BBS4,BCL2L2,BDNF,NRP1,BMI1,BMP2,BMP4,BMP5,BMP7,BMPR2,ALDH1A2,BNIP3,PYGO2,SYNJ1,AP1M1,SGCE,C5AR1,FOXH1,CA8,CRPPA,CCNG1,TBX19,CDH2,DCLK1,LGI1,CDK6,NOG,ZNHIT3,SLIT2,L…
GO: Biological Process	GO:0035295	tube development	4.59e-18	5.65e-14	1.38e-15	1.38e-14	519	1828	KIF18A,TSPAN18,ABL2,ACAT1,ACTG1,ACVR2B,ACVRL1,ARID1A,ADA,ADD1,EOMES,FZD1,PLEKHH1,FZD6,TBC1D32,HEG1,MRTFB,PCDH19,APLNR,HACE1,MIB1,CC2D2A,AKT1,UXT,RECK,JCAD,ANG,ANPEP,APAF1,EPB41L5,APEX1,AP3B1,LGR5,TCAP,ARF1,ARG2,WDR19,RHOA,RHOB,ASS1,DCHS1,ATP1A1,RBM24,ATP1A2,STX16,ATP2B4,ATP6AP1,ATP7A,ATRX,CDS2,RAB11A,ADGRB3,BBS4,BDNF,NRP1,BMI1,BMP2,BMP4,BMP5,BMP7,BMPR2,ALDH1A2,BNIP3L,APLN,PER2,BSG,KLF5,AP1M1,C3,B…
GO: Biological Process	GO:0048706	embryonic skeletal system development	5.25e-18	6.47e-14	1.54e-15	1.54e-14	127	302	VGLL2,ACVR2A,FZD6,ITGA8,WDR19,RBM24,BCL9,BMI1,BMP2,BMP4,BMP7,ALDH1A2,PYGO2,RUNX3,NOG,NIPBL,HAND2,COL11A1,CHST11,CTNNB1,PYGO1,IFT140,FAM20B,DLG1,DLX3,DLX4,MED12,POLR1D,SEMA3D,EGR1,DCAF7,IRX5,EVX1,FGF3,FGF8,FST,HSD17B7,FN1,NBAS,DISC1,GAS1,GFPT1,GJA1,GLI3,LOXL3,GNAS,ILVBL,PRDM5,DISP1,HTT,HDAC1,HOXA1,HOXA2,HOXA3,HOXA4,HOXA5,HOXA6,HOXA7,HOXA11,HOXB1,HOXB2,HOXB3,HOXB4,HOXB5,HOXB6,HOXB7,HOXB8,HOXB9,HOXC…
GO: Biological Process	GO:0007018	microtubule-based movement	9.23e-18	1.14e-13	2.65e-15	2.64e-14	273	835	KIF18A,TBC1D32,ODF2L,STARD9,NME5,CC2D2A,IFT80,UXT,CEP126,RSPH9,ITGA8,APP,AP3B1,CDC14B,CDC14A,WDR19,ARL3,MARK4,ATP2B4,AFG1L,ATP6AP1,RAB11A,BBS2,BBS4,CACNA1I,CFAP410,RILPL1,CEP20,CDK1,SEPTIN7,CDH2,TMEM67,CENPE,TRIP11,AP3S1,KIF3B,SUN2,ATXN10,SCLT1,ROCK2,DPCD,WWTR1,IQCB1,DYNLL2,CEP135,CEP57,CCP110,TCTN3,IFT140,TTLL3,IFT172,TBC1D5,CKAP5,ODAD4,DNAL1,ASAP1,CEP350,BLOC1S6,DLG2,HS3ST1,DNAH6,DNAH8,DNAH9,DY…
GO: Biological Process	GO:0048666	neuron development	1.25e-17	1.54e-13	3.5e-15	3.5e-14	480	1673	ABL2,CSMD3,ADAM10,PICALM,ADCY6,FZD1,PLEKHH1,MRTFB,KIDINS220,HECW2,MIB1,CC2D2A,AKT1,TAOK1,ALDOA,PREX1,STK24,CUL4B,ISLR2,ZSWIM5,VASN,CNTNAP1,ENC1,APBB1,ZSWIM6,LRRC4C,APP,ARF1,CASK,TMEFF1,RHOA,RHOG,RHOH,ARL3,ARSB,UNC5C,CAPRIN2,PHACTR1,SNX3,ATP7A,B2M,RAB11A,ADGRB3,BBS4,BDNF,NRP1,BLK,BMP4,BMP5,BMP7,BMPR2,BRAF,SYNJ1,BSG,MTMR2,C3,NIPA1,GPC2,SDK1,CACNA1F,THSD7A,KALRN,CALU,CAMK2A,CRPPA,SPAG9,RUNX1,RUNX3,K…
GO: Biological Process	GO:0010970	transport along microtubule	1.63e-17	2e-13	4.38e-15	4.37e-14	226	659	TBC1D32,ODF2L,NME5,CC2D2A,IFT80,UXT,CEP126,RSPH9,ITGA8,APP,AP3B1,CDC14B,CDC14A,WDR19,ARL3,MARK4,ATP6AP1,RAB11A,BBS2,BBS4,CFAP410,RILPL1,CEP20,CDK1,SEPTIN7,CDH2,TMEM67,TRIP11,AP3S1,KIF3B,SUN2,ATXN10,SCLT1,WWTR1,IQCB1,DYNLL2,CEP135,CEP57,CCP110,TCTN3,IFT140,TTLL3,IFT172,TBC1D5,CKAP5,ODAD4,DNAL1,ASAP1,CEP350,BLOC1S6,DLG2,HS3ST1,DNAH8,DYNC1H1,DYNC1I1,DYNC1I2,HDAC6,ACTR2,RASGRP1,LRPPRC,IFT52,AKAP9,ABC…
GO: Biological Process	GO:0007498	mesoderm development	1.63e-17	2.01e-13	4.38e-15	4.37e-14	182	497	ACVR1B,ACVR2A,ACVR2B,ARID1A,EOMES,APLNR,ZBTB4,ITGA8,EPB41L5,RHOA,ATP6AP1,BBS2,BBS4,FGF17,BMP2,BMP4,BMP7,BMPR2,ALDH1A2,APLN,FOXH1,TBX19,LATS1,CDH2,TMEM67,CDX1,CDX2,NOG,MAPKAPK2,LHX2,CTHRC1,HAND1,ROCK2,COL4A2,COL5A1,COL5A2,COL6A1,COL11A1,TENM4,CSK,HS2ST1,DEF6,CTNNB1,GIT2,ZEB2,GADD45A,DIAPH2,DSC2,DSC3,DUSP4,DVL2,S1PR1,LPAR1,MIXL1,EPHA2,LEF1,EPHA3,PIGP,CITED2,DACT1,RACK1,FDX1,FER,FGF8,FOXF1,FOXC1,FLO…
GO: Biological Process	GO:0048705	skeletal system morphogenesis	1.76e-17	2.17e-13	4.62e-15	4.62e-14	162	426	VGLL2,ACVR2B,AXIN2,FZD6,IFT80,ALPL,ANXA6,ITGA8,PRKRA,WDR19,RBM24,HYAL2,BCL9,BMI1,BMP1,BMP2,BMP4,BMP7,BMPR2,ALDH1A2,PYGO2,RUNX3,CDH2,CDX1,NOG,TRIP11,CHRNA1,NIPBL,HAND2,COL11A1,TBX4,COL13A1,CHST11,TIPARP,CTNNB1,PYGO1,RAB33B,IFT140,FAM20B,DLG1,DLX3,DLX4,MED12,POLR1D,SEMA3D,EGR1,INSIG2,TRPV4,DCAF7,IRX5,CITED2,FBN2,FGF3,FGF4,FGF8,FST,FOXC1,FN1,NBAS,RAB23,WWOX,DISC1,GAS1,GFPT1,FREM1,GHR,GJA1,EDAR,GLG1,…
GO: Biological Process	GO:0072657	protein localization to membrane	2.22e-17	2.74e-13	5.7e-15	5.7e-14	259	786	ADAM10,PICALM,ADCY6,AP2B1,GPR158,AKT1,IFT80,STX7,DPP10,PEX3,AP3B1,BLZF1,CASK,WDR19,TMEFF1,RHOG,ARL3,YIF1B,DCHS1,VAMP8,VAMP4,ATP2B4,ATP6AP1,RAB11A,BBS2,LIN7A,BRAF,BSG,GPC2,CACNB3,KALRN,CAMK2A,CAMK2D,RPL14,RILPL1,FCHO2,CD81,CDH2,LGI1,CHM,CHRNA1,RAB3C,VAMP3,RPL23,NRXN1,ROCK2,STX8,RPL36,RAB3D,CSK,GCC2,EMC2,TRAM2,TCAF1,TM9SF4,DAB2,DLG1,DLG2,DLG4,GRIN3B,BCL2L11,WASHC1,GPC6,ARPC2,OPTN,TIMM9,SH3GLB1,ZDHH…
GO: Biological Process	GO:0044782	cilium organization	2.44e-17	3.01e-13	6.15e-15	6.14e-14	198	557	TBC1D32,ODF2L,NME5,CC2D2A,IFT80,CEP126,TSGA10IP,RSPH9,ITGA8,CDC14B,CDC14A,WDR19,ARL3,MARK4,ATP6AP1,RAB11A,BBS2,BBS4,CFAP410,RILPL1,CEP20,CDK1,SEPTIN7,CDH2,TMEM67,TRIP11,KIF3B,ATXN10,SCLT1,RTTN,WWTR1,IQCB1,DYNLL2,CEP135,CEP57,CCP110,TCTN3,IFT140,TTLL3,IFT172,TBC1D5,CKAP5,ODAD4,DNAL1,ASAP1,CEP350,HS3ST1,DNAH8,DYNC1H1,DYNC1I2,HDAC6,ACTR2,IFT52,AKAP9,TTC29,ABCC4,CCNO,RCSD1,CNTROB,NME8,ATP6V1D,FGF4,FG…
GO: Biological Process	GO:0044265	cellular macromolecule catabolic process	2.59e-17	3.2e-13	6.39e-15	6.39e-14	388	1299	AMER1,USP11,RHBDD2,AXIN2,AP2B1,HECW2,HACE1,MIB1,AKT1,ALAD,CUL4B,AMFR,ANG,ENC1,APAF1,APEX1,BIRC2,ERI1,CNOT6L,ATM,EIF3H,RBM24,CDC23,AFG1L,ZFAND2A,CTSF,FBXO17,BNIP3,BNIP3L,IL33,USP13,CALCR,CAMLG,CAPN2,RPL14,USP14,LATS1,NTAN1,CD81,CDK1,CDC27,CDK2,TMEM67,DLGAP1,MAPKAPK2,SOCS6,CNOT8,CIRBP,RPL23,ERCC8,UBE4A,TPP1,FBXL2,ROCK2,RPL36,RNF19A,CNOT10,RNF185,CPA1,CPA2,WWTR1,RNF14,ISG15,CSNK2A2,TTC37,SOCS5,CST2,…
GO: Biological Process	GO:0051648	vesicle localization	2.67e-17	3.29e-13	6.46e-15	6.46e-14	253	764	PICALM,TBC1D32,ODF2L,NME5,CC2D2A,IFT80,CEP126,RSPH9,MCFD2,ITGA8,AP3B1,CDC14B,CDC14A,ARF1,WDR19,ARL3,MARK4,ATP6AP1,RAB11A,BBS2,BBS4,DIPK2A,LIN7A,SYNJ1,CFAP410,RILPL1,CEP20,CDK1,SEPTIN7,CDH2,TMEM67,TRIP11,AP3S1,KIF3B,NRXN1,ATXN10,SCLT1,WWTR1,SEC24C,IQCB1,DYNLL2,CEP135,CTNNB1,CEP57,CTSZ,TANC2,CCP110,TCTN3,IFT140,TTLL3,IFT172,TBC1D5,CKAP5,ODAD4,DNAL1,ASAP1,CEP350,BLOC1S6,VPS33B,ARFGAP3,HS3ST1,DNAH8,D…
GO: Biological Process	GO:0000904	cell morphogenesis involved in differentiation	4e-17	4.93e-13	9.48e-15	9.48e-14	338	1100	ABL2,ADAM10,PICALM,PLEKHH1,HEG1,KIDINS220,HECW2,ALDOA,PREX1,ATRN,ISLR2,ZSWIM5,VASN,APBB1,ITGA8,EPB41L5,ZSWIM6,LRRC4C,APP,CASK,TMEFF1,RHOA,RHOG,RHOH,UNC5C,CAPRIN2,ATF4,PHACTR1,ATP7A,RAB11A,ADGRB3,BDNF,NRP1,BMP7,BMPR2,BRAF,BSG,NIPA1,CACNA1F,THSD7A,KALRN,CAMK2A,CRPPA,RILPL1,RUNX1,RUNX3,KRIT1,LATS1,MAP3K13,SEPTIN7,CDH2,SLC33A1,CDH11,DCLK1,LGI1,NOG,TRIP4,CHRNA1,VAMP3,SLIT2,LHX2,NRXN3,NRXN1,MYO3B,NGEF,…
GO: Biological Process	GO:0099118	microtubule-based protein transport	4.69e-17	5.78e-13	1.07e-14	1.07e-13	198	560	TBC1D32,ODF2L,NME5,CC2D2A,IFT80,CEP126,RSPH9,ITGA8,CDC14B,CDC14A,WDR19,ARL3,MARK4,ATP6AP1,RAB11A,BBS2,BBS4,CFAP410,RILPL1,CEP20,CDK1,SEPTIN7,CDH2,TMEM67,TRIP11,KIF3B,ATXN10,SCLT1,WWTR1,IQCB1,DYNLL2,CEP135,CEP57,CCP110,TCTN3,IFT140,TTLL3,IFT172,TBC1D5,CKAP5,ODAD4,DNAL1,ASAP1,CEP350,DLG2,HS3ST1,DNAH8,DYNC1H1,DYNC1I2,HDAC6,ACTR2,IFT52,AKAP9,ABCC4,CCNO,RCSD1,CNTROB,NME8,ATP6V1D,FGF4,FGF8,PIBF1,DCDC2,…
GO: Biological Process	GO:0098840	protein transport along microtubule	4.69e-17	5.78e-13	1.07e-14	1.07e-13	198	560	TBC1D32,ODF2L,NME5,CC2D2A,IFT80,CEP126,RSPH9,ITGA8,CDC14B,CDC14A,WDR19,ARL3,MARK4,ATP6AP1,RAB11A,BBS2,BBS4,CFAP410,RILPL1,CEP20,CDK1,SEPTIN7,CDH2,TMEM67,TRIP11,KIF3B,ATXN10,SCLT1,WWTR1,IQCB1,DYNLL2,CEP135,CEP57,CCP110,TCTN3,IFT140,TTLL3,IFT172,TBC1D5,CKAP5,ODAD4,DNAL1,ASAP1,CEP350,DLG2,HS3ST1,DNAH8,DYNC1H1,DYNC1I2,HDAC6,ACTR2,IFT52,AKAP9,ABCC4,CCNO,RCSD1,CNTROB,NME8,ATP6V1D,FGF4,FGF8,PIBF1,DCDC2,…
GO: Biological Process	GO:0030705	cytoskeleton-dependent intracellular transport	5.06e-17	6.24e-13	1.13e-14	1.13e-13	234	695	TBC1D32,ODF2L,NME5,CC2D2A,IFT80,UXT,CEP126,RSPH9,ITGA8,APP,AP3B1,CDC14B,CDC14A,WDR19,ARL3,MARK4,ATP6AP1,RAB11A,BBS2,BBS4,SYNJ1,CFAP410,RILPL1,CEP20,CDK1,SEPTIN7,CDH2,TMEM67,TRIP11,AP3S1,KIF3B,SUN2,ATXN10,SCLT1,WWTR1,IQCB1,DYNLL2,CEP135,CEP57,TANC2,CCP110,TCTN3,IFT140,TTLL3,IFT172,TBC1D5,CKAP5,ODAD4,DNAL1,ASAP1,CEP350,BLOC1S6,DLG2,HS3ST1,DNAH8,DYNC1H1,DYNC1I1,DYNC1I2,HDAC6,ACTR2,RASGRP1,LRPPRC,IFT…
GO: Biological Process	GO:0030031	cell projection assembly	5.64e-17	6.95e-13	1.22e-14	1.22e-13	288	904	ABL2,TBC1D32,ODF2L,NME5,CC2D2A,AKT1,TAOK1,IFT80,CEP126,STK24,RSPH9,APAF1,ITGA8,CDC14B,CDC14A,WDR19,RHOG,RHOH,ARL3,MARK4,RAP2C,ATP6AP1,ATP7A,DOCK11,RAB11A,BBS2,BBS4,NRP1,KLF5,BCL10,CFAP410,CAPG,CASP7,RILPL1,CEP20,CDK1,SEPTIN7,CDH2,TMEM67,TRIP11,RHOU,SLIT2,KIF3B,NRXN1,MYO3B,NTN1,CCR7,ATXN10,SCLT1,MAP4K4,ARHGEF6,WWTR1,AKAP12,IQCB1,DYNLL2,CEP135,CEP57,CCP110,TCTN3,IFT140,ARHGAP24,TTLL3,IFT172,TBC1D5,…
GO: Biological Process	GO:0048332	mesoderm morphogenesis	5.7e-17	7.02e-13	1.22e-14	1.22e-13	159	420	ACVR1B,ACVR2A,ACVR2B,ARID1A,EOMES,APLNR,ZBTB4,ITGA8,EPB41L5,RHOA,BBS2,BBS4,FGF17,BMP2,BMP4,BMP7,BMPR2,APLN,FOXH1,TBX19,LATS1,CDH2,TMEM67,CDX1,CDX2,NOG,MAPKAPK2,CTHRC1,HAND1,ROCK2,COL4A2,COL5A1,COL5A2,COL6A1,COL11A1,TENM4,CSK,HS2ST1,DEF6,CTNNB1,GIT2,ZEB2,DIAPH2,DSC2,DSC3,DUSP4,DVL2,S1PR1,LPAR1,MIXL1,EPHA2,LEF1,EPHA3,PIGP,DACT1,RACK1,FDX1,FER,FGF8,FOXF1,FOXC1,FLOT2,FN1,GNA13,FYN,FZD2,INVS,NCKAP1,DI…
GO: Biological Process	GO:0003007	heart morphogenesis	5.74e-17	7.07e-13	1.22e-14	1.22e-13	168	452	ACTC1,ACVRL1,AXIN2,EOMES,FZD1,HEG1,MRTFB,HACE1,MIB1,APEX1,TCAP,DCHS1,ATP1A1,RBM24,ATP1A2,ATP6AP1,BBS4,NRP1,BMP2,BMP4,BMP5,BMP7,BMPR2,ALDH1A2,BNIP3L,FOXH1,CAMK2A,KRIT1,TBX19,LATS1,ALPK2,NOG,SLIT2,HAND1,NTN1,NIPBL,HAND2,ROCK2,COL5A1,COL11A1,ADAMTS1,WWTR1,ATF2,NCOR2,CTNNB1,IFT172,DSP,DVL2,CERT1,S1PR1,HEYL,EFNA1,IFT52,MIXL1,ELN,RCSD1,CITED2,FBN2,DLC1,SEC24B,FGF8,FKBP1A,FOXF1,FOXC1,SEMA3C,FN1,FOLR1,GN…
GO: Biological Process	GO:0048704	embryonic skeletal system morphogenesis	6.4e-17	7.89e-13	1.34e-14	1.34e-13	111	257	VGLL2,FZD6,ITGA8,WDR19,RBM24,BCL9,BMI1,BMP2,BMP4,BMP7,ALDH1A2,PYGO2,RUNX3,NOG,NIPBL,HAND2,COL11A1,CHST11,CTNNB1,PYGO1,IFT140,FAM20B,DLG1,DLX3,DLX4,MED12,POLR1D,SEMA3D,EGR1,DCAF7,IRX5,FGF3,FGF8,FST,FN1,NBAS,DISC1,GAS1,GFPT1,GJA1,GLI3,LOXL3,GNAS,ILVBL,PRDM5,DISP1,HTT,HOXA1,HOXA2,HOXA3,HOXA4,HOXA5,HOXA6,HOXA7,HOXA11,HOXB1,HOXB2,HOXB3,HOXB4,HOXB5,HOXB6,HOXB7,HOXB8,HOXB9,HOXC4,HSPG2,HYAL1,EIF3E,ITGA5,…
GO: Biological Process	GO:0001704	formation of primary germ layer	7.47e-17	9.21e-13	1.44e-14	1.44e-13	157	414	ACVR1B,ACVR2A,ACVR2B,ARID1A,EOMES,APLNR,ZBTB4,ITGA8,EPB41L5,RHOA,BBS2,BBS4,FGF17,BMP2,BMP4,BMP7,BMPR2,APLN,FOXH1,TBX19,LATS1,CDH2,TMEM67,CDX1,CDX2,NOG,MAPKAPK2,CTHRC1,HAND1,ROCK2,COL4A2,COL5A1,COL5A2,COL6A1,COL11A1,TENM4,CSK,HS2ST1,DEF6,CTNNB1,GIT2,ZEB2,DIAPH2,DSC2,DSC3,DUSP4,DVL2,S1PR1,LPAR1,MIXL1,EPHA2,LEF1,EPHA3,PIGP,DACT1,RACK1,FDX1,FER,FGF8,FOXF1,FOXC1,FLOT2,FN1,GNA13,FYN,FZD2,INVS,NCKAP1,DI…
GO: Biological Process	GO:0001705	ectoderm formation	7.47e-17	9.21e-13	1.44e-14	1.44e-13	157	414	ACVR1B,ACVR2A,ACVR2B,ARID1A,EOMES,APLNR,ZBTB4,ITGA8,EPB41L5,RHOA,BBS2,BBS4,FGF17,BMP2,BMP4,BMP7,BMPR2,APLN,FOXH1,TBX19,LATS1,CDH2,TMEM67,CDX1,CDX2,NOG,MAPKAPK2,CTHRC1,HAND1,ROCK2,COL4A2,COL5A1,COL5A2,COL6A1,COL11A1,TENM4,CSK,HS2ST1,DEF6,CTNNB1,GIT2,ZEB2,DIAPH2,DSC2,DSC3,DUSP4,DVL2,S1PR1,LPAR1,MIXL1,EPHA2,LEF1,EPHA3,PIGP,DACT1,RACK1,FDX1,FER,FGF8,FOXF1,FOXC1,FLOT2,FN1,GNA13,FYN,FZD2,INVS,NCKAP1,DI…
GO: Biological Process	GO:0001706	endoderm formation	7.47e-17	9.21e-13	1.44e-14	1.44e-13	157	414	ACVR1B,ACVR2A,ACVR2B,ARID1A,EOMES,APLNR,ZBTB4,ITGA8,EPB41L5,RHOA,BBS2,BBS4,FGF17,BMP2,BMP4,BMP7,BMPR2,APLN,FOXH1,TBX19,LATS1,CDH2,TMEM67,CDX1,CDX2,NOG,MAPKAPK2,CTHRC1,HAND1,ROCK2,COL4A2,COL5A1,COL5A2,COL6A1,COL11A1,TENM4,CSK,HS2ST1,DEF6,CTNNB1,GIT2,ZEB2,DIAPH2,DSC2,DSC3,DUSP4,DVL2,S1PR1,LPAR1,MIXL1,EPHA2,LEF1,EPHA3,PIGP,DACT1,RACK1,FDX1,FER,FGF8,FOXF1,FOXC1,FLOT2,FN1,GNA13,FYN,FZD2,INVS,NCKAP1,DI…
GO: Biological Process	GO:0001707	mesoderm formation	7.47e-17	9.21e-13	1.44e-14	1.44e-13	157	414	ACVR1B,ACVR2A,ACVR2B,ARID1A,EOMES,APLNR,ZBTB4,ITGA8,EPB41L5,RHOA,BBS2,BBS4,FGF17,BMP2,BMP4,BMP7,BMPR2,APLN,FOXH1,TBX19,LATS1,CDH2,TMEM67,CDX1,CDX2,NOG,MAPKAPK2,CTHRC1,HAND1,ROCK2,COL4A2,COL5A1,COL5A2,COL6A1,COL11A1,TENM4,CSK,HS2ST1,DEF6,CTNNB1,GIT2,ZEB2,DIAPH2,DSC2,DSC3,DUSP4,DVL2,S1PR1,LPAR1,MIXL1,EPHA2,LEF1,EPHA3,PIGP,DACT1,RACK1,FDX1,FER,FGF8,FOXF1,FOXC1,FLOT2,FN1,GNA13,FYN,FZD2,INVS,NCKAP1,DI…
GO: Biological Process	GO:0007369	gastrulation	7.47e-17	9.21e-13	1.44e-14	1.44e-13	157	414	ACVR1B,ACVR2A,ACVR2B,ARID1A,EOMES,APLNR,ZBTB4,ITGA8,EPB41L5,RHOA,BBS2,BBS4,FGF17,BMP2,BMP4,BMP7,BMPR2,APLN,FOXH1,TBX19,LATS1,CDH2,TMEM67,CDX1,CDX2,NOG,MAPKAPK2,CTHRC1,HAND1,ROCK2,COL4A2,COL5A1,COL5A2,COL6A1,COL11A1,TENM4,CSK,HS2ST1,DEF6,CTNNB1,GIT2,ZEB2,DIAPH2,DSC2,DSC3,DUSP4,DVL2,S1PR1,LPAR1,MIXL1,EPHA2,LEF1,EPHA3,PIGP,DACT1,RACK1,FDX1,FER,FGF8,FOXF1,FOXC1,FLOT2,FN1,GNA13,FYN,FZD2,INVS,NCKAP1,DI…
GO: Biological Process	GO:0048199	vesicle targeting, to, from or within Golgi	1.13e-16	1.4e-12	2.12e-14	2.11e-13	209	605	TBC1D32,ODF2L,NME5,CC2D2A,IFT80,CEP126,RSPH9,MCFD2,ITGA8,CDC14B,CDC14A,WDR19,ARL3,MARK4,ATP6AP1,RAB11A,BBS2,BBS4,DIPK2A,CFAP410,RILPL1,CEP20,CDK1,SEPTIN7,CDH2,TMEM67,TRIP11,KIF3B,ATXN10,SCLT1,WWTR1,SEC24C,IQCB1,DYNLL2,CEP135,CEP57,CTSZ,CCP110,TCTN3,IFT140,TTLL3,IFT172,TBC1D5,CKAP5,ODAD4,DNAL1,ASAP1,CEP350,ARFGAP3,HS3ST1,DNAH8,DYNC1H1,DYNC1I2,HDAC6,ACTR2,IFT52,AKAP9,CNIH1,KLHL12,ABCC4,CCNO,RCSD1,C…
GO: Biological Process	GO:0042073	intraciliary transport	1.13e-16	1.4e-12	2.12e-14	2.11e-13	192	542	TBC1D32,ODF2L,NME5,CC2D2A,IFT80,CEP126,RSPH9,ITGA8,CDC14B,CDC14A,WDR19,ARL3,MARK4,ATP6AP1,RAB11A,BBS2,BBS4,CFAP410,RILPL1,CEP20,CDK1,SEPTIN7,CDH2,TMEM67,TRIP11,KIF3B,ATXN10,SCLT1,WWTR1,IQCB1,DYNLL2,CEP135,CEP57,CCP110,TCTN3,IFT140,TTLL3,IFT172,TBC1D5,CKAP5,ODAD4,DNAL1,ASAP1,CEP350,HS3ST1,DNAH8,DYNC1H1,DYNC1I2,HDAC6,ACTR2,IFT52,AKAP9,ABCC4,CCNO,RCSD1,CNTROB,NME8,ATP6V1D,FGF4,FGF8,PIBF1,DCDC2,TCHP,…
GO: Biological Process	GO:0060562	epithelial tube morphogenesis	1.25e-16	1.54e-12	2.3e-14	2.3e-13	200	572	ABL2,ACVRL1,ARID1A,EOMES,FZD1,PLEKHH1,FZD6,PCDH19,HACE1,MIB1,CC2D2A,APAF1,APEX1,LGR5,TCAP,RHOA,RHOB,DCHS1,ATP1A1,RBM24,ATP1A2,STX16,ATP6AP1,BBS4,NRP1,BMP2,BMP4,BMP5,BMP7,BMPR2,ALDH1A2,BNIP3L,BSG,BCL10,FOXH1,CAMK2A,KRIT1,CD44,TMEM67,NOG,SLIT2,LHX2,CTHRC1,HAND1,NTN1,NIPBL,HAND2,COL4A1,ROCK2,MAGED1,HS2ST1,CTNNB1,CTSZ,SEMA3E,IFT172,ZEB2,DLG1,DLX3,DLX4,MED12,DVL2,IFT52,EPHA2,LEF1,EPHA4,NIN,RCSD1,CITED…
GO: Biological Process	GO:0006605	protein targeting	1.3e-16	1.6e-12	2.35e-14	2.35e-13	182	506	ACOX3,GNPAT,SLC25A6,PEX3,AGPS,AP3B1,YIF1B,BNIP3L,CACNB3,NOL3,CAT,RPL14,AIP,SCARB2,RASSF9,CHM,RHOU,RPL23,RPL36,PMPCB,CRAT,AKAP12,GCC2,CSNK2A2,EDEM1,TRAM2,HERPUD1,TCAF1,ZFYVE16,TOMM20,LONP2,ECH1,ARPC2,TIMM9,SH3GLB1,ZDHHC9,PAN3,HAO2,DMTN,VTI1B,ZDHHC18,FOLR1,OGA,FYN,RAB8B,GDI1,OS9,MGARP,DUSP18,SEC63,EXOC4,CHP1,HMGCL,SPCS3,HSD17B4,HSPA5,IDH1,ITGB2,LAMP2,RPSA,LMAN1,MAN1A1,NUP54,MIPEP,GSTK1,DNAJC15,MYO6…
GO: Biological Process	GO:0006903	vesicle targeting	1.46e-16	1.81e-12	2.62e-14	2.62e-13	214	625	TBC1D32,ODF2L,NME5,CC2D2A,IFT80,CEP126,RSPH9,MCFD2,ITGA8,CDC14B,CDC14A,WDR19,ARL3,MARK4,ATP6AP1,RAB11A,BBS2,BBS4,DIPK2A,CFAP410,RILPL1,CEP20,CDK1,SEPTIN7,CDH2,TMEM67,TRIP11,KIF3B,ATXN10,SCLT1,WWTR1,SEC24C,IQCB1,DYNLL2,CEP135,CEP57,CTSZ,CCP110,TCTN3,IFT140,TTLL3,IFT172,TBC1D5,CKAP5,ODAD4,DNAL1,ASAP1,CEP350,ARFGAP3,HS3ST1,DNAH8,DYNC1H1,DYNC1I2,HDAC6,ACTR2,IFT52,AKAP9,CNIH1,KLHL12,STARD3NL,STX2,ABCC…
GO: Biological Process	GO:0035239	tube morphogenesis	1.59e-16	1.97e-12	2.81e-14	2.81e-13	418	1436	TSPAN18,ABL2,ACTG1,ACVR2B,ACVRL1,ARID1A,ADD1,EOMES,FZD1,PLEKHH1,FZD6,HEG1,MRTFB,PCDH19,APLNR,HACE1,MIB1,CC2D2A,AKT1,UXT,RECK,JCAD,ANG,ANPEP,APAF1,EPB41L5,APEX1,LGR5,TCAP,RHOA,RHOB,DCHS1,ATP1A1,RBM24,ATP1A2,STX16,ATP2B4,ATP6AP1,CDS2,RAB11A,ADGRB3,BBS4,NRP1,BMP2,BMP4,BMP5,BMP7,BMPR2,ALDH1A2,BNIP3L,APLN,PER2,BSG,KLF5,C3,BCL10,C5,C5AR1,FOXH1,THSD7A,CAMK2A,RUNX1,LDB2,KRIT1,CD44,CDH2,TMEM67,CDX1,CDX2,C…
GO: Biological Process	GO:0051650	establishment of vesicle localization	1.85e-16	2.28e-12	3.21e-14	3.21e-13	245	744	PICALM,TBC1D32,ODF2L,NME5,CC2D2A,IFT80,CEP126,RSPH9,MCFD2,ITGA8,AP3B1,CDC14B,CDC14A,ARF1,WDR19,ARL3,MARK4,ATP6AP1,RAB11A,BBS2,BBS4,DIPK2A,LIN7A,SYNJ1,CFAP410,RILPL1,CEP20,CDK1,SEPTIN7,CDH2,TMEM67,TRIP11,AP3S1,KIF3B,ATXN10,SCLT1,WWTR1,SEC24C,IQCB1,DYNLL2,CEP135,CTNNB1,CEP57,CTSZ,TANC2,CCP110,TCTN3,IFT140,TTLL3,IFT172,TBC1D5,CKAP5,ODAD4,DNAL1,ASAP1,CEP350,BLOC1S6,ARFGAP3,HS3ST1,DNAH8,DYNC1H1,DYNC1I…
GO: Biological Process	GO:0120031	plasma membrane bounded cell projection assembly	2.24e-16	2.77e-12	3.84e-14	3.84e-13	281	885	ABL2,TBC1D32,ODF2L,NME5,CC2D2A,AKT1,TAOK1,IFT80,CEP126,STK24,RSPH9,APAF1,ITGA8,CDC14B,CDC14A,WDR19,RHOG,ARL3,MARK4,RAP2C,ATP6AP1,ATP7A,DOCK11,RAB11A,BBS2,BBS4,NRP1,KLF5,BCL10,CFAP410,CASP7,RILPL1,CEP20,CDK1,SEPTIN7,CDH2,TMEM67,TRIP11,SLIT2,KIF3B,NRXN1,MYO3B,NTN1,CCR7,ATXN10,SCLT1,MAP4K4,ARHGEF6,WWTR1,AKAP12,IQCB1,DYNLL2,CEP135,CEP57,CCP110,TCTN3,IFT140,ARHGAP24,TTLL3,IFT172,TBC1D5,CKAP5,ODAD4,DNA…
GO: Biological Process	GO:0051656	establishment of organelle localization	2.37e-16	2.92e-12	3.99e-14	3.99e-13	311	1004	KIF18A,PICALM,TBC1D32,ODF2L,NME5,CC2D2A,IFT80,UXT,CEP126,RSPH9,MCFD2,ITGA8,AP3B1,CDC14B,CDC14A,ARF1,WDR19,RHOA,ARL3,MARK4,ATM,VAMP8,CDC23,SNX4,ATP6AP1,RAB11A,BBS2,BBS4,DIPK2A,LIN7A,BLK,SYNJ1,CFAP410,RILPL1,CEP20,CDK1,SEPTIN7,CDH2,TMEM67,CENPC,CENPE,TRIP11,VAMP3,BOD1,AP3S1,KIF3B,SNX6,SUN2,NTN1,ATXN10,SCLT1,WWTR1,SEC24C,IQCB1,DYNLL2,CEP135,CTNNB1,CEP57,CTSZ,TANC2,CCP110,TCTN3,IFT140,TTLL3,IFT172,TB…
GO: Biological Process	GO:1905349	ciliary transition zone assembly	2.71e-16	3.34e-12	4.28e-14	4.28e-13	189	535	TBC1D32,ODF2L,NME5,CC2D2A,IFT80,CEP126,RSPH9,ITGA8,CDC14B,CDC14A,WDR19,ARL3,MARK4,ATP6AP1,RAB11A,BBS2,BBS4,CFAP410,RILPL1,CEP20,CDK1,SEPTIN7,CDH2,TMEM67,TRIP11,KIF3B,ATXN10,SCLT1,WWTR1,IQCB1,DYNLL2,CEP135,CEP57,CCP110,TCTN3,IFT140,TTLL3,IFT172,TBC1D5,CKAP5,ODAD4,DNAL1,ASAP1,CEP350,HS3ST1,DNAH8,DYNC1H1,DYNC1I2,HDAC6,ACTR2,IFT52,AKAP9,ABCC4,CCNO,RCSD1,CNTROB,NME8,ATP6V1D,FGF4,FGF8,PIBF1,DCDC2,TCHP,…
GO: Biological Process	GO:0060271	cilium assembly	2.71e-16	3.34e-12	4.28e-14	4.28e-13	189	535	TBC1D32,ODF2L,NME5,CC2D2A,IFT80,CEP126,RSPH9,ITGA8,CDC14B,CDC14A,WDR19,ARL3,MARK4,ATP6AP1,RAB11A,BBS2,BBS4,CFAP410,RILPL1,CEP20,CDK1,SEPTIN7,CDH2,TMEM67,TRIP11,KIF3B,ATXN10,SCLT1,WWTR1,IQCB1,DYNLL2,CEP135,CEP57,CCP110,TCTN3,IFT140,TTLL3,IFT172,TBC1D5,CKAP5,ODAD4,DNAL1,ASAP1,CEP350,HS3ST1,DNAH8,DYNC1H1,DYNC1I2,HDAC6,ACTR2,IFT52,AKAP9,ABCC4,CCNO,RCSD1,CNTROB,NME8,ATP6V1D,FGF4,FGF8,PIBF1,DCDC2,TCHP,…
GO: Biological Process	GO:0035082	axoneme assembly	2.71e-16	3.34e-12	4.28e-14	4.28e-13	189	535	TBC1D32,ODF2L,NME5,CC2D2A,IFT80,CEP126,RSPH9,ITGA8,CDC14B,CDC14A,WDR19,ARL3,MARK4,ATP6AP1,RAB11A,BBS2,BBS4,CFAP410,RILPL1,CEP20,CDK1,SEPTIN7,CDH2,TMEM67,TRIP11,KIF3B,ATXN10,SCLT1,WWTR1,IQCB1,DYNLL2,CEP135,CEP57,CCP110,TCTN3,IFT140,TTLL3,IFT172,TBC1D5,CKAP5,ODAD4,DNAL1,ASAP1,CEP350,HS3ST1,DNAH8,DYNC1H1,DYNC1I2,HDAC6,ACTR2,IFT52,AKAP9,ABCC4,CCNO,RCSD1,CNTROB,NME8,ATP6V1D,FGF4,FGF8,PIBF1,DCDC2,TCHP,…
GO: Biological Process	GO:0097712	vesicle targeting, trans-Golgi to periciliary membrane compartment	2.71e-16	3.34e-12	4.28e-14	4.28e-13	189	535	TBC1D32,ODF2L,NME5,CC2D2A,IFT80,CEP126,RSPH9,ITGA8,CDC14B,CDC14A,WDR19,ARL3,MARK4,ATP6AP1,RAB11A,BBS2,BBS4,CFAP410,RILPL1,CEP20,CDK1,SEPTIN7,CDH2,TMEM67,TRIP11,KIF3B,ATXN10,SCLT1,WWTR1,IQCB1,DYNLL2,CEP135,CEP57,CCP110,TCTN3,IFT140,TTLL3,IFT172,TBC1D5,CKAP5,ODAD4,DNAL1,ASAP1,CEP350,HS3ST1,DNAH8,DYNC1H1,DYNC1I2,HDAC6,ACTR2,IFT52,AKAP9,ABCC4,CCNO,RCSD1,CNTROB,NME8,ATP6V1D,FGF4,FGF8,PIBF1,DCDC2,TCHP,…
GO: Biological Process	GO:0035735	intraciliary transport involved in cilium assembly	2.71e-16	3.34e-12	4.28e-14	4.28e-13	189	535	TBC1D32,ODF2L,NME5,CC2D2A,IFT80,CEP126,RSPH9,ITGA8,CDC14B,CDC14A,WDR19,ARL3,MARK4,ATP6AP1,RAB11A,BBS2,BBS4,CFAP410,RILPL1,CEP20,CDK1,SEPTIN7,CDH2,TMEM67,TRIP11,KIF3B,ATXN10,SCLT1,WWTR1,IQCB1,DYNLL2,CEP135,CEP57,CCP110,TCTN3,IFT140,TTLL3,IFT172,TBC1D5,CKAP5,ODAD4,DNAL1,ASAP1,CEP350,HS3ST1,DNAH8,DYNC1H1,DYNC1I2,HDAC6,ACTR2,IFT52,AKAP9,ABCC4,CCNO,RCSD1,CNTROB,NME8,ATP6V1D,FGF4,FGF8,PIBF1,DCDC2,TCHP,…
GO: Biological Process	GO:0007398	ectoderm development	3.63e-16	4.48e-12	5.66e-14	5.66e-13	160	431	ACVR1B,ACVR2A,ACVR2B,ARID1A,EOMES,APLNR,ZBTB4,ITGA8,EPB41L5,RHOA,BBS2,BBS4,FGF17,BMP2,BMP4,BMP7,BMPR2,APLN,FOXH1,TBX19,LATS1,CDH2,TMEM67,CDX1,CDX2,NOG,MAPKAPK2,CTHRC1,HAND1,ROCK2,COL4A2,COL5A1,COL5A2,COL6A1,COL11A1,TENM4,CSK,HS2ST1,DEF6,CTNNB1,GIT2,ZEB2,DIAPH2,DSC2,DSC3,DUSP4,DVL2,S1PR1,LPAR1,MIXL1,EPHA2,LEF1,EPHA3,STX2,PIGP,DACT1,RACK1,FDX1,FER,FGF8,FOXF1,FOXC1,FLOT2,FN1,GNA13,FYN,FZD2,INVS,NCKA…
GO: Biological Process	GO:0061512	protein localization to cilium	3.75e-16	4.62e-12	5.77e-14	5.77e-13	194	555	TBC1D32,ODF2L,NME5,CC2D2A,IFT80,CEP126,RSPH9,ITGA8,CDC14B,CDC14A,WDR19,ARL3,MARK4,ATP6AP1,RAB11A,BBS2,BBS4,CFAP410,RILPL1,CEP20,CDK1,SEPTIN7,CDH2,TMEM67,TRIP11,KIF3B,ATXN10,SCLT1,WWTR1,IQCB1,DYNLL2,CEP135,CEP57,CCP110,TCTN3,IFT140,TTLL3,IFT172,TBC1D5,CKAP5,ODAD4,DNAL1,ASAP1,CEP350,HS3ST1,DNAH8,DYNC1H1,DYNC1I2,HDAC6,ACTR2,IFT52,AKAP9,ABCC4,CCNO,RCSD1,CNTROB,NME8,ATP6V1D,FGF4,FGF8,PIBF1,DCDC2,TCHP,…
GO: Biological Process	GO:0007492	endoderm development	4.26e-16	5.25e-12	6.48e-14	6.48e-13	164	446	ACVR1B,ACVR2A,ACVR2B,ARID1A,EOMES,APLNR,ZBTB4,ITGA8,EPB41L5,RHOA,BBS2,BBS4,FGF17,BMP2,BMP4,BMP7,BMPR2,APLN,FOXH1,TBX19,LATS1,CDH2,TMEM67,CDX1,CDX2,NOG,MAPKAPK2,CTHRC1,HAND1,ROCK2,COL4A2,COL5A1,COL5A2,COL6A1,COL11A1,TENM4,CSK,HS2ST1,DEF6,CTNNB1,DAB2,GIT2,ZEB2,DIAPH2,MED12,DSC2,DSC3,DUSP4,DVL2,S1PR1,LPAR1,MIXL1,EPHA2,LEF1,EPHA3,PIGP,DACT1,RACK1,FDX1,FER,FGF8,FOXF1,FOXC1,FLOT2,FN1,GNA13,FYN,FZD2,INV…
GO: Biological Process	GO:0033043	regulation of organelle organization	1.01e-15	1.25e-11	1.52e-13	1.52e-12	405	1397	KIF18A,ABL2,CLTRN,ACTG1,FAM162B,ADD1,AXIN2,CRACD,ODF2L,H2AC20,HECW2,ELAPOR1,PLA2G6,AKT1,TAOK1,PREX1,DOC2B,ATRN,C6orf89,APP,MIER1,ARF1,PDLIM4,RHOA,RHOB,RHOC,RHOG,RHOH,CNOT6L,MARK4,TNKS,ATM,RBM24,CDC23,EED,ATP6AP1,ATRX,BBS4,BCL2L2,BCL6,NRP1,BMP4,BMP7,BNIP3,BNIP3L,BRAF,SYNJ1,IER3,MTMR3,NOL3,CAPG,CAPN2,SYT7,LATS1,CD28,SCARB2,CD47,TMSB10,SEPTIN7,CDC27,CDH2,CDKN1B,TMEM67,CENPE,CFL2,RCC1,SLIT2,NRXN1,MYO…
GO: Biological Process	GO:0035148	tube formation	1.68e-15	2.07e-11	2.5e-13	2.5e-12	101	234	ABL2,ARID1A,FZD1,FZD6,PCDH19,MIB1,CC2D2A,APAF1,TCAP,ATP1A1,BBS4,BMP2,BMP4,BMP5,BMP7,ALDH1A2,BCL10,NOG,LHX2,CTHRC1,HAND1,HAND2,ROCK2,HS2ST1,CTNNB1,IFT172,ZEB2,DLX3,DLX4,MED12,BCL2L11,DVL2,IFT52,NIN,CITED2,DLC1,SEC24B,FGF3,FGF8,FGF10,FST,FOLR1,SUFU,FZD2,RAB23,NCKAP1,BBS9,EDAR,LIAS,ATOH8,HTT,HOXA1,HOXB1,SHANK3,SMAD5,MDK,MSX1,BMPER,NOTCH1,PAX2,PAX3,WNT4,IRX3,PRKACB,PRKCI,PROX1,BCAS3,PTCH1,PTK7,TCTN1,…
GO: Biological Process	GO:0072594	establishment of protein localization to organelle	2.52e-15	3.11e-11	3.7e-13	3.7e-12	218	655	ACOX3,AP2B1,MIB1,AKT1,GNPAT,SLC25A6,PEX3,AGPS,AP3B1,ATM,HYAL2,RAB11A,BMP4,BNIP3L,SYNJ1,RGPD2,NOL3,CAT,RPL14,AIP,SCARB2,CDK1,CDKN1A,RHOU,RPL23,NIPBL,RPL36,PMPCB,POT1,CRAT,GCC2,CSNK2A2,FAM53B,EDEM1,TRAM2,HERPUD1,ZFYVE16,TOMM20,NUP58,DDIT3,IQSEC1,BCL2L11,LONP2,VPS36,ECH1,TIMM9,SH3GLB1,VPS28,HAO2,VTI1B,AGAP3,RGPD5,IPO7,FOLR1,POM121C,UFM1,TXNIP,CCT8,SUFU,EFCAB7,RAB23,RAB8B,GLI3,MGARP,SFN,DUSP18,PKIG,A…
GO: Biological Process	GO:0051130	positive regulation of cellular component organization	3.36e-15	4.14e-11	4.87e-13	4.86e-12	400	1386	ABL2,CLTRN,PICALM,FAM162B,ADD1,FZD1,CRACD,KIDINS220,AP2B1,MIB1,ELAPOR1,PLA2G6,STK24,DOC2B,CUL4B,ISLR2,C6orf89,ENC1,APBB1,EPB41L5,APP,MIER1,ARF1,PDLIM4,CASK,RHOA,RHOC,ARSB,CNOT6L,MARK4,CAPRIN2,TNKS,ATM,RBM24,CDC23,SNX3,EED,ATP7A,ATRX,DOCK11,B2M,RAB11A,ADGRB3,BBS4,BCL6,BDNF,NRP1,BMP2,BMP4,BMP5,BMP7,BMPR2,BNIP3,APLN,BRAF,SYNJ1,C3,GPC2,KALRN,CAPG,CAPN2,RUNX1,SYT7,CD28,CBFA2T2,SCARB2,CD47,MAP3K13,SEPT…
GO: Biological Process	GO:0021915	neural tube development	4.38e-15	5.4e-11	6.26e-13	6.25e-12	111	270	ABL2,ARID1A,FZD1,FZD6,TBC1D32,PCDH19,MIB1,CC2D2A,APAF1,WDR19,DCHS1,ATP1A1,BBS4,BMI1,BMP4,BMP5,BMP7,ALDH1A2,BCL10,FOXH1,CDH2,CDX1,CDX4,NOG,LHX2,CTHRC1,ROCK2,IFT140,IFT172,ZEB2,PHGDH,MED12,DVL2,IFT52,ATP6AP2,EPHA2,NIN,CITED2,DACT1,DLC1,SEC24B,FGF8,SEMA3C,FOLR1,FOXB1,SUFU,FZD2,RAB23,INTU,NCKAP1,GAS1,GBX2,BBS9,GLI3,HES7,LIAS,KIF3A,HTT,HDAC1,MNX1,HOXB1,DLL1,MDK,PPP1R12A,PPP1R12B,NF1,NKX2-2,NOTCH1,PAX2…
GO: Biological Process	GO:0009855	determination of bilateral symmetry	4.47e-15	5.5e-11	6.26e-13	6.25e-12	138	363	ACVR2A,ACVR2B,ACVRL1,EOMES,TBC1D32,APLNR,HACE1,MIB1,CC2D2A,APEX1,ATP1A1,RBM24,ATP1A2,ATP6AP1,BBS2,BBS4,BMP1,BMP2,BMP4,BMP7,BMPR2,ALDH1A2,BNIP3L,APLN,FOXH1,CAMK2A,CEP20,TMEM67,NOG,KIF3B,HAND1,NTN1,NIPBL,HAND2,ROCK2,DPCD,RTTN,CTNNB1,IFT140,CYP11A1,IFT172,ODAD4,DDIT3,DNAH6,DNAH8,DNAH9,IFT52,RCSD1,CITED2,FGF4,FGF8,FGF10,FST,FOXF1,FN1,FOLR1,EXOC5,DYNC2LI1,SSX2IP,SUFU,FZD2,INVS,RAB23,GATA4,SESN1,GJA1,G…
GO: Biological Process	GO:0009799	specification of symmetry	4.47e-15	5.5e-11	6.26e-13	6.25e-12	138	363	ACVR2A,ACVR2B,ACVRL1,EOMES,TBC1D32,APLNR,HACE1,MIB1,CC2D2A,APEX1,ATP1A1,RBM24,ATP1A2,ATP6AP1,BBS2,BBS4,BMP1,BMP2,BMP4,BMP7,BMPR2,ALDH1A2,BNIP3L,APLN,FOXH1,CAMK2A,CEP20,TMEM67,NOG,KIF3B,HAND1,NTN1,NIPBL,HAND2,ROCK2,DPCD,RTTN,CTNNB1,IFT140,CYP11A1,IFT172,ODAD4,DDIT3,DNAH6,DNAH8,DNAH9,IFT52,RCSD1,CITED2,FGF4,FGF8,FGF10,FST,FOXF1,FN1,FOLR1,EXOC5,DYNC2LI1,SSX2IP,SUFU,FZD2,INVS,RAB23,GATA4,SESN1,GJA1,G…
GO: Biological Process	GO:0090150	establishment of protein localization to membrane	6.55e-15	8.07e-11	9.07e-13	9.06e-12	153	418	PEX3,AP3B1,BLZF1,YIF1B,VAMP4,RAB11A,BBS2,BRAF,CACNB3,RPL14,RILPL1,CHM,VAMP3,RPL23,RPL36,CSK,GCC2,EMC2,TRAM2,TCAF1,GRIN3B,BCL2L11,WASHC1,ARPC2,OPTN,TIMM9,SH3GLB1,ZDHHC9,DMTN,RACK1,ZDHHC18,FOLR1,OGA,FYN,VAMP5,RAB8B,GDI1,SFN,DUSP18,RAB31,SEC63,EXOC4,CHP1,MMGT1,HSPA5,ITGB2,RPSA,LYPLAL1,AFDN,NACA,RPL10A,TAMALIN,OXA1L,PDZK1,SYNE3,PPP3CC,PRKCI,MAPK10,PEX19,PEX5,VPS37B,ZDHHC4,RPL3,RPL4,RPL5,RPL6,RPL7,RPL…
GO: Biological Process	GO:0001578	microtubule bundle formation	1.05e-14	1.29e-10	1.44e-12	1.44e-11	192	564	TBC1D32,ODF2L,NME5,CC2D2A,IFT80,CEP126,RSPH9,ITGA8,CDC14B,CDC14A,WDR19,ARL3,MARK4,ATP6AP1,RAB11A,BBS2,BBS4,CFAP410,RILPL1,PRC1,CEP20,CDK1,SEPTIN7,CDH2,TMEM67,TRIP11,KIF3B,ATXN10,SCLT1,WWTR1,IQCB1,DYNLL2,CEP135,CEP57,CCP110,TCTN3,IFT140,TTLL3,IFT172,TBC1D5,CKAP5,ODAD4,DNAL1,ASAP1,CEP350,HS3ST1,DNAH8,DYNC1H1,DYNC1I2,HDAC6,ACTR2,IFT52,AKAP9,ABCC4,CCNO,RCSD1,CNTROB,NME8,ATP6V1D,FGF4,FGF8,PIBF1,DCDC2,…
GO: Biological Process	GO:0072175	epithelial tube formation	2.03e-14	2.5e-10	2.73e-12	2.73e-11	92	212	ABL2,ARID1A,FZD1,FZD6,PCDH19,MIB1,CC2D2A,APAF1,TCAP,ATP1A1,BBS4,BMP2,BMP4,BMP5,BMP7,ALDH1A2,BCL10,NOG,LHX2,CTHRC1,HAND1,HAND2,ROCK2,HS2ST1,CTNNB1,IFT172,ZEB2,DLX3,DLX4,MED12,DVL2,IFT52,NIN,CITED2,DLC1,SEC24B,FGF3,FGF8,FGF10,FST,FOLR1,SUFU,FZD2,RAB23,NCKAP1,BBS9,LIAS,HTT,HOXB1,SHANK3,SMAD5,MDK,MSX1,BMPER,PAX2,PAX3,WNT4,IRX3,PRKACB,PRKCI,PROX1,PTCH1,PTK7,TCTN1,IFT57,CCDC88C,BRD2,RPS7,SALL1,CEP290,S…
GO: Biological Process	GO:0032989	cellular component morphogenesis	2.04e-14	2.51e-10	2.73e-12	2.73e-11	341	1157	ABL2,ACTC1,ACTG1,ADAM10,PICALM,PLEKHH1,KIDINS220,HECW2,TAOK1,ALDOA,GNPAT,ISLR2,ZSWIM5,VASN,CNTNAP1,APBB1,ZSWIM6,LRRC4C,APP,TCAP,PRX,CASK,TMEFF1,RHOA,RHOG,RHOH,UNC5C,CAPRIN2,RBM24,PHACTR1,ATP7A,RAB11A,ADGRB3,BDNF,NRP1,BMP7,BMPR2,BRAF,BSG,MTMR2,NIPA1,CACNA1F,THSD7A,KALRN,CAMK2A,CRPPA,CASQ2,SPAG9,RUNX3,CBFB,KRIT1,CD44,MAP3K13,SEPTIN7,CDH2,SLC33A1,CDH11,DCLK1,LGI1,NOG,CFL2,TRIP4,CHRNA1,MYL7,SLIT2,LHX…
GO: Biological Process	GO:0007423	sensory organ development	3.2e-14	3.95e-10	4.24e-12	4.24e-11	336	1140	APCDD1,ACVR2B,ACVRL1,ARID1A,ADAM10,FZD6,TBC1D32,MIB1,CC2D2A,IFT80,BCAR3,KIAA1522,ITGA8,EPB41L5,LGR5,SLC7A14,TCAP,ARF1,PRKRA,WDR19,RHOA,RDH16,DCHS1,ATF4,CRYBG3,ATP1A1,ATP2B4,ALDH7A1,ATP6AP1,MYOM1,BBS4,BCL6,VWDE,BDNF,LIN7A,NRP1,BMP2,BMP4,BMP5,BMP7,BMPR2,ALDH1A2,PYGO2,SYNJ1,BSG,C3,FOXH1,SDK1,CACNA1F,CDH2,CDH11,CDK2,CDKN1B,NOG,MAPKAPK2,CHM,TRIP11,LHX2,KIF3B,MYO3B,CTHRC1,NTN1,NIPBL,HAND2,COL4A1,COL5A1…
GO: Biological Process	GO:0016032	viral process	3.81e-14	4.7e-10	4.99e-12	4.99e-11	304	1011	USP11,AP2B1,APLNR,SH3RF1,ANPEP,SLC25A6,IFITM1,TRIM23,ARF1,PRKRA,RHOA,ASGR1,EIF3A,EIF3D,EIF3F,VAMP8,HYAL2,SNX3,EED,RNGTT,B2M,MPDZ,NRP1,BNIP3,BNIP3L,APLN,BSG,AP1M1,FOXK1,CAMLG,CANX,RPL14,CCNT2,CD8B,CD28,CD86,ATG12,SCARB2,CD81,CDK1,VAPB,RCC1,RPL23,NMT2,FBXL2,ROCK2,RPL36,APOBEC3D,COPB1,CREBBP,ISG15,CTNNB1,CTSB,NUP58,CUL7,SETDB1,DLG1,DYNC1I1,DYNC1I2,ITCH,TANK,PDCD6IP,BCL2L11,RAD50,EIF2D,OPTN,ABI2,EPHA…
GO: Biological Process	GO:0007368	determination of left/right symmetry	4.19e-14	5.16e-10	5.43e-12	5.43e-11	127	333	ACVR2A,ACVR2B,EOMES,TBC1D32,APLNR,HACE1,MIB1,CC2D2A,APEX1,ATP1A1,RBM24,ATP1A2,ATP6AP1,BBS2,BBS4,BMP2,BMP4,BMP7,BMPR2,ALDH1A2,BNIP3L,APLN,FOXH1,CAMK2A,CEP20,TMEM67,NOG,KIF3B,HAND1,NTN1,NIPBL,HAND2,ROCK2,DPCD,RTTN,IFT140,CYP11A1,IFT172,ODAD4,DNAH6,DNAH8,DNAH9,IFT52,RCSD1,CITED2,FGF4,FGF8,FGF10,FOXF1,FN1,FOLR1,EXOC5,DYNC2LI1,SSX2IP,SUFU,FZD2,INVS,RAB23,GATA4,SESN1,GJA1,GLE1,KIF3A,ATOH8,HAS2,DISP1,KL…
GO: Biological Process	GO:0060485	mesenchyme development	7.32e-14	9.02e-10	9.39e-12	9.39e-11	161	458	AMER1,VGLL2,ACTA2,ACTC1,ACVR2A,ACVR2B,ACVRL1,AXIN2,EOMES,VASN,ANXA6,EPB41L5,DCHS1,RBM24,ATP6AP1,NRP1,BMP2,BMP4,BMP5,BMP7,BMPR2,ALDH1A2,FOXH1,CDH2,NOG,TRIP10,HAND1,BAMBI,HAND2,WWTR1,SH3PXD2A,CTNNB1,SEMA3E,DAB2,CUL7,ZEB2,GADD45A,MED12,MED13,PARP3,EDN3,HEYL,SEMA3D,EFNA1,KLHL12,LEF1,EPHA3,FAM172A,CITED2,FGF3,FGF8,FGF10,FOXF1,FOXF2,FOXC1,SEMA4F,SEMA4D,SEMA3C,DDX17,FN1,FOLR1,ESF1,FRZB,DLL3,RAB23,NCKAP1…
GO: Biological Process	GO:0022406	membrane docking	1.02e-13	1.26e-09	1.3e-11	1.3e-10	85	194	ESYT2,CC2D2A,STX7,MARK4,VAMP8,STX16,SNX3,RAB11A,CAMK2A,CDK1,VAPB,TMEM67,RAB3C,VAMP3,NRXN1,SCLT1,STX8,RAB3D,IQCB1,CEP135,CEP57,CCP110,TCTN3,CKAP5,BLOC1S6,VPS33B,DYNC1H1,DYNC1I2,AKAP9,STX2,VTI1B,DCTN2,EXOC5,PLK4,AHCYL1,RAB8B,CPLX2,CNTRL,BVES,CEP250,DCTN3,EXOC4,CHP1,ICAM1,PDZD8,MSN,NCAM1,NEK2,RAB12,NPHP1,ODF2,PAM,PLEK,CEP41,HAUS4,STX17,RAB3B,CEP97,TCTN1,RALB,CEP192,HAUS2,UNC13C,TCTN2,CEP162,CEP290,C…
GO: Biological Process	GO:0031175	neuron projection development	1.09e-13	1.35e-09	1.37e-11	1.37e-10	402	1424	ABL2,CSMD3,ADAM10,PICALM,ADCY6,FZD1,PLEKHH1,MRTFB,KIDINS220,HECW2,AKT1,TAOK1,ALDOA,PREX1,STK24,CUL4B,ISLR2,ZSWIM5,VASN,CNTNAP1,ENC1,APBB1,ZSWIM6,LRRC4C,APP,ARF1,CASK,TMEFF1,RHOA,RHOG,RHOH,ARSB,UNC5C,CAPRIN2,PHACTR1,SNX3,ATP7A,B2M,RAB11A,ADGRB3,BBS4,BDNF,NRP1,BLK,BMP4,BMP5,BMP7,BMPR2,BRAF,BSG,NIPA1,GPC2,SDK1,CACNA1F,THSD7A,KALRN,CALU,CAMK2A,CRPPA,SPAG9,RUNX3,KRIT1,CBFA2T2,SCARB2,CD44,MAP3K13,SEPTI…
GO: Biological Process	GO:0120039	plasma membrane bounded cell projection morphogenesis	1.62e-13	2e-09	2.02e-11	2.02e-10	293	977	ABL2,ADAM10,PICALM,PLEKHH1,KIDINS220,HECW2,TAOK1,ALDOA,ISLR2,ZSWIM5,VASN,CNTNAP1,APBB1,ZSWIM6,LRRC4C,APP,CASK,TMEFF1,RHOA,RHOG,RHOH,UNC5C,CAPRIN2,PHACTR1,ATP7A,RAB11A,ADGRB3,BDNF,NRP1,BMP7,BMPR2,BRAF,BSG,NIPA1,CACNA1F,THSD7A,KALRN,CAMK2A,CRPPA,SPAG9,RUNX3,KRIT1,CD44,MAP3K13,SEPTIN7,CDH2,SLC33A1,CDH11,DCLK1,LGI1,NOG,TRIP4,CHRNA1,SLIT2,LHX2,NRXN3,NRXN1,NGEF,NTN1,MAP4K4,ROCK2,COL4A5,COL4A6,COL6A2,CH…
GO: Biological Process	GO:0061053	somite development	2.03e-13	2.5e-09	2.5e-11	2.5e-10	89	209	AXIN2,MIB1,ALDOA,EPB41L5,IFITM1,TCAP,WDR19,ATM,RBM24,BBS4,ALDH1A2,FOXH1,TBX19,CDH2,CDX1,CDX2,CDX4,NOG,TRIP4,HJV,COPA,COPB1,ZEB2,DMD,MED12,ASCC1,PTPRU,LEF1,EPHA3,EPHA4,IFITM3,FGF8,FOXF1,FOXC1,SEMA3C,FN1,FOXB1,FRZB,DLL3,NCKAP1,HES7,LOXL3,PTPN21,HAS2,NKD1,ITGA5,LAMB1,LAMC1,DLL1,LFNG,LHX1,SMAD4,CCDC80,CFAP20,MYF6,NKX3-1,NONO,NOTCH1,ROR2,PAX3,PCDH8,WNT4,PLXNA2,PPP2R3A,PRKDC,LAMA1,PTCH1,RAP1B,MOB1A,LAR…
GO: Biological Process	GO:0048858	cell projection morphogenesis	2.42e-13	2.98e-09	2.95e-11	2.95e-10	294	984	ABL2,ADAM10,PICALM,PLEKHH1,KIDINS220,HECW2,TAOK1,ALDOA,ISLR2,ZSWIM5,VASN,CNTNAP1,APBB1,ZSWIM6,LRRC4C,APP,CASK,TMEFF1,RHOA,RHOG,RHOH,UNC5C,CAPRIN2,PHACTR1,ATP7A,RAB11A,ADGRB3,BDNF,NRP1,BMP7,BMPR2,BRAF,BSG,NIPA1,CACNA1F,THSD7A,KALRN,CAMK2A,CRPPA,SPAG9,RUNX3,KRIT1,CD44,MAP3K13,SEPTIN7,CDH2,SLC33A1,CDH11,DCLK1,LGI1,NOG,TRIP4,CHRNA1,SLIT2,LHX2,NRXN3,NRXN1,NGEF,NTN1,MAP4K4,ROCK2,COL4A5,COL4A6,COL6A2,CH…
GO: Biological Process	GO:0032990	cell part morphogenesis	3.95e-13	4.86e-09	4.77e-11	4.77e-10	299	1008	ABL2,ADAM10,PICALM,PLEKHH1,KIDINS220,HECW2,TAOK1,ALDOA,ISLR2,ZSWIM5,VASN,CNTNAP1,APBB1,ZSWIM6,LRRC4C,APP,CASK,TMEFF1,RHOA,RHOG,RHOH,UNC5C,CAPRIN2,PHACTR1,ATP7A,RAB11A,ADGRB3,BDNF,NRP1,BMP7,BMPR2,BRAF,BSG,NIPA1,CACNA1F,THSD7A,KALRN,CAMK2A,CRPPA,SPAG9,RUNX3,KRIT1,CD44,MAP3K13,SEPTIN7,CDH2,SLC33A1,CDH11,DCLK1,LGI1,NOG,TRIP4,CHRNA1,SLIT2,LHX2,NRXN3,NRXN1,NGEF,NTN1,MAP4K4,ROCK2,COL4A5,COL4A6,COL6A2,CH…
GO: Biological Process	GO:0072132	mesenchyme morphogenesis	7.73e-13	9.53e-09	9.25e-11	9.25e-10	39	63	ACTA2,ACTC1,ACVRL1,DCHS1,BMP2,BMP4,BMP5,BMP7,NOG,CTNNB1,HEYL,LEF1,FGF8,FOXF1,FOXC1,NCKAP1,HTT,EXOC4,ISL1,SMAD2,SMAD4,MDM4,MSX1,MSX2,NOTCH1,ROBO1,ROBO2,SNAI2,SNAI1,TBX6,TGFB1,TGFBR1,MMD,TWIST1,WNT5A,WNT11,OSR1,WNT3A,MSGN1
GO: Biological Process	GO:0022603	regulation of anatomical structure morphogenesis	1.05e-12	1.3e-08	1.25e-10	1.25e-09	371	1314	TSPAN18,ABL2,APCDD1,ACVRL1,ADA,ADAM10,PICALM,BRWD3,ADD1,FZD1,FZD6,AP2B1,HECW2,APLNR,ALDOA,PREX1,RECK,JCAD,ISLR2,LRRC4C,CASK,RHOA,RHOB,RHOC,RHOG,RHOH,CAPRIN2,ATP2B4,ATP6AP1,RAB11A,ADGRB3,BCL6,BDNF,NRP1,BMP2,BMP4,BMP7,BMPR2,BNIP3,PER2,BRAF,C3,C5,C5AR1,CFAP410,KALRN,SPAG9,RUNX1,KRIT1,CD44,MAP3K13,SEPTIN7,CDH2,CDX1,CDX2,NOG,CHI3L1,RHOU,SLIT2,DMRT3,NGEF,CTHRC1,BAMBI,NTN1,ROCK2,COL4A2,MAGED1,ADAMTS1,CR…
GO: Biological Process	GO:0090596	sensory organ morphogenesis	1.27e-12	1.57e-08	1.5e-10	1.49e-09	180	544	ARID1A,FZD6,MIB1,IFT80,BCAR3,ITGA8,EPB41L5,TCAP,PRKRA,WDR19,RDH16,ATF4,ATP1A1,BBS4,BCL6,BDNF,BMP2,BMP4,BMP7,ALDH1A2,SYNJ1,FOXH1,SDK1,CDH2,NOG,CHM,KIF3B,MYO3B,CTHRC1,NTN1,NIPBL,COL5A1,COL5A2,COL11A1,CTNNB1,IFT172,ODAD4,DIO3,DLX3,DLX4,DYNC1H1,DVL2,EFNA2,EGR1,ABI2,EPHA2,INSIG2,TSHZ1,LRRC23,EPHA4,EPHB1,IRX5,ESRRG,ADGRV1,CITED2,FBN1,FBN2,EFEMP1,SEC24B,FGF3,FGF8,FGF10,SLITRK6,FST,FOXG1,FOXF2,FOXC1,DCDC…
GO: Biological Process	GO:0097435	supramolecular fiber organization	1.89e-12	2.33e-08	2.2e-10	2.19e-09	273	914	KIF18A,ABL2,ACTC1,ACTG1,TUBGCP5,ADD1,CRACD,TAOK1,CEP126,ALDOA,LTBP4,PREX1,ANG,FIGNL2,APP,TCAP,ARF1,PDLIM4,RHOA,RHOB,RHOC,RHOG,RHOH,RBM24,PHACTR1,ATP7A,B2M,RAB11A,BBS4,NRP1,BRAF,CAPG,CASQ2,PSTPIP2,PSTPIP1,CBFB,LATS1,PDLIM1,CD47,TMSB10,SEPTIN7,CDKN1B,CFL2,MYL7,SLIT2,CCR7,COL1A2,COL3A1,ROCK2,COL5A1,COL5A2,COL11A1,COL13A1,ADAMTS3,GDA,CSRP2,CST2,CST3,CST5,SLK,CYP11A1,IFT172,CKAP5,SIRPA,FCHSD2,RHOBTB1,…
GO: Biological Process	GO:0048812	neuron projection morphogenesis	2.54e-12	3.13e-08	2.92e-10	2.92e-09	284	961	ABL2,ADAM10,PICALM,PLEKHH1,KIDINS220,HECW2,TAOK1,ALDOA,ISLR2,ZSWIM5,VASN,CNTNAP1,APBB1,ZSWIM6,LRRC4C,APP,CASK,TMEFF1,RHOA,RHOG,RHOH,UNC5C,CAPRIN2,PHACTR1,ATP7A,RAB11A,ADGRB3,BDNF,NRP1,BMP7,BMPR2,BRAF,BSG,NIPA1,CACNA1F,THSD7A,KALRN,CAMK2A,CRPPA,SPAG9,RUNX3,KRIT1,MAP3K13,SEPTIN7,CDH2,SLC33A1,CDH11,DCLK1,LGI1,NOG,TRIP4,CHRNA1,SLIT2,LHX2,NRXN3,NRXN1,NGEF,NTN1,MAP4K4,ROCK2,COL4A5,COL4A6,COL6A2,CHST11,…
GO: Biological Process	GO:0044087	regulation of cellular component biogenesis	2.7e-12	3.33e-08	3.05e-10	3.05e-09	330	1151	CLTRN,ACTG1,ACVRL1,ADD1,FZD1,CRACD,ODF2L,ELAPOR1,PLA2G6,PREX1,NSMAF,CUL4B,EPB41L5,BIRC2,APP,ARF1,PDLIM4,RHOA,RHOC,RHOG,CNOT6L,MARK4,ATM,ATP6AP1,ATP7A,DOCK11,ADGRB3,BBS4,RIOK3,BDNF,NRP1,BMP7,BRAF,KLF5,MTMR3,NLRC3,NOL3,CAPG,RUNX1,CBFB,LDB2,LATS1,CD47,TMSB10,SEPTIN7,CDKN1B,TMEM67,RCC1,SLIT2,NRXN1,MYO3B,NTN1,CCR7,MAP4K4,ROCK2,GDA,FEZ2,CEP135,SLITRK5,SENP6,CCP110,IFT140,SLK,ARHGAP24,CYP11A1,TBC1D5,CKA…
GO: Biological Process	GO:0140056	organelle localization by membrane tethering	2.7e-12	3.33e-08	3.05e-10	3.05e-09	79	184	ESYT2,CC2D2A,STX7,MARK4,VAMP8,STX16,RAB11A,CAMK2A,CDK1,VAPB,TMEM67,RAB3C,VAMP3,NRXN1,SCLT1,STX8,RAB3D,IQCB1,CEP135,CEP57,CCP110,TCTN3,CKAP5,BLOC1S6,VPS33B,DYNC1H1,DYNC1I2,AKAP9,STX2,VTI1B,DCTN2,EXOC5,PLK4,AHCYL1,RAB8B,CPLX2,CNTRL,BVES,CEP250,DCTN3,EXOC4,PDZD8,NCAM1,NEK2,RAB12,NPHP1,ODF2,PAM,PLEK,CEP41,HAUS4,STX17,RAB3B,CEP97,TCTN1,RALB,CEP192,HAUS2,UNC13C,TCTN2,CEP162,CEP290,CEP63,CEP70,NINL,CDK5…
GO: Biological Process	GO:0002181	cytoplasmic translation	6.07e-12	7.49e-08	6.81e-10	6.8e-09	54	108	EIF3A,EIF3D,EIF3F,EIF3H,RBM24,RPL36,ZNF385A,CKAP5,CPEB2,EEF2,EIF2D,EIF2S3,EIF4A2,EIF4B,EIF3L,DPH5,EIF3K,EIF3E,RPSA,RPL10A,PKM,RPL6,RPL8,RPL9,RPL11,RPL15,RPL18,RPL18A,RPL19,RPL22,RPL24,RPL26,RPL30,RPL29,RPL31,RPL32,RPL35A,RPL38,RPL39,RPL41,RPLP0,RPLP1,RPLP2,RPS2,RPS21,RPS23,RPS28,RPS29,CPEB3,DHX36,RPL13A,EIF4H,RPLP0P6,DPH6
GO: Biological Process	GO:0045944	positive regulation of transcription by RNA polymerase II	6.69e-12	8.25e-08	7.43e-10	7.43e-09	389	1407	NRIP1,VGLL2,ACVR1B,ACVR2A,ACVRL1,EOMES,MRTFB,AKT1,EBF4,MED30,APBB1,ITGA8,APEX1,APP,AP3B1,CASK,STK16,ARNT,CAPRIN2,ZFHX3,TNKS,ATF3,ATF4,ATM,HYAL2,ATRX,BACH1,RIPK2,BCL3,BCL9,BMP2,BMP4,BMP5,BMP7,TSC22D1,BMPR2,APLN,KLF5,FOXH1,IL33,RUNX1,RUNX3,CBFB,LDB2,TBX19,CCNT2,CD28,CD81,CDK7,ZNF445,MTA2,CDX1,CDX4,NOG,LHX2,ASB9,HAND1,NIPBL,HAND2,HJV,ZNF473,KLF6,ZNF521,WWTR1,ATF2,CREBBP,CTCFL,ZNF451,LPIN2,CTNNB1,GLI…
GO: Biological Process	GO:0009953	dorsal/ventral pattern formation	7.19e-12	8.86e-08	7.91e-10	7.91e-09	88	217	ACVR1B,ACVRL1,AXIN2,EOMES,TBC1D32,MIB1,ZBTB4,WDR19,CAPRIN2,BMP1,BMP2,SP8,BMP4,BMP7,FOXH1,NOG,LHX2,DMRT3,BAMBI,CCR7,GLCE,CTNNB1,CTSB,IFT172,ZEB2,DDIT3,IFT52,EVX1,FGF3,FGF8,FST,FOXG1,SUFU,RAB23,INTU,AHCYL1,GAS1,GLI3,KMT5A,KIF3A,RSPO3,FSTL1,DISP1,HDAC1,MNX1,HOXA2,HOXA11,HOXB2,LHX1,LRP4,SMAD1,SMAD2,SMAD4,SMAD5,SMAD6,SMAD9,MAP3K4,NUP54,NKX2-2,BMPER,USP25,DDIT4,PRKACB,IL17RD,PTCH1,TCTN1,DYNC2H1,REST,GS…
GO: Biological Process	GO:0060026	convergent extension	7.38e-12	9.09e-08	8.03e-10	8.02e-09	71	161	IFT80,ZBTB4,APP,BBS4,BMP2,LATS1,CDH2,TMEM67,CHRNA1,SLIT2,CTHRC1,ROCK2,AKAP12,CSK,DEF6,GREB1,CTNNB1,CTSB,ZEB2,DIAPH2,DSC2,DSC3,DVL2,KLHL12,PIGP,RACK1,FER,AMOTL2,GNA13,FRZB,FYN,FZD2,INVS,DISC1,GATA4,GATA6,ADGRA3,HAS2,HDAC1,NKD1,LPP,MARCKS,SMAD4,SMAD5,MCC,MMP14,HIPK2,PPP1R12A,PPP1R12B,ROR2,PDGFRA,PITX2,PPP1CB,PTEN,PTK7,PTPRA,RAP1B,ROBO1,ZNF568,RYK,SNAI1,DAAM1,TAB2,MESP1,TBXT,WNT5B,VEGFA,WNT5A,WNT11,…
GO: Biological Process	GO:0007155	cell adhesion	7.42e-12	9.15e-08	8.03e-10	8.02e-09	454	1686	ABL2,ACTG1,ACVRL1,ADA,ADAM10,PCDH19,AKT1,PCDH10,PREX1,ATRN,JCAD,PPFIBP1,CNTNAP1,ITGA8,EPB41L5,GPAM,LRRC4C,APP,AP3B1,BLZF1,CASK,ARG2,TMEFF1,RHOA,RHOB,ARHGDIG,RHOH,ASS1,DCHS1,ASTN1,PDE5A,ZFHX3,ATM,DCBLD2,CADM3,CTNNAL1,RIPK2,MPDZ,BCL6,NRP1,BLK,BMI1,CCN4,BMP2,BMP4,BMP5,BMP7,BRAF,BSG,SGCE,BCL10,SDK1,COL6A6,PSTPIP1,RUNX1,RUNX3,CBFB,CLDN12,CD1D,CD6,PDLIM1,CD28,CD86,ENTPD1,CD44,CD47,CD81,CDH2,CDH8,CDH10,…
GO: Biological Process	GO:0044403	biological process involved in symbiotic interaction	7.95e-12	9.8e-08	8.53e-10	8.52e-09	316	1102	USP11,AP2B1,APLNR,SH3RF1,ANPEP,SLC25A6,IFITM1,TRIM23,ARF1,PRKRA,RHOA,ASGR1,EIF3A,EIF3D,EIF3F,VAMP8,HYAL2,SNX3,EED,RNGTT,B2M,MPDZ,NRP1,BNIP3,BNIP3L,APLN,BSG,AP1M1,FOXK1,CAMLG,CANX,RPL14,CCNT2,CD8B,CD28,CD86,ATG12,SCARB2,CD81,CDK1,VAPB,RCC1,RPL23,NMT2,FBXL2,ROCK2,RPL36,APOBEC3D,COPB1,CREBBP,ISG15,CTNNB1,CTSB,ULK2,NUP58,CUL7,DEFA5,SETDB1,DLG1,DYNC1I1,DYNC1I2,ITCH,TANK,PDCD6IP,BCL2L11,RAD50,EIF2D,OPT…
GO: Biological Process	GO:0035108	limb morphogenesis	8.05e-12	9.93e-08	8.56e-10	8.55e-09	78	184	FZD6,TBC1D32,RECK,WDR19,ASPH,ATP7A,ATRX,SP8,BMP4,BMP7,ALDH1A2,NOG,NIPBL,HAND2,TBX4,CHST11,CRABP2,CREBBP,CTNNB1,IFT140,BCL2L11,IFT52,LEF1,FBN2,FGF4,FGF8,FGF10,SEMA3C,RAB23,INTU,SALL3,GAS1,GJA1,GJA5,GPC3,GLI3,GNAS,HDAC1,HOXA11,HOXA13,HOXD13,LRP4,SMAD4,MSX1,MSX2,NOTCH1,ROR2,PBX2,PCSK5,PITX2,PLXNA2,MED1,PTCH1,BPNT2,DYNC2H1,SALL1,FMN1,CIBAR1,FBXW4,SHOX2,CHD7,DKK1,IFT122,SOX11,TTBK2,TBX3,LNPK,TULP3,TWI…
GO: Biological Process	GO:0030326	embryonic limb morphogenesis	9.72e-12	1.2e-07	1.02e-09	1.02e-08	67	149	FZD6,TBC1D32,RECK,WDR19,SP8,BMP4,BMP7,ALDH1A2,NOG,NIPBL,HAND2,TBX4,CHST11,CRABP2,CREBBP,CTNNB1,IFT140,BCL2L11,IFT52,LEF1,FBN2,FGF4,FGF8,RAB23,INTU,GAS1,GJA1,GJA5,GPC3,GLI3,GNAS,HDAC1,HOXA11,HOXA13,HOXD13,LRP4,SMAD4,MSX1,MSX2,NOTCH1,ROR2,PBX2,PITX2,MED1,PTCH1,BPNT2,DYNC2H1,SALL1,FBXW4,SHOX2,CHD7,DKK1,IFT122,TTBK2,TBX3,LNPK,TULP3,TWIST1,CYP26B1,WNT3,WNT5A,OSR1,ZBTB16,CPLANE1,SALL4,ALX1,IFT88
GO: Biological Process	GO:0060537	muscle tissue development	1.12e-11	1.38e-07	1.17e-09	1.17e-08	207	662	VGLL2,ACTC1,ARID1A,EOMES,HEG1,MRTFB,APLNR,ZNF418,ANG,ITGA8,IFITM1,TCAP,RHOA,ATF3,RBM24,ATP1A2,MYOM1,BCL9,BDNF,DIPK2A,CCN4,BMP2,BMP4,BMP5,BMP7,BMPR2,ALDH1A2,KLF5,SGCE,FOXH1,CAMK2D,RUNX1,CCNT2,CDK1,SEPTIN7,ALPK2,CDKN1A,NOG,CFL2,COPS2,CHRM2,TRIP10,CHRM3,CHRNA1,MYL7,CKMT2,MYL6B,HAND1,HAND2,COL3A1,COL6A1,COL11A1,WWTR1,TIPARP,TENM4,CSRP2,VGLL4,CTNNB1,CTSB,DAB2,DLG1,DMD,HS3ST1,NR1D2,HDAC6,DSG2,DSP,S1PR1…
GO: Biological Process	GO:1903507	negative regulation of nucleic acid-templated transcription	1.13e-11	1.39e-07	1.17e-09	1.17e-08	419	1540	NRIP1,ACVR2B,ARID1A,H4C9,GATAD2B,SCAF4,EOMES,FZD1,H2AC6,H2AC20,H3C6,H3C11,H3C8,H3C10,H4C4,H4C6,H4C12,H4C3,H4C8,H4C5,NR0B1,SOX14,UXT,KLF11,ZBTB4,APBB1,APEX1,APP,CGGBP1,BHLHE40,MIER1,ZBTB10,ZFHX3,ATF3,ATF4,EED,ATRX,BACH1,BCL3,BCL6,BCL7A,CREG1,BMI1,BMP2,BMP4,BMP7,PER2,KLF5,ZBTB21,FOXH1,IL33,FOXK1,ZNF681,H2AC11,ZNF555,BTAF1,RUNX1,RUNX3,CBFB,LDB2,CBFA2T2,CDK2,CDK6,CDKN1B,MTA2,CDX2,CDX4,NOG,CIART,CHD3,…
GO: Biological Process	GO:0000122	negative regulation of transcription by RNA polymerase II	1.35e-11	1.67e-07	1.39e-09	1.39e-08	306	1065	NRIP1,ACVR2B,ARID1A,GATAD2B,SCAF4,EOMES,NR0B1,SOX14,UXT,KLF11,ZBTB4,APBB1,APP,CGGBP1,BHLHE40,MIER1,ZBTB10,ZFHX3,ATF3,ATF4,EED,ATRX,BACH1,BCL6,BMI1,BMP2,BMP4,PER2,KLF5,ZBTB21,FOXH1,IL33,FOXK1,ZNF555,RUNX1,RUNX3,CBFB,LDB2,CBFA2T2,CDK2,CDK6,MTA2,CDX2,CDX4,NOG,CHD3,COPS2,RPL23,TSIX,HAND1,NIPBL,HJV,ZNF254,WWTR1,GTF2IRD1,ATF2,CREBBP,NCOR2,ZNF451,CTNNB1,GLIS1,CUX1,ZNF337,IFT172,DAB2,DACH1,ZEB2,GADD45A,D…
GO: Biological Process	GO:0006402	mRNA catabolic process	1.38e-11	1.7e-07	1.41e-09	1.41e-08	138	398	AXIN2,AKT1,APEX1,ERI1,CNOT6L,ATM,RBM24,CALCR,RPL14,MAPKAPK2,CNOT8,CIRBP,RPL23,ROCK2,RPL36,CNOT10,TTC37,CTIF,NUDT12,PAN2,PAN3,ERN1,PABPC1,PAIP1,NBAS,IGF2BP2,TENT4A,TENT2,DCP2,EIF3E,RPSA,AGO4,AGO3,ZC3H12D,MOV10,RPL10A,NUDT16L2P,NPM1,CNOT7,XRN1,SECISBP2,FTO,RC3H2,PRKCD,PSMD9,PSME1,ALKBH5,RNASEL,RPL3,RPL4,RPL5,RPL6,RPL7,RPL7A,RPL8,RPL9,RPL10,RPL11,RPL12,RPL13,RPL15,RPL18,RPL18A,RPL19,RPL21,RPL22,RPL2…
GO: Biological Process	GO:0045892	negative regulation of transcription, DNA-templated	1.41e-11	1.74e-07	1.43e-09	1.43e-08	418	1538	NRIP1,ACVR2B,ARID1A,H4C9,GATAD2B,SCAF4,EOMES,FZD1,H2AC6,H2AC20,H3C6,H3C11,H3C8,H3C10,H4C4,H4C6,H4C12,H4C3,H4C8,H4C5,NR0B1,SOX14,UXT,KLF11,ZBTB4,APBB1,APEX1,APP,CGGBP1,BHLHE40,MIER1,ZBTB10,ZFHX3,ATF3,ATF4,EED,ATRX,BACH1,BCL3,BCL6,BCL7A,CREG1,BMI1,BMP2,BMP4,BMP7,PER2,KLF5,ZBTB21,FOXH1,IL33,FOXK1,ZNF681,H2AC11,ZNF555,BTAF1,RUNX1,RUNX3,CBFB,LDB2,CBFA2T2,CDK2,CDK6,CDKN1B,MTA2,CDX2,CDX4,NOG,CIART,CHD3,…
GO: Biological Process	GO:0048667	cell morphogenesis involved in neuron differentiation	1.43e-11	1.76e-07	1.43e-09	1.43e-08	268	909	ABL2,ADAM10,PICALM,PLEKHH1,KIDINS220,HECW2,ALDOA,ISLR2,ZSWIM5,VASN,APBB1,ZSWIM6,LRRC4C,APP,CASK,TMEFF1,RHOA,RHOG,RHOH,UNC5C,CAPRIN2,PHACTR1,ATP7A,RAB11A,ADGRB3,BDNF,NRP1,BMP7,BMPR2,BRAF,BSG,NIPA1,CACNA1F,THSD7A,KALRN,CAMK2A,CRPPA,RUNX3,KRIT1,MAP3K13,SEPTIN7,CDH2,SLC33A1,CDH11,DCLK1,LGI1,NOG,TRIP4,CHRNA1,SLIT2,LHX2,NRXN3,NRXN1,MYO3B,NGEF,NTN1,ROCK2,COL4A5,COL4A6,COL6A2,CHST11,CRABP2,TENM4,FEZ2,SLI…
GO: Biological Process	GO:1902679	negative regulation of RNA biosynthetic process	1.67e-11	2.06e-07	1.66e-09	1.66e-08	419	1544	NRIP1,ACVR2B,ARID1A,H4C9,GATAD2B,SCAF4,EOMES,FZD1,H2AC6,H2AC20,H3C6,H3C11,H3C8,H3C10,H4C4,H4C6,H4C12,H4C3,H4C8,H4C5,NR0B1,SOX14,UXT,KLF11,ZBTB4,APBB1,APEX1,APP,CGGBP1,BHLHE40,MIER1,ZBTB10,ZFHX3,ATF3,ATF4,EED,ATRX,BACH1,BCL3,BCL6,BCL7A,CREG1,BMI1,BMP2,BMP4,BMP7,PER2,KLF5,ZBTB21,FOXH1,IL33,FOXK1,ZNF681,H2AC11,ZNF555,BTAF1,RUNX1,RUNX3,CBFB,LDB2,CBFA2T2,CDK2,CDK6,CDKN1B,MTA2,CDX2,CDX4,NOG,CIART,CHD3,…
GO: Biological Process	GO:0010638	positive regulation of organelle organization	1.81e-11	2.24e-07	1.79e-09	1.79e-08	211	681	CLTRN,FAM162B,CRACD,ELAPOR1,PLA2G6,DOC2B,C6orf89,APP,MIER1,ARF1,PDLIM4,RHOA,RHOC,CNOT6L,MARK4,TNKS,ATM,RBM24,CDC23,EED,ATRX,BBS4,BCL6,NRP1,BNIP3,BRAF,SYNJ1,CAPG,SYT7,CD28,CD47,SEPTIN7,CDC27,CDKN1B,TMEM67,CENPE,CFL2,CCR7,NIPBL,ROCK2,POT1,ATL3,GDA,CEP135,CTNNB1,CCP110,SLK,CYP11A1,CKAP5,ASAP1,SETDB1,FCHSD2,FBXO4,PAN2,DLG1,DMRT1,DYNC1H1,FAM162A,PDCD6IP,BCL2L11,WASHC1,LPAR1,ARPC3,ACTR2,EDN3,ARPC2,RAD5…
GO: Biological Process	GO:0031503	protein-containing complex localization	2.02e-11	2.49e-07	1.98e-09	1.98e-08	243	810	ADAM10,TBC1D32,ODF2L,AP2B1,NME5,CC2D2A,IFT80,CEP126,EXOC3L2,STX7,RSPH9,ITGA8,EPB41L5,CDC14B,CDC14A,WDR19,ARL3,MARK4,ATM,ATP6AP1,RAB11A,BBS2,BBS4,SYNJ1,CFAP410,KALRN,CAMK2A,RILPL1,CEP20,CDK1,SEPTIN7,CDH2,LGI1,TMEM67,TRIP11,KIF3B,NRXN1,ATXN10,SCLT1,WWTR1,IQCB1,DYNLL2,CEP135,CEP57,CCP110,TCTN3,IFT140,TTLL3,IFT172,TBC1D5,CKAP5,ODAD4,DNAL1,NUP58,ASAP1,CEP350,IQSEC1,DLG1,DLG2,DLG4,HS3ST1,DNAH8,DYNC1H1,…
GO: Biological Process	GO:1902680	positive regulation of RNA biosynthetic process	2.46e-11	3.04e-07	2.39e-09	2.39e-08	487	1842	NRIP1,VGLL2,ACTA2,ACVR1B,ACVR2A,ACVRL1,ARID1A,PICALM,EOMES,FZD1,MRTFB,AKT1,EBF4,SUPT3H,MED30,APBB1,ITGA8,APEX1,BIRC2,APP,AP3B1,CASK,STK16,RHOG,ARNT,ASPH,CAPRIN2,ZFHX3,TNKS,ATF3,ATF4,ATM,RAP2C,HYAL2,ATRX,BACH1,RIPK2,BCL3,BCL9,BMP2,BMP4,BMP5,BMP7,TSC22D1,BMPR2,APLN,PER2,KLF5,BCL10,FOXH1,IL33,FOXK1,AIP,RUNX1,RUNX3,CBFB,LDB2,TBX19,CCNT2,PDLIM1,CD28,CD86,CD81,CDK2,CDK7,ZNF445,MTA2,CDX1,CDX2,CDX4,NOG,T…
GO: Biological Process	GO:0001838	embryonic epithelial tube formation	2.6e-11	3.2e-07	2.5e-09	2.5e-08	76	181	ABL2,ARID1A,FZD1,FZD6,PCDH19,MIB1,CC2D2A,APAF1,BBS4,BMP4,BMP5,BMP7,BCL10,NOG,LHX2,CTHRC1,HAND1,HAND2,ROCK2,HS2ST1,CTNNB1,IFT172,ZEB2,MED12,DVL2,IFT52,NIN,CITED2,DLC1,SEC24B,FOLR1,SUFU,FZD2,RAB23,NCKAP1,BBS9,LIAS,HTT,HOXB1,SHANK3,MDK,PAX2,PAX3,WNT4,IRX3,PRKACB,PRKCI,PTCH1,PTK7,TCTN1,IFT57,CCDC88C,BRD2,RPS7,SALL1,STIL,SIX1,IFT122,SOX11,CLUAP1,STK3,TBXT,TGFB1,PALS1,CDK20,TRAF6,TSC1,PLXNB2,TULP3,TWIS…
GO: Biological Process	GO:1903508	positive regulation of nucleic acid-templated transcription	3.31e-11	4.08e-07	3.14e-09	3.14e-08	486	1841	NRIP1,VGLL2,ACTA2,ACVR1B,ACVR2A,ACVRL1,ARID1A,PICALM,EOMES,FZD1,MRTFB,AKT1,EBF4,SUPT3H,MED30,APBB1,ITGA8,APEX1,BIRC2,APP,AP3B1,CASK,STK16,RHOG,ARNT,ASPH,CAPRIN2,ZFHX3,TNKS,ATF3,ATF4,ATM,RAP2C,HYAL2,ATRX,BACH1,RIPK2,BCL3,BCL9,BMP2,BMP4,BMP5,BMP7,TSC22D1,BMPR2,APLN,PER2,KLF5,BCL10,FOXH1,IL33,FOXK1,AIP,RUNX1,RUNX3,CBFB,LDB2,TBX19,CCNT2,PDLIM1,CD28,CD86,CD81,CDK2,CDK7,ZNF445,MTA2,CDX1,CDX2,CDX4,NOG,T…
GO: Biological Process	GO:0045893	positive regulation of transcription, DNA-templated	3.31e-11	4.08e-07	3.14e-09	3.14e-08	486	1841	NRIP1,VGLL2,ACTA2,ACVR1B,ACVR2A,ACVRL1,ARID1A,PICALM,EOMES,FZD1,MRTFB,AKT1,EBF4,SUPT3H,MED30,APBB1,ITGA8,APEX1,BIRC2,APP,AP3B1,CASK,STK16,RHOG,ARNT,ASPH,CAPRIN2,ZFHX3,TNKS,ATF3,ATF4,ATM,RAP2C,HYAL2,ATRX,BACH1,RIPK2,BCL3,BCL9,BMP2,BMP4,BMP5,BMP7,TSC22D1,BMPR2,APLN,PER2,KLF5,BCL10,FOXH1,IL33,FOXK1,AIP,RUNX1,RUNX3,CBFB,LDB2,TBX19,CCNT2,PDLIM1,CD28,CD86,CD81,CDK2,CDK7,ZNF445,MTA2,CDX1,CDX2,CDX4,NOG,T…
GO: Biological Process	GO:0051254	positive regulation of RNA metabolic process	3.49e-11	4.31e-07	3.29e-09	3.29e-08	509	1942	NRIP1,VGLL2,ACTA2,ACVR1B,ACVR2A,ACVRL1,ARID1A,PICALM,EOMES,FZD1,MRTFB,AKT1,EBF4,SUPT3H,MED30,APBB1,ITGA8,APEX1,BIRC2,APP,AP3B1,CASK,STK16,RHOG,ARNT,CNOT6L,ASPH,CAPRIN2,ZFHX3,TNKS,ATF3,ATF4,ATM,RBM24,RAP2C,HYAL2,ATRX,BACH1,RIPK2,BCL3,BCL9,BMP2,BMP4,BMP5,BMP7,TSC22D1,BMPR2,APLN,PER2,KLF5,BCL10,FOXH1,IL33,FOXK1,AIP,RUNX1,RUNX3,CBFB,LDB2,TBX19,CCNT2,PDLIM1,CD28,CD86,CD81,CDK2,CDK7,ZNF445,MTA2,CDX1,CD…
GO: Biological Process	GO:0048762	mesenchymal cell differentiation	3.98e-11	4.91e-07	3.72e-09	3.72e-08	125	355	AMER1,VGLL2,ACVR2A,ACVR2B,ACVRL1,AXIN2,EOMES,VASN,ANXA6,EPB41L5,NRP1,BMP2,BMP4,BMP5,BMP7,ALDH1A2,CDH2,NOG,TRIP10,BAMBI,HAND2,WWTR1,SH3PXD2A,CTNNB1,SEMA3E,DAB2,CUL7,ZEB2,MED12,MED13,PARP3,EDN3,HEYL,SEMA3D,EFNA1,KLHL12,LEF1,EPHA3,FAM172A,CITED2,FGF3,FGF8,FGF10,FOXF2,FOXC1,SEMA4F,SEMA4D,SEMA3C,DDX17,FN1,FOLR1,ESF1,FRZB,DISC1,GBX2,GJA1,LOXL3,FERMT2,PTPN21,HAS2,NRG1,HPN,HSBP1,ISL1,DLL1,LIMS1,LOXL2,SMA…
GO: Biological Process	GO:0016331	morphogenesis of embryonic epithelium	4.19e-11	5.17e-07	3.88e-09	3.88e-08	90	230	ABL2,ARID1A,FZD1,FZD6,PCDH19,MIB1,CC2D2A,APAF1,EPB41L5,BBS4,BMP4,BMP5,BMP7,ALDH1A2,BCL10,NOG,LHX2,CTHRC1,HAND1,NTN1,HAND2,ROCK2,HS2ST1,CTNNB1,IFT172,ZEB2,MED12,DVL2,IFT52,NIN,CITED2,DLC1,SEC24B,FGF8,FGF10,FOXC1,FOLR1,SUFU,FZD2,RAB23,NCKAP1,BBS9,AFAP1L2,LIAS,HTT,HOXB1,SHANK3,NKD1,MDK,PAX2,PAX3,PCDH8,WNT4,PITX2,IRX3,PRKACB,PRKCI,PTCH1,PTK7,TCTN1,IFT57,CCDC88C,BRD2,RPS7,ZNF568,SALL1,NID2,STIL,SIX1,I…
GO: Biological Process	GO:0001654	eye development	5.27e-11	6.49e-07	4.82e-09	4.81e-08	241	809	APCDD1,ACVR2B,ACVRL1,ARID1A,TBC1D32,MIB1,CC2D2A,IFT80,BCAR3,KIAA1522,EPB41L5,SLC7A14,WDR19,RDH16,ATF4,CRYBG3,ATP2B4,ALDH7A1,ATP6AP1,MYOM1,BBS4,BCL6,VWDE,BDNF,NRP1,BMP4,BMP7,BMPR2,ALDH1A2,PYGO2,SYNJ1,BSG,C3,FOXH1,SDK1,CACNA1F,CDH2,CDH11,CDK2,CDKN1B,CHM,LHX2,KIF3B,NTN1,NIPBL,COL4A1,COL5A1,COL5A2,WWTR1,CST2,CST3,CST5,CTNNB1,IFT140,IFT172,ZEB2,DIO2,DIO3,DLG1,DLX3,DLX4,MVP,DNASE1L3,DYNC1H1,RANBP9,OPTN…
GO: Biological Process	GO:0001568	blood vessel development	5.27e-11	6.5e-07	4.82e-09	4.81e-08	319	1131	TSPAN18,ACTA2,ACTG1,ACVR2B,ACVRL1,ARID1A,ADD1,PLEKHH1,FZD6,HEG1,MRTFB,AP2B1,APLNR,MIB1,AKT1,UXT,RECK,JCAD,ANG,ANPEP,RHOA,RHOB,ATP2B4,ATP7A,CDS2,RAB11A,ADGRB3,NRP1,BMP4,BMP7,BMPR2,ALDH1A2,APLN,PER2,BSG,KLF5,C3,C5,C5AR1,FOXH1,THSD7A,RUNX1,LDB2,KRIT1,CD44,CDH2,CDKN1A,CDX2,CDX4,NOG,CHI3L1,CHM,SLIT2,NRXN3,NRXN1,HAND1,NTN1,HAND2,COL1A2,COL3A1,COL4A1,ROCK2,COL4A2,COL5A1,TBX4,ADAMTS1,SMARCAL1,WWTR1,ATF2,…
GO: Biological Process	GO:0048880	sensory system development	5.36e-11	6.6e-07	4.85e-09	4.85e-08	264	903	APCDD1,ACVR2B,ACVRL1,ARID1A,TBC1D32,MIB1,CC2D2A,IFT80,BCAR3,KIAA1522,EPB41L5,SLC7A14,WDR19,RDH16,ATF4,CRYBG3,EIF3H,ATP2B4,ALDH7A1,ATP6AP1,MYOM1,BBS4,BCL6,VWDE,BDNF,NRP1,BMP4,BMP7,BMPR2,ALDH1A2,PYGO2,SYNJ1,BSG,C3,FOXH1,SDK1,CACNA1F,CANX,CDH2,CDH11,CDK2,CDKN1B,CHM,LHX2,KIF3B,NTN1,NIPBL,COL4A1,COL5A1,COL5A2,WWTR1,SH3PXD2A,CST2,CST3,CST5,CTNNB1,IFT140,IFT172,ZEB2,DIO2,DIO3,DLG1,DLX3,DLX4,MVP,DNASE1L3…
GO: Biological Process	GO:0150063	visual system development	7.83e-11	9.65e-07	7.05e-09	7.04e-08	241	812	APCDD1,ACVR2B,ACVRL1,ARID1A,TBC1D32,MIB1,CC2D2A,IFT80,BCAR3,KIAA1522,EPB41L5,SLC7A14,WDR19,RDH16,ATF4,CRYBG3,ATP2B4,ALDH7A1,ATP6AP1,MYOM1,BBS4,BCL6,VWDE,BDNF,NRP1,BMP4,BMP7,BMPR2,ALDH1A2,PYGO2,SYNJ1,BSG,C3,FOXH1,SDK1,CACNA1F,CDH2,CDH11,CDK2,CDKN1B,CHM,LHX2,KIF3B,NTN1,NIPBL,COL4A1,COL5A1,COL5A2,WWTR1,CST2,CST3,CST5,CTNNB1,IFT140,IFT172,ZEB2,DIO2,DIO3,DLG1,DLX3,DLX4,MVP,DNASE1L3,DYNC1H1,RANBP9,OPTN…
GO: Biological Process	GO:0007224	smoothened signaling pathway	8.2e-11	1.01e-06	7.32e-09	7.32e-08	77	188	GATAD2B,TBC1D32,CC2D2A,IFT80,WDR19,ARL3,GPC2,CFAP410,PKD2L1,MOSMO,CREBBP,HERC4,TCTN3,IFT140,IFT172,EVC2,IFT52,RACK1,FGF10,FOXF1,IP6K2,DCDC2,HSPB11,SUFU,RAB23,INTU,SALL3,GAS1,GPC3,GLI3,KIF3A,DISP1,IDS,IFT81,HIPK2,NKX2-2,NKX6-1,ROR2,PDCL,ENPP1,SERPINE2,NME7,PRKACB,PTCH1,TCTN1,RB1,IFT57,DYNC2H1,REST,BBS7,TTC21B,RORA,TCTN2,TTC26,RYR3,SALL1,CIBAR1,SHOX2,DZIP1,STIL,WDR11,HHAT,IFT122,SOX11,CLUAP1,CENPJ,…
GO: Biological Process	GO:0003279	cardiac septum development	9.82e-11	1.21e-06	8.71e-09	8.71e-08	60	133	FZD1,HEG1,AP2B1,NRP1,BMP4,BMP5,BMP7,BMPR2,NOG,TRIP11,SLIT2,HAND1,HEYL,CITED2,FGF8,SEMA3C,SUFU,FZD2,GATA4,GATA6,GJA5,CNTRL,ADAMTS6,HOXA13,ID2,ISL1,LRP1,LTBP1,SMAD4,SMAD6,MDM4,MSX2,NFATC1,NOTCH1,PCSK5,CRELD1,PITX2,EGLN1,PROX1,PTK7,ROBO1,ROBO2,ZFPM1,SALL1,CHD7,XIRP2,SLIT3,SOX11,STRA6,TBX3,ZFPM2,TGFBR1,RBM15,NSD2,WNT5A,WNT11,CXCR4,CPLANE1,SALL4,IFT88
GO: Biological Process	GO:0007411	axon guidance	1.02e-10	1.25e-06	8.95e-09	8.95e-08	143	427	PLEKHH1,ISLR2,ZSWIM5,VASN,APBB1,ZSWIM6,APP,TMEFF1,RHOG,RHOH,UNC5C,BDNF,NRP1,BMP7,BMPR2,BSG,NIPA1,KALRN,CRPPA,RUNX3,CDH2,CDH11,LGI1,NOG,CHRNA1,SLIT2,LHX2,NRXN3,NRXN1,NTN1,COL4A5,COL4A6,CHST11,TENM4,FEZ2,SEMA3E,RAB33B,GAB2,DOK1,RANBP9,SEMA3D,EFNA1,EFNA2,EFNA3,EFNA4,EGR2,EPHA2,FLOT1,EPHA3,EPHA4,EPHB1,EPHB3,EVX1,FGF8,FOXG1,FOXC1,SEMA4F,EVL,SEMA4D,SEMA3C,FYN,GAB1,CHL1,GAS1,GBX2,PCDH17,GLI3,DISP1,MNX1,…
GO: Biological Process	GO:0045934	negative regulation of nucleobase-containing compound metabolic process	1.1e-10	1.35e-06	9.59e-09	9.59e-08	470	1785	NRIP1,ACVR2B,ACVRL1,ARID1A,H4C9,GATAD2B,AXIN2,SCAF4,EOMES,FZD1,H2AC6,H2AC20,H3C6,H3C11,H3C8,H3C10,H4C4,H4C6,H4C12,H4C3,H4C8,H4C5,NR0B1,SOX14,UXT,KLF11,RNF169,ZBTB4,APBB1,APEX1,APP,CGGBP1,BHLHE40,MIER1,ZBTB10,ZFHX3,TNKS,ATF3,ATF4,ATM,RBM24,EED,ATRX,BACH1,BCL3,BCL6,BCL7A,CREG1,BMI1,BMP2,BMP4,BMP7,BMPR2,PER2,IER3,KLF5,ZBTB21,FOXH1,IL33,FOXK1,ZNF681,H2AC11,ZNF555,BTAF1,RUNX1,RUNX3,CBFB,LDB2,CBFA2T2,E…
GO: Biological Process	GO:0097485	neuron projection guidance	1.22e-10	1.51e-06	1.06e-08	1.06e-07	143	428	PLEKHH1,ISLR2,ZSWIM5,VASN,APBB1,ZSWIM6,APP,TMEFF1,RHOG,RHOH,UNC5C,BDNF,NRP1,BMP7,BMPR2,BSG,NIPA1,KALRN,CRPPA,RUNX3,CDH2,CDH11,LGI1,NOG,CHRNA1,SLIT2,LHX2,NRXN3,NRXN1,NTN1,COL4A5,COL4A6,CHST11,TENM4,FEZ2,SEMA3E,RAB33B,GAB2,DOK1,RANBP9,SEMA3D,EFNA1,EFNA2,EFNA3,EFNA4,EGR2,EPHA2,FLOT1,EPHA3,EPHA4,EPHB1,EPHB3,EVX1,FGF8,FOXG1,FOXC1,SEMA4F,EVL,SEMA4D,SEMA3C,FYN,GAB1,CHL1,GAS1,GBX2,PCDH17,GLI3,DISP1,MNX1,…
GO: Biological Process	GO:0001944	vasculature development	1.29e-10	1.59e-06	1.11e-08	1.11e-07	337	1215	TSPAN18,ACTA2,ACTG1,ACVR2B,ACVRL1,ARID1A,ADAM10,ADD1,PLEKHH1,FZD6,HEG1,MRTFB,AP2B1,APLNR,MIB1,AKT1,UXT,RECK,JCAD,ANG,ANPEP,APP,RHOA,RHOB,EIF3H,ATP2B4,ATP7A,CDS2,RAB11A,ADGRB3,NRP1,BMP4,BMP7,BMPR2,ALDH1A2,APLN,PER2,BSG,KLF5,C3,C5,C5AR1,FOXH1,THSD7A,RUNX1,LDB2,KRIT1,CD44,CDH2,CDKN1A,CDX2,CDX4,NOG,CHI3L1,CHM,SLIT2,NRXN3,NRXN1,HAND1,NTN1,HAND2,COL1A2,COL3A1,COL4A1,ROCK2,COL4A2,COL5A1,TBX4,ADAMTS1,SMA…
GO: Biological Process	GO:0003281	ventricular septum development	1.31e-10	1.62e-06	1.13e-08	1.12e-07	45	88	FZD1,HEG1,AP2B1,BMP4,BMPR2,NOG,TRIP11,SLIT2,HEYL,CITED2,SUFU,FZD2,GATA4,GJA5,CNTRL,HOXA13,ID2,LTBP1,SMAD4,SMAD6,MDM4,NFATC1,NOTCH1,PITX2,EGLN1,PROX1,PTK7,ROBO1,ROBO2,ZFPM1,SALL1,XIRP2,SLIT3,SOX11,STRA6,TBX3,ZFPM2,TGFBR1,RBM15,NSD2,WNT5A,WNT11,CXCR4,CPLANE1,SALL4
GO: Biological Process	GO:0030198	extracellular matrix organization	1.69e-10	2.08e-06	1.44e-08	1.44e-07	153	468	ABL2,ADAM10,LTBP4,RECK,APBB1,ITGA8,APLP2,APP,ATP1A1,ATP7A,BCL3,BGN,BMP1,BMP2,BSG,CAPG,CAPN2,RUNX1,CD44,CD47,COL1A2,COL3A1,COL4A1,COL4A2,COL4A5,COL4A6,COL5A1,COL5A2,COL6A1,COL6A2,COL9A2,COL11A1,COL13A1,ADAMTS3,ADAMTS1,HAPLN1,SH3PXD2A,CST2,CST3,CST5,CTSK,CTSS,ADAMTSL2,B3GAT3,VPS33B,JAM3,WASHC1,ELN,FLOT1,FBLN1,FBLN2,FBN1,FBN2,ANTXR1,LOXL4,SCARA3,FOXF1,FOXF2,FOXC1,CRTAP,FMOD,FN1,POMT1,FSHR,EGFLAM,GAS…
GO: Biological Process	GO:0045229	external encapsulating structure organization	1.74e-10	2.14e-06	1.46e-08	1.46e-07	154	472	ABL2,ADAM10,LTBP4,RECK,APBB1,ITGA8,APLP2,APP,ATP1A1,ATP7A,BCL3,BGN,BMP1,BMP2,BSG,CAPG,CAPN2,RUNX1,CD44,CD47,COL1A2,COL3A1,COL4A1,COL4A2,COL4A5,COL4A6,COL5A1,COL5A2,COL6A1,COL6A2,COL9A2,COL11A1,COL13A1,ADAMTS3,ADAMTS1,WWTR1,HAPLN1,SH3PXD2A,CST2,CST3,CST5,CTSK,CTSS,ADAMTSL2,B3GAT3,VPS33B,JAM3,WASHC1,ELN,FLOT1,FBLN1,FBLN2,FBN1,FBN2,ANTXR1,LOXL4,SCARA3,FOXF1,FOXF2,FOXC1,CRTAP,FMOD,FN1,POMT1,FSHR,EGFL…
GO: Biological Process	GO:0006401	RNA catabolic process	1.74e-10	2.15e-06	1.46e-08	1.46e-07	148	449	AXIN2,AKT1,ANG,APEX1,ERI1,CNOT6L,ATM,RBM24,CALCR,RPL14,MAPKAPK2,CNOT8,CIRBP,RPL23,ROCK2,RPL36,CNOT10,TTC37,CTIF,NUDT12,PAN2,DNA2,LRPPRC,SIDT2,RBM7,PAN3,ERN1,PABPC1,PAIP1,NBAS,IGF2BP2,SND1,TENT4A,TENT2,DCP2,EIF3E,RPSA,AGO4,AGO3,ZC3H12D,MOV10,RPL10A,NUDT16L2P,NPM1,CNOT7,XRN1,SECISBP2,FTO,RC3H2,PRKCD,PSMD9,PSME1,ALKBH5,NRDE2,RNASEL,RPL3,RPL4,RPL5,RPL6,RPL7,RPL7A,RPL8,RPL9,RPL10,RPL11,RPL12,RPL13,RPL…
GO: Biological Process	GO:0014706	striated muscle tissue development	1.84e-10	2.27e-06	1.53e-08	1.53e-07	195	633	VGLL2,ACTC1,ARID1A,EOMES,HEG1,MRTFB,APLNR,ZNF418,ANG,IFITM1,TCAP,RHOA,ATF3,RBM24,ATP1A2,MYOM1,BCL9,BDNF,DIPK2A,CCN4,BMP2,BMP4,BMP5,BMP7,BMPR2,ALDH1A2,KLF5,SGCE,FOXH1,CAMK2D,RUNX1,CCNT2,CDK1,SEPTIN7,ALPK2,CDKN1A,NOG,CFL2,COPS2,CHRM2,TRIP10,CHRM3,CHRNA1,MYL7,CKMT2,MYL6B,HAND1,HAND2,COL6A1,COL11A1,WWTR1,TENM4,VGLL4,CTNNB1,CTSB,DAB2,DMD,HS3ST1,NR1D2,HDAC6,DSG2,DSP,S1PR1,HEYL,EEF2,EGR1,EGR2,ELN,FLOT1,…
GO: Biological Process	GO:0043062	extracellular structure organization	2.01e-10	2.48e-06	1.66e-08	1.66e-07	153	469	ABL2,ADAM10,LTBP4,RECK,APBB1,ITGA8,APLP2,APP,ATP1A1,ATP7A,BCL3,BGN,BMP1,BMP2,BSG,CAPG,CAPN2,RUNX1,CD44,CD47,COL1A2,COL3A1,COL4A1,COL4A2,COL4A5,COL4A6,COL5A1,COL5A2,COL6A1,COL6A2,COL9A2,COL11A1,COL13A1,ADAMTS3,ADAMTS1,HAPLN1,SH3PXD2A,CST2,CST3,CST5,CTSK,CTSS,ADAMTSL2,B3GAT3,VPS33B,JAM3,WASHC1,ELN,FLOT1,FBLN1,FBLN2,FBN1,FBN2,ANTXR1,LOXL4,SCARA3,FOXF1,FOXF2,FOXC1,CRTAP,FMOD,FN1,POMT1,FSHR,EGFLAM,GAS…
GO: Biological Process	GO:0035113	embryonic appendage morphogenesis	2.12e-10	2.62e-06	1.75e-08	1.75e-07	71	171	FZD6,TBC1D32,RECK,WDR19,SP8,BMP4,BMP7,ALDH1A2,CDH2,NOG,NIPBL,HAND2,TBX4,CHST11,CRABP2,CREBBP,CTNNB1,IFT140,MED12,BCL2L11,IFT52,LEF1,FBLN1,FBN2,FGF4,FGF8,FGF10,RAB23,INTU,GAS1,GJA1,GJA5,GPC3,GLI3,GNAS,HDAC1,HOXA11,HOXA13,HOXD13,LRP4,SMAD4,MSX1,MSX2,NOTCH1,ROR2,PBX2,PITX2,MED1,PTCH1,BPNT2,DYNC2H1,SALL1,FBXW4,SHOX2,CHD7,DKK1,IFT122,TTBK2,TBX3,LNPK,TULP3,TWIST1,CYP26B1,WNT3,WNT5A,OSR1,ZBTB16,CPLANE1,…
GO: Biological Process	GO:0042733	embryonic digit morphogenesis	2.39e-10	2.94e-06	1.95e-08	1.95e-07	39	72	FZD6,TBC1D32,BMP4,NOG,HAND2,CHST11,CREBBP,CTNNB1,IFT140,BCL2L11,IFT52,RAB23,INTU,GAS1,GJA1,GLI3,HDAC1,HOXA11,HOXD13,LRP4,SMAD4,MSX1,MSX2,NOTCH1,ROR2,BPNT2,SALL1,FBXW4,IFT122,TTBK2,TBX3,LNPK,TULP3,TWIST1,WNT5A,OSR1,ZBTB16,CPLANE1,IFT88
GO: Biological Process	GO:0010558	negative regulation of macromolecule biosynthetic process	2.66e-10	3.28e-06	2.16e-08	2.16e-07	485	1861	NRIP1,ACVR2B,ACVRL1,ARID1A,H4C9,GATAD2B,SCAF4,EOMES,FZD1,H2AC6,H2AC20,H3C6,H3C11,H3C8,H3C10,H4C4,H4C6,H4C12,H4C3,H4C8,H4C5,NR0B1,SOX14,UXT,KLF11,ANG,ENC1,ZBTB4,APBB1,APEX1,APP,CGGBP1,BHLHE40,MIER1,CNOT6L,CAPRIN2,ZBTB10,ZFHX3,ATF3,ATF4,RBM24,EED,ATRX,BACH1,BCL3,BCL6,BCL7A,CREG1,BMI1,BMP2,BMP4,BMP7,BMPR2,PER2,KLF5,ZBTB21,FOXH1,IL33,FOXK1,ZNF681,H2AC11,ZNF555,BTAF1,RUNX1,RUNX3,CBFB,LDB2,CBFA2T2,CDK2…
GO: Biological Process	GO:0072001	renal system development	3.05e-10	3.76e-06	2.46e-08	2.46e-07	165	518	AMER1,ACAT1,ACTA2,ACVR2B,TBC1D32,AP2B1,MIB1,CC2D2A,APAF1,ITGA8,EPB41L5,LGR5,ARG2,ARL3,ASS1,DCHS1,STX16,HYAL2,BDNF,NRP1,BMP2,BMP4,BMP7,ALDH1A2,PYGO2,SGCE,C5,CA2,THSD7A,CAT,CD44,SEPTIN7,TMEM67,CDX1,CDX4,NOG,SLIT2,KIF3B,NIPBL,COL4A1,MAGED1,ADAMTS1,WWTR1,TIPARP,HS2ST1,IQCB1,CTNNB1,CTSS,CUX1,PYGO1,IFT172,DLG1,MED12,BCL2L11,HEYL,EGR1,LEF1,EPHA4,CITED2,FBN1,FGF8,FGF10,FOXF1,FOXC1,DCDC2,EXOC5,HSPB11,INVS…
GO: Biological Process	GO:0051493	regulation of cytoskeleton organization	3.22e-10	3.97e-06	2.58e-08	2.58e-07	186	601	KIF18A,ABL2,ACTG1,ADD1,CRACD,H2AC20,TAOK1,PREX1,ATRN,ARF1,PDLIM4,RHOA,RHOB,RHOC,RHOG,RHOH,RBM24,BBS4,NRP1,BRAF,CAPG,CAPN2,LATS1,CD47,TMSB10,CDKN1B,TMEM67,CFL2,RCC1,SLIT2,MYO3B,CCR7,ROCK2,GDA,SENP6,SEMA3E,CYP11A1,CKAP5,FCHSD2,RHOBTB1,DLG1,DYNC1H1,JAM3,HDAC6,PDCD6IP,PARP3,WASHC1,S1PR1,LPAR1,ARPC3,ACTR2,ARPC2,AKAP9,ABI2,WASF2,SORBS3,TENM1,DYNC1LI1,TRPV4,ELN,CKAP2,DMTN,EPHA3,NIN,EPS8,APC2,F2RL1,PTK2B…
GO: Biological Process	GO:0034655	nucleobase-containing compound catabolic process	3.25e-10	4e-06	2.58e-08	2.58e-07	188	609	ACAT1,ADA,AXIN2,AKT1,ABCD1,ANG,APAF1,APEX1,ERI1,CNOT6L,PDE5A,ATM,RBM24,CALCR,RPL14,ENTPD1,ENTPD5,CDA,MAPKAPK2,CNOT8,CIRBP,RPL23,ROCK2,RPL36,APOBEC3D,CNOT10,NUDT13,GDA,TTC37,CTIF,NUDT12,DFFA,CANT1,PAN2,DNA2,DNASE1,DNASE1L1,DNASE1L3,DNASE2,DERA,LRPPRC,SIDT2,RBM7,PAN3,ERN1,GMPR2,FHIT,PABPC1,PAIP1,NBAS,IGF2BP2,SND1,PDE10A,APOBEC3C,TENT4A,NUDT4,H1-0,APOBEC3G,HMGB2,TENT2,DCP2,EIF3E,APOBEC3F,RPSA,NUDT9,…
GO: Biological Process	GO:0035282	segmentation	3.32e-10	4.1e-06	2.63e-08	2.62e-07	80	203	AXIN2,MIB1,ALDOA,EPB41L5,IFITM1,TCAP,ATM,RBM24,BBS4,NRP1,BMI1,BMP4,ALDH1A2,FOXH1,TBX19,CDH2,CDX1,CDX2,CDX4,ZEB2,MED12,DVL2,PTPRU,EGR2,LEF1,EPHA3,IFITM3,FGF8,FOXF1,FOXC1,SEMA3C,FN1,DCTN2,FOXB1,DLL3,NCKAP1,HES7,PTPN21,HAS2,HOXA2,NKD1,ITGA5,DLL1,LFNG,LHX1,SMAD4,MLLT3,CCDC80,CFAP20,MYF6,NKX3-1,NOTCH1,ROR2,PAX3,PCDH8,PLXNA2,IRX3,PPP2R3A,PRKDC,PTK7,RAP1B,RFNG,MOB1A,LARP6,RPS19,HES6,CHD7,DKK1,MESP1,TBXT…
GO: Biological Process	GO:0051216	cartilage development	3.86e-10	4.76e-06	3.03e-08	3.03e-07	118	340	ACVR2A,ACVR2B,ACVRL1,AXIN2,IFT80,ANXA6,HYAL2,ALDH7A1,ATP7A,BBS2,BGN,NRP1,CCN4,BMP1,BMP2,BMP4,BMP5,BMP7,BMPR2,RUNX1,RUNX3,CD44,CDH2,NOG,CHI3L1,TRIP11,CHRNA1,HAND1,HAND2,COL11A1,SMARCAL1,CHST11,CST2,CST5,CTNNB1,CTSK,B3GAT3,DLX3,LPAR1,POLR1D,SEMA3D,TRPV4,DCAF7,IRX5,SLC10A7,EFEMP1,MBTPS2,FGF3,FGF4,FGF8,FOXC1,FRZB,DISC1,GFPT1,GHR,RBMS3,GLG1,GLI3,GNAS,HTT,HOXA3,HOXA5,HOXA11,HOXB3,HOXC4,HSPG2,HYAL1,COL2…
GO: Biological Process	GO:2000113	negative regulation of cellular macromolecule biosynthetic process	4e-10	4.93e-06	3.12e-08	3.12e-07	480	1844	NRIP1,ACVR2B,ACVRL1,ARID1A,H4C9,GATAD2B,SCAF4,EOMES,FZD1,H2AC6,H2AC20,H3C6,H3C11,H3C8,H3C10,H4C4,H4C6,H4C12,H4C3,H4C8,H4C5,NR0B1,SOX14,UXT,KLF11,ANG,ENC1,ZBTB4,APBB1,APEX1,APP,CGGBP1,BHLHE40,MIER1,CNOT6L,CAPRIN2,ZBTB10,ZFHX3,ATF3,ATF4,RBM24,EED,ATRX,BACH1,BCL3,BCL6,BCL7A,CREG1,BMI1,BMP2,BMP4,BMP7,BMPR2,PER2,KLF5,ZBTB21,FOXH1,IL33,FOXK1,ZNF681,H2AC11,ZNF555,BTAF1,RUNX1,RUNX3,CBFB,LDB2,CBFA2T2,CDK2…
GO: Biological Process	GO:0048736	appendage development	4.11e-10	5.06e-06	3.19e-08	3.18e-07	101	278	FZD6,TBC1D32,IFT80,RECK,WDR19,ASPH,ALDH7A1,ATP7A,ATRX,BMP1,SP8,BMP4,BMP7,BMPR2,ALDH1A2,CDH2,NOG,NIPBL,HAND2,TBX4,CHST11,CRABP2,CREBBP,CTNNB1,IFT140,IFT172,MED12,BCL2L11,IFT52,LEF1,KREMEN1,EVX1,FBLN1,FBN2,ZNRF3,FGF4,FGF8,FGF10,FOXC1,SEMA3C,SUFU,RAB23,INTU,SALL3,GAS1,FREM1,GJA1,GJA5,GPC3,EDAR,GLI3,GNAS,FERMT2,HDAC1,HOXA11,HOXA13,HOXD13,LRP4,SMAD4,MSX1,MSX2,NOTCH1,ROR2,PAM,PBX2,PCSK5,PITX2,PLOD1,PLX…
GO: Biological Process	GO:0001841	neural tube formation	4.86e-10	5.99e-06	3.74e-08	3.74e-07	66	157	ABL2,ARID1A,FZD1,FZD6,PCDH19,MIB1,CC2D2A,APAF1,BBS4,BMP4,BMP5,BMP7,BCL10,NOG,LHX2,CTHRC1,ROCK2,IFT172,ZEB2,MED12,DVL2,IFT52,NIN,CITED2,DLC1,SEC24B,FOLR1,SUFU,FZD2,RAB23,NCKAP1,BBS9,LIAS,HTT,HOXB1,MDK,PAX2,PAX3,PRKACB,PRKCI,PTCH1,PTK7,TCTN1,IFT57,CCDC88C,BRD2,RPS7,SALL1,STIL,IFT122,SOX11,CLUAP1,STK3,TBXT,TGFB1,PALS1,CDK20,TRAF6,TSC1,PLXNB2,TULP3,TWIST1,WNT5A,ZIC2,SALL4,ALX1
GO: Biological Process	GO:0003197	endocardial cushion development	5.57e-10	6.87e-06	4.27e-08	4.26e-07	33	57	ACTC1,ACVRL1,DCHS1,RBM24,BMP2,BMP4,BMP5,BMP7,BMPR2,NOG,HEYL,EPHA3,CITED2,FGF8,FOXF1,GATA4,ISL1,SMAD4,MDM4,MSX1,MSX2,NFATC1,NOTCH1,CRELD1,ROBO1,ROBO2,DKK1,SNAI2,SNAI1,TGFB1,TGFBR1,MMD,TWIST1
GO: Biological Process	GO:0035107	appendage morphogenesis	5.9e-10	7.27e-06	4.49e-08	4.49e-07	84	219	FZD6,TBC1D32,RECK,WDR19,ASPH,ATP7A,ATRX,SP8,BMP4,BMP7,ALDH1A2,CDH2,NOG,NIPBL,HAND2,TBX4,CHST11,CRABP2,CREBBP,CTNNB1,IFT140,MED12,BCL2L11,IFT52,LEF1,EVX1,FBLN1,FBN2,FGF4,FGF8,FGF10,SEMA3C,RAB23,INTU,SALL3,GAS1,FREM1,GJA1,GJA5,GPC3,GLI3,GNAS,HDAC1,HOXA11,HOXA13,HOXD13,LRP4,SMAD4,MSX1,MSX2,NOTCH1,ROR2,PBX2,PCSK5,PITX2,PLOD1,PLXNA2,MED1,PTCH1,BPNT2,DYNC2H1,SALL1,FMN1,CIBAR1,FBXW4,SHOX2,CHD7,DKK1,IFT1…
GO: Biological Process	GO:0031344	regulation of cell projection organization	6.33e-10	7.81e-06	4.79e-08	4.78e-07	261	911	ABL2,CSMD3,ADAM10,PICALM,ADCY6,FZD1,ODF2L,KIDINS220,HECW2,AKT1,PREX1,STK24,ISLR2,ENC1,APBB1,LRRC4C,APP,CASK,RHOA,RHOG,ARSB,MARK4,CAPRIN2,SNX3,ATP6AP1,ATP7A,DOCK11,B2M,RAB11A,ADGRB3,BBS4,BDNF,NRP1,BMP4,BMP5,BMP7,BMPR2,BRAF,KLF5,GPC2,KALRN,CBFA2T2,SCARB2,CD44,MAP3K13,SEPTIN7,CDH2,TMEM67,SLIT2,NRXN1,MYO3B,NGEF,NTN1,CCR7,MAP4K4,CNTFR,ADAMTS1,CRABP2,TENM4,CEP135,ULK2,CTSZ,CUX1,SEMA3E,TANC2,CCP110,IFT1…
GO: Biological Process	GO:0030111	regulation of Wnt signaling pathway	6.37e-10	7.85e-06	4.79e-08	4.78e-07	144	441	AMER1,ABL2,APCDD1,AXIN2,FZD1,FZD6,IFT80,RECK,AMFR,APP,LGR5,CAPRIN2,TNKS,SNX3,BCL9,CCN4,BMP2,PYGO2,RUNX1,CBFB,LATS1,CDH2,ALPK2,NOG,CTHRC1,BAMBI,CCR7,NIPBL,WWTR1,RNF14,CSNK1G3,HS2ST1,FAM53B,VGLL4,CTNNB1,PYGO1,DAB2,ZEB2,DDIT3,HMGXB4,DVL2,FRMD8,PTPRU,EGR1,ATP6AP2,KLHL12,LEF1,KREMEN1,APC2,DACT1,RACK1,ZNRF3,FGF3,FGF8,FGF10,FOXO3,DCDC2,FOLR1,FRZB,DKK4,INVS,WWOX,DISC1,RAB8B,GPC3,RBMS3,GLI3,ADGRA3,PRDM5,R…
GO: Biological Process	GO:0001655	urogenital system development	6.49e-10	8e-06	4.85e-08	4.85e-07	177	570	AMER1,ACAT1,ACTA2,ACVR2B,TBC1D32,AP2B1,MIB1,CC2D2A,APAF1,ITGA8,EPB41L5,LGR5,ARG2,ARL3,ASS1,DCHS1,STX16,HYAL2,BDNF,NRP1,BMP2,BMP4,BMP7,ALDH1A2,PYGO2,SGCE,C5,CA2,THSD7A,CAT,CD44,SEPTIN7,CDKN1B,TMEM67,CDX1,CDX4,NOG,SLIT2,KIF3B,CYP7B1,NIPBL,COL4A1,MAGED1,ADAMTS1,WWTR1,TIPARP,HS2ST1,IQCB1,CTNNB1,CTSS,CUX1,PYGO1,IFT172,DLG1,MED12,BCL2L11,HEYL,EGR1,LEF1,EPHA4,EPHB3,CITED2,FBN1,FGF8,FGF10,HOXB13,FOXF1,FO…
GO: Biological Process	GO:0046700	heterocycle catabolic process	6.68e-10	8.24e-06	4.96e-08	4.96e-07	199	658	ACAT1,ADA,AXIN2,AKT1,ABCD1,ANG,APAF1,APEX1,ERI1,CNOT6L,PDE5A,ATM,RBM24,BLVRA,CALCR,RPL14,KYAT1,ENTPD1,ENTPD5,CDA,MAPKAPK2,CNOT8,CIRBP,RPL23,ROCK2,RPL36,APOBEC3D,CNOT10,NUDT13,GDA,TTC37,CTIF,NUDT12,DFFA,CANT1,PAN2,DNA2,DNASE1,DNASE1L1,DNASE1L3,DNASE2,DPEP1,DERA,LRPPRC,SIDT2,RBM7,PAN3,AADAT,ERN1,GMPR2,FHIT,PABPC1,PAIP1,NBAS,IGF2BP2,SND1,PDE10A,APOBEC3C,TENT4A,NUDT4,H1-0,APOBEC3G,HMGB2,TENT2,DCP2,EI…
GO: Biological Process	GO:0120035	regulation of plasma membrane bounded cell projection organization	6.89e-10	8.49e-06	5.09e-08	5.08e-07	256	891	ABL2,CSMD3,ADAM10,PICALM,ADCY6,FZD1,ODF2L,KIDINS220,HECW2,AKT1,PREX1,STK24,ISLR2,ENC1,APBB1,LRRC4C,APP,CASK,RHOA,RHOG,ARSB,MARK4,CAPRIN2,SNX3,ATP6AP1,ATP7A,DOCK11,B2M,RAB11A,ADGRB3,BBS4,BDNF,NRP1,BMP4,BMP5,BMP7,BMPR2,BRAF,KLF5,GPC2,KALRN,CBFA2T2,SCARB2,CD44,MAP3K13,SEPTIN7,CDH2,TMEM67,SLIT2,NRXN1,MYO3B,NGEF,NTN1,CCR7,MAP4K4,CNTFR,ADAMTS1,CRABP2,TENM4,CEP135,ULK2,CTSZ,CUX1,SEMA3E,TANC2,CCP110,IFT1…
GO: Biological Process	GO:0044270	cellular nitrogen compound catabolic process	7.65e-10	9.44e-06	5.62e-08	5.62e-07	200	663	ACAT1,ADA,AXIN2,AKT1,ABCD1,ANG,APAF1,APEX1,ERI1,CNOT6L,PDE5A,ATM,RBM24,BLVRA,CALCR,RPL14,KYAT1,ENTPD1,ENTPD5,CDA,MAPKAPK2,CNOT8,CIRBP,RPL23,ROCK2,RPL36,APOBEC3D,CNOT10,NUDT13,GDA,TTC37,CTIF,NUDT12,DFFA,CANT1,PAN2,DNA2,DNASE1,DNASE1L1,DNASE1L3,DNASE2,DPEP1,DERA,LRPPRC,SIDT2,RBM7,PAN3,AADAT,ERN1,GMPR2,FHIT,PABPC1,PAIP1,NBAS,IGF2BP2,SND1,PDE10A,APOBEC3C,TENT4A,NUDT4,H1-0,APOBEC3G,HMGB2,TENT2,DCP2,EI…
GO: Biological Process	GO:0003231	cardiac ventricle development	8.09e-10	9.98e-06	5.9e-08	5.9e-07	70	172	FZD1,HEG1,AP2B1,HACE1,BMP4,BMPR2,FOXH1,NOG,TRIP11,SLIT2,HAND1,HAND2,COL11A1,WWTR1,CTNNB1,DSP,HEYL,CITED2,FGF8,FKBP1A,FOXF1,FOXC1,SEMA3C,SUFU,FZD2,GATA4,PPP1R13L,GJA5,CNTRL,TMEM87B,NRG1,HOXA13,ID2,ISL1,LTBP1,SMAD4,SMAD6,MDM4,MYH6,NACA,NFATC1,NOTCH1,PITX2,EGLN1,MED1,PROX1,PTK7,ROBO1,ROBO2,ZFPM1,GREB1L,SALL1,CHD7,XIRP2,SLIT3,SMARCD3,SOX11,MESP1,STRA6,TBX3,ZFPM2,TGFB1,TGFBR1,RBM15,NSD2,WNT5A,WNT11,CX…
GO: Biological Process	GO:0003205	cardiac chamber development	8.37e-10	1.03e-05	6.07e-08	6.07e-07	89	238	ARID1A,FZD1,HEG1,AP2B1,HACE1,NRP1,BMP2,BMP4,BMP5,BMP7,BMPR2,FOXH1,NOG,TRIP11,SLIT2,HAND1,HAND2,COL11A1,ADAMTS1,WWTR1,CTNNB1,DSP,HEYL,CITED2,FGF8,FKBP1A,FOXF1,FOXC1,SEMA3C,SUFU,FZD2,GATA4,GATA6,PPP1R13L,GJA5,CNTRL,ADAMTS6,TMEM87B,NRG1,HOXA13,ID2,IDS,ISL1,LRP1,LTBP1,SMAD4,SMAD6,MDM4,MEIS2,MSX2,MYH6,NACA,NFATC1,NOTCH1,PCSK5,CRELD1,PITX2,EGLN1,MED1,PROX1,PTK7,RBP4,ROBO1,ROBO2,ZFPM1,GREB1L,SALL1,SHOX2…
GO: Biological Process	GO:0019439	aromatic compound catabolic process	8.63e-10	1.06e-05	6.22e-08	6.22e-07	204	680	ACAT1,ADA,AXIN2,AKT1,ABCD1,ANG,APAF1,APEX1,ERI1,CNOT6L,PDE5A,ATM,RBM24,BLVRA,CALCR,RPL14,KYAT1,ENTPD1,ENTPD5,CDA,MAPKAPK2,CNOT8,CIRBP,RPL23,ROCK2,RPL36,APOBEC3D,CNOT10,NUDT13,GDA,MOXD1,TTC37,CTIF,NUDT12,DFFA,CANT1,PAN2,DIO2,DIO3,DNA2,DNASE1,DNASE1L1,DNASE1L3,DNASE2,DERA,LRPPRC,SIDT2,RBM7,PAN3,AADAT,EPHX1,ERN1,GMPR2,FHIT,PABPC1,PAIP1,NBAS,IGF2BP2,SND1,UGT2B11,PDE10A,APOBEC3C,TENT4A,GSTZ1,NUDT4,H1-…
GO: Biological Process	GO:0030029	actin filament-based process	9.01e-10	1.11e-05	6.43e-08	6.43e-07	273	964	ABL2,ACTA2,ACTC1,ACTG1,ADD1,CRACD,EHBP1L1,MRTFB,TAOK1,ALDOA,PREX1,ATRN,ANG,APBB1,EPB41L5,TCAP,ARF1,PDLIM4,RHOA,RHOB,RHOC,RHOG,RHOH,ATP1A1,RBM24,ATP1A2,PHACTR1,BBS4,BCL6,NRP1,BRAF,THSD7A,CAMK2D,CAPG,CASQ2,PSTPIP2,PSTPIP1,CBFB,LATS1,PDLIM1,CD47,TMSB10,SEPTIN7,CFL2,TRIP10,RHOU,MYL7,SLIT2,SUN2,MYL6B,MYO3B,CCR7,MAP4K4,ROCK2,CSRP2,SEMA3E,STARD8,SIRPA,FCHSD2,RHOBTB1,IQSEC1,DIAPH2,DLG1,ARHGAP25,DMD,HS3ST…
GO: Biological Process	GO:0051253	negative regulation of RNA metabolic process	9.02e-10	1.11e-05	6.43e-08	6.43e-07	438	1670	NRIP1,ACVR2B,ARID1A,H4C9,GATAD2B,AXIN2,SCAF4,EOMES,FZD1,H2AC6,H2AC20,H3C6,H3C11,H3C8,H3C10,H4C4,H4C6,H4C12,H4C3,H4C8,H4C5,NR0B1,SOX14,UXT,KLF11,ZBTB4,APBB1,APEX1,APP,CGGBP1,BHLHE40,MIER1,ZBTB10,ZFHX3,ATF3,ATF4,RBM24,EED,ATRX,BACH1,BCL3,BCL6,BCL7A,CREG1,BMI1,BMP2,BMP4,BMP7,PER2,KLF5,ZBTB21,FOXH1,IL33,FOXK1,ZNF681,H2AC11,ZNF555,BTAF1,RUNX1,RUNX3,CBFB,LDB2,CBFA2T2,CDK2,CDK6,CDKN1B,MTA2,CDX2,CDX4,NOG…
GO: Biological Process	GO:0001756	somitogenesis	1.02e-09	1.26e-05	7.22e-08	7.22e-07	65	156	AXIN2,MIB1,ALDOA,EPB41L5,IFITM1,TCAP,ATM,RBM24,BBS4,ALDH1A2,FOXH1,TBX19,CDH2,CDX1,CDX2,CDX4,ZEB2,MED12,PTPRU,LEF1,EPHA3,IFITM3,FGF8,FOXF1,FOXC1,SEMA3C,FN1,FOXB1,DLL3,NCKAP1,HES7,PTPN21,HAS2,NKD1,ITGA5,DLL1,LFNG,LHX1,SMAD4,CCDC80,CFAP20,MYF6,NKX3-1,NOTCH1,ROR2,PAX3,PCDH8,PLXNA2,PPP2R3A,PRKDC,RAP1B,MOB1A,LARP6,HES6,CHD7,DKK1,MESP1,TBXT,TBX6,POFUT1,WNT5A,WNT8A,WNT3A,MSGN1,FXR1
GO: Biological Process	GO:0001822	kidney development	1.03e-09	1.27e-05	7.23e-08	7.23e-07	160	506	AMER1,ACAT1,ACTA2,ACVR2B,TBC1D32,AP2B1,MIB1,CC2D2A,APAF1,ITGA8,EPB41L5,ARG2,ARL3,ASS1,DCHS1,STX16,HYAL2,BDNF,NRP1,BMP2,BMP4,BMP7,ALDH1A2,PYGO2,SGCE,C5,CA2,THSD7A,CAT,CD44,SEPTIN7,TMEM67,CDX1,CDX4,NOG,SLIT2,KIF3B,NIPBL,MAGED1,ADAMTS1,WWTR1,TIPARP,HS2ST1,IQCB1,CTNNB1,CTSS,CUX1,PYGO1,IFT172,DLG1,MED12,BCL2L11,HEYL,EGR1,LEF1,EPHA4,CITED2,FBN1,FGF8,FGF10,FOXC1,DCDC2,EXOC5,HSPB11,INVS,GCNT1,BBS9,KIRREL…
GO: Biological Process	GO:0061311	cell surface receptor signaling pathway involved in heart development	1.04e-09	1.28e-05	7.28e-08	7.28e-07	33	58	BCL9,BMP2,BMP4,BMP7,PYGO2,FOXH1,ALPK2,NOG,HAND2,CTNNB1,PYGO1,HEYL,RCSD1,FZD2,HAS2,IDS,DLL1,SMAD5,MSX1,MSX2,NOTCH1,DZIP1,DKK1,GALNT11,SNAI2,SNAI1,MESP1,TBXT,TGFB1,WNT5A,WNT8A,WNT11,WNT3A
GO: Biological Process	GO:0032970	regulation of actin filament-based process	1.19e-09	1.47e-05	8.27e-08	8.27e-07	149	464	ABL2,ACTA2,ACTG1,ADD1,CRACD,TAOK1,PREX1,ATRN,ARF1,PDLIM4,RHOA,RHOB,RHOC,RHOG,RHOH,ATP1A1,RBM24,ATP1A2,BBS4,NRP1,BRAF,CAMK2D,CAPG,CASQ2,LATS1,CD47,TMSB10,CFL2,SLIT2,MYO3B,CCR7,ROCK2,SEMA3E,FCHSD2,RHOBTB1,DLG1,JAM3,DSC2,DSG2,DSP,WASHC1,S1PR1,LPAR1,ARPC3,ACTR2,ARPC2,AKAP9,ABI2,WASF2,SORBS3,TENM1,ELN,DMTN,EPHA3,EPS8,F2RL1,PTK2B,DLC1,FER,BAIAP2,EVL,LIMA1,ARPC1A,ARFGEF1,GNA13,STAU2,NCKAP1,WASF3,GATA4,W…
GO: Biological Process	GO:1901565	organonitrogen compound catabolic process	1.2e-09	1.47e-05	8.27e-08	8.27e-07	394	1482	AMER1,ACAT1,USP11,RHBDD2,ADA,AP2B1,HECW2,HACE1,MIB1,PLA2G6,AKT1,ALAD,ABCD1,CUL4B,AMFR,ANPEP,ENC1,BIRC2,APP,ARG2,ARSB,PDE5A,ATM,EIF3H,ATP2B4,HYAL2,ALDH7A1,CDC23,AFG1L,ZFAND2A,CTSF,SNX3,BCAT1,BCKDHB,FBXO17,BGN,BLMH,BLVRA,BNIP3,BNIP3L,IER3,GPC2,IL33,USP13,CAMLG,CAPN2,KYAT1,USP14,LATS1,NTAN1,ENTPD1,CD44,CD81,CDA,CDK1,CDC27,CDK2,CDKN1B,TMEM67,DLGAP1,SOCS6,CHI3L1,RPL23,ERCC8,UBE4A,ASB5,ASB9,TPP1,FBXL2,…
GO: Biological Process	GO:0048701	embryonic cranial skeleton morphogenesis	1.28e-09	1.58e-05	8.8e-08	8.8e-07	78	201	VGLL2,FZD6,ITGA8,WDR19,RBM24,BCL9,BMP2,BMP4,ALDH1A2,PYGO2,RUNX3,NOG,NIPBL,HAND2,CHST11,PYGO1,IFT140,FAM20B,DLX3,DLX4,MED12,POLR1D,EGR1,DCAF7,IRX5,FGF3,FGF8,FST,FN1,NBAS,DISC1,GAS1,GFPT1,GLI3,LOXL3,GNAS,ILVBL,PRDM5,DISP1,HTT,HOXA1,HOXA2,EIF3E,ITGA5,LHX1,SMAD2,MEIS1,MEIS2,MMP14,MMP16,OCRL,PAX5,PDGFRA,WNT4,PITX2,PKN2,RAD21,NDNF,RAP1B,RIT1,WLS,CHD7,SIX1,FSCN1,SCFD1,TBX15,TGFBR1,TULP3,TWIST1,WNT5B,CYP…
GO: Biological Process	GO:0031327	negative regulation of cellular biosynthetic process	1.29e-09	1.59e-05	8.82e-08	8.81e-07	501	1951	NRIP1,ACVR2B,ACVRL1,ARID1A,H4C9,GATAD2B,SCAF4,EOMES,FZD1,H2AC6,H2AC20,H3C6,H3C11,H3C8,H3C10,H4C4,H4C6,H4C12,H4C3,H4C8,H4C5,NR0B1,SOX14,UXT,KLF11,ANG,ENC1,ZBTB4,APBB1,APEX1,APP,CGGBP1,BHLHE40,MIER1,CNOT6L,CAPRIN2,ZBTB10,ZFHX3,ATF3,ATF4,ATP1A1,RBM24,ATP2B4,EED,ATRX,BACH1,BCL3,BCL6,BCL7A,CREG1,BMI1,BMP2,BMP4,BMP5,BMP7,BMPR2,PER2,KLF5,ZBTB21,FOXH1,IL33,FOXK1,ZNF681,H2AC11,ZNF555,BTAF1,RUNX1,RUNX3,CBF…
GO: Biological Process	GO:0048645	animal organ formation	1.72e-09	2.12e-05	1.17e-07	1.17e-06	50	109	AXIN2,ATP1A1,BMP2,BMP4,BMP7,ALDH1A2,FOXH1,LATS1,NOG,SLIT2,HAND2,WWTR1,CTNNB1,CITED2,FGF3,FGF8,FGF10,FN1,FOLR1,GNA13,INVS,GATA4,GATA6,GLI3,GNG5,ATOH8,HDAC1,TLX1,HOXA3,HOXA11,ISL1,NOTCH1,PAX2,PAX3,PDGFRA,MAPK3,MAP2K1,ROBO1,ROBO2,SIX1,DKK1,SMARCD3,SNAI1,MESP1,BBS5,VEGFA,WNT5A,WNT11,WNT3A,IFT88
GO: Biological Process	GO:1904888	cranial skeletal system development	2.07e-09	2.55e-05	1.4e-07	1.4e-06	96	267	VGLL2,FZD6,ITGA8,WDR19,EIF3F,RBM24,BCL9,BMP2,BMP4,ALDH1A2,PYGO2,RUNX3,NOG,NIPBL,HAND2,CHST11,CTNNB1,PYGO1,IFT140,FAM20B,DLX3,DLX4,MED12,POLR1D,EGR1,INSIG2,DCAF7,IRX5,CFDP1,FGF3,FGF4,FGF8,FST,FN1,COLEC10,USP21,NBAS,RAB23,DISC1,GAS1,GFPT1,FREM1,GLI3,LOXL3,GNAS,ILVBL,PRDM5,DISP1,HTT,HOXA1,HOXA2,JOSD2,EIF3E,ITGA5,LHX1,SMAD2,MEIS1,MEIS2,MMP14,MMP16,MSX2,NEK1,OCRL,PAX5,PDGFRA,USP25,WNT4,PITX2,PKN2,RAD2…
GO: Biological Process	GO:0044089	positive regulation of cellular component biogenesis	2.12e-09	2.61e-05	1.43e-07	1.43e-06	183	602	CLTRN,CRACD,ELAPOR1,CUL4B,EPB41L5,ARF1,PDLIM4,RHOA,RHOC,CNOT6L,MARK4,ATM,ATP7A,DOCK11,ADGRB3,BBS4,BDNF,NRP1,BMP7,BRAF,CAPG,LDB2,CD47,SEPTIN7,CDKN1B,TMEM67,NRXN1,MYO3B,CCR7,MAP4K4,ROCK2,GDA,CEP135,SLITRK5,CCP110,CYP11A1,CKAP5,DDB2,ASAP1,SETDB1,FCHSD2,PAN2,DLG1,DYNC1H1,PDCD6IP,BCL2L11,WASHC1,LPAR1,ARPC3,ACTR2,ARPC2,SH3GLB1,AKAP9,ABI2,EPHA2,WASF2,SORBS3,TENM1,CLDN19,PAN3,FLOT1,NIN,EPHB1,EPHB3,EPS8,F…
GO: Biological Process	GO:0001667	ameboidal-type cell migration	2.18e-09	2.69e-05	1.46e-07	1.46e-06	205	691	ACTA2,ACVR1B,ACVR2A,ACVR2B,ACVRL1,EOMES,APLNR,AKT1,RECK,JCAD,ANXA6,ZBTB4,EPB41L5,RHOA,RHOB,ARSB,ATP2B4,HYAL2,RAB11A,NRP1,BMP2,BMP4,BMP7,BMPR2,APLN,BRAF,BSG,FOXH1,THSD7A,KRIT1,PDLIM1,CDH2,MTA2,SLIT2,CTHRC1,BACE2,MAP4K4,HAND2,ROCK2,AKAP12,SH3PXD2A,DEF6,SEMA3E,GIT2,ZEB2,GADD45A,GAB2,IQSEC1,DIAPH2,MED13,DOCK1,AKT3,HDAC6,S1PR1,EDN3,SEMA3D,EFNA1,MIXL1,EGR3,EPHA2,WASF2,LEF1,DMTN,EPHA3,PTK2B,FBLN1,FER,FG…
GO: Biological Process	GO:0061448	connective tissue development	2.28e-09	2.81e-05	1.51e-07	1.51e-06	140	433	AMER1,ACAT1,ACTA2,ACVR2A,ACVR2B,ACVRL1,AXIN2,IFT80,ARRDC3,ANXA6,HYAL2,ALDH7A1,ATP7A,BBS2,BBS4,BGN,NRP1,CCN4,BMP1,BMP2,BMP4,BMP5,BMP7,BMPR2,RUNX1,RUNX3,CD44,CDH2,NOG,CHI3L1,TRIP11,CHRNA1,HAND1,HAND2,COL5A1,COL11A1,SMARCAL1,SELENOM,CHST11,ATF2,ZNF516,CST2,CST5,CTNNB1,CTSK,B3GAT3,DLX3,LPAR1,POLR1D,SEMA3D,NAMPT,EGR1,TRPV4,DCAF7,IRX5,SLC10A7,EFEMP1,MBTPS2,PGRMC2,KIAA1109,FGF3,FGF4,FGF8,FOXC1,FRZB,DISC…
GO: Biological Process	GO:2000026	regulation of multicellular organismal development	2.28e-09	2.81e-05	1.51e-07	1.51e-06	476	1848	TSPAN18,ACVR1B,ACVR2A,ACVR2B,ACVRL1,ADA,ADAM10,H4C9,PICALM,ADD1,AXIN2,H3C6,H3C11,H3C8,H3C10,H4C4,H4C6,H4C12,H4C3,H4C8,H4C5,APLNR,AKT1,ABCD1,ZNF418,RECK,JCAD,ISLR2,SH3RF1,AP3B1,BHLHE40,CASK,RHOA,RHOB,RHOH,ARNT,CAPRIN2,ATF4,SH3RF3,ATP2B4,TRADD,ATP6AP1,B2M,RAB11A,RIPK2,ADGRB3,BCL6,BDNF,NRP1,CCN4,BMP1,BMP2,BMP4,BMP7,BMPR2,PER2,BRAF,SYNJ1,MTMR2,C3,C5,C5AR1,IL33,CA2,KALRN,CTDSP1,RUNX1,RUNX3,CBFB,KRIT1,…
GO: Biological Process	GO:0031589	cell-substrate adhesion	2.46e-09	3.03e-05	1.62e-07	1.62e-06	136	418	ACTG1,ACVRL1,PREX1,ATRN,ITGA8,EPB41L5,BLZF1,CASK,TMEFF1,RHOA,BCL6,NRP1,BRAF,SGCE,CD44,HACD1,CDK6,VAMP3,CCR7,MAP4K4,COL3A1,ROCK2,COL13A1,ATRNL1,CTNNB1,SEMA3E,SLK,DAB2,SIRPA,DMD,JAM3,DOCK1,BCL2L11,DUSP3,ARPC2,EFNA1,MEGF9,SORBS3,CD96,DMTN,EPHA3,EPHB1,EPHB3,PTK2B,FBLN1,FBLN2,DLC1,TESK2,FER,ANTXR1,MERTK,FOXF1,FN1,OLFM4,SORBS1,EGFLAM,DISC1,WASHC2A,FREM1,B4GALT1,FERMT2,STON1,BVES,HAS2,HOXA7,ID1,ITGA1,IT…
GO: Biological Process	GO:0016055	Wnt signaling pathway	2.73e-09	3.36e-05	1.79e-07	1.79e-06	191	636	AMER1,ABL2,APCDD1,AXIN2,FZD1,FZD6,AP2B1,IFT80,RECK,AMFR,APP,LGR5,RHOA,CAPRIN2,TNKS,SNX3,BCL9,CCN4,BMP2,PYGO2,CAMK2A,RUNX1,CBFB,LATS1,CD44,CDH2,ALPK2,NOG,CTHRC1,BAMBI,CCR7,NIPBL,ROCK2,WWTR1,VPS26A,RNF14,CSNK1G3,CSNK2A2,HS2ST1,FAM53B,VGLL4,CTNNB1,PYGO1,DAB2,ZEB2,DDIT3,MED12,ZBTB33,HMGXB4,DVL2,FRMD8,PTPRU,GPC6,EGR1,ATP6AP2,KLHL12,LEF1,KREMEN1,APC2,RCSD1,DACT1,RACK1,ZNRF3,FGF3,FGF8,FGF10,AMOTL2,FOXO3…
GO: Biological Process	GO:0022604	regulation of cell morphogenesis	2.91e-09	3.59e-05	1.9e-07	1.9e-06	124	373	PICALM,BRWD3,ALDOA,PREX1,CASK,RHOA,RHOB,RHOC,RHOG,RHOH,CAPRIN2,NRP1,BRAF,CFAP410,KALRN,SPAG9,CD44,MAP3K13,SEPTIN7,RHOU,BAMBI,CUX1,SEMA3E,DAB2,GIT2,CUL7,FBXW8,COCH,RHOBTB1,DLG1,DLG4,DOCK1,DVL2,LPAR1,ACTR2,ARPC2,SH3GLB1,EPB41L2,DMTN,EPHA4,EPS8,PTK2B,FBLN1,DLC1,CFDP1,BAIAP2,AMOTL2,SEMA4D,FN1,OLFM4,MYL12A,GNA13,STAU2,FYN,WASF3,GAS2,WASHC2A,FERMT2,KIF3A,IL1RAPL1,BVES,HAS2,HCK,HEXB,HPN,ICAM1,ITGB2,KDR,…
GO: Biological Process	GO:0030036	actin cytoskeleton organization	3.01e-09	3.71e-05	1.95e-07	1.95e-06	245	858	ABL2,ACTC1,ACTG1,ADD1,CRACD,EHBP1L1,MRTFB,TAOK1,ALDOA,PREX1,ATRN,ANG,EPB41L5,TCAP,ARF1,PDLIM4,RHOA,RHOB,RHOC,RHOG,RHOH,RBM24,PHACTR1,BBS4,BCL6,NRP1,BRAF,THSD7A,CAPG,CASQ2,PSTPIP2,PSTPIP1,CBFB,LATS1,PDLIM1,CD47,TMSB10,SEPTIN7,CFL2,TRIP10,RHOU,MYL7,SLIT2,MYO3B,CCR7,MAP4K4,ROCK2,CSRP2,SEMA3E,STARD8,SIRPA,FCHSD2,RHOBTB1,IQSEC1,DIAPH2,DLG1,ARHGAP25,DMD,HS3ST1,JAM3,PDCD6IP,WASHC1,WASHC3,S1PR1,LPAR1,ARP…
GO: Biological Process	GO:0198738	cell-cell signaling by wnt	3.58e-09	4.41e-05	2.31e-07	2.31e-06	191	638	AMER1,ABL2,APCDD1,AXIN2,FZD1,FZD6,AP2B1,IFT80,RECK,AMFR,APP,LGR5,RHOA,CAPRIN2,TNKS,SNX3,BCL9,CCN4,BMP2,PYGO2,CAMK2A,RUNX1,CBFB,LATS1,CD44,CDH2,ALPK2,NOG,CTHRC1,BAMBI,CCR7,NIPBL,ROCK2,WWTR1,VPS26A,RNF14,CSNK1G3,CSNK2A2,HS2ST1,FAM53B,VGLL4,CTNNB1,PYGO1,DAB2,ZEB2,DDIT3,MED12,ZBTB33,HMGXB4,DVL2,FRMD8,PTPRU,GPC6,EGR1,ATP6AP2,KLHL12,LEF1,KREMEN1,APC2,RCSD1,DACT1,RACK1,ZNRF3,FGF3,FGF8,FGF10,AMOTL2,FOXO3…
GO: Biological Process	GO:0060173	limb development	3.65e-09	4.5e-05	2.34e-07	2.34e-06	92	255	FZD6,TBC1D32,IFT80,RECK,WDR19,ASPH,ALDH7A1,ATP7A,ATRX,SP8,BMP4,BMP7,BMPR2,ALDH1A2,CDH2,NOG,NIPBL,HAND2,TBX4,CHST11,CRABP2,CREBBP,CTNNB1,IFT140,IFT172,MED12,BCL2L11,IFT52,LEF1,KREMEN1,FBN2,ZNRF3,FGF4,FGF8,FGF10,FOXC1,SEMA3C,RAB23,INTU,SALL3,GAS1,GJA1,GJA5,GPC3,GLI3,GNAS,FERMT2,HDAC1,HOXA11,HOXA13,HOXD13,LRP4,SMAD4,MSX1,MSX2,NOTCH1,ROR2,PAM,PBX2,PCSK5,PITX2,PLXNA2,RC3H2,MED1,PTCH1,BPNT2,DYNC2H1,BBS…
GO: Biological Process	GO:0048592	eye morphogenesis	4.05e-09	4.99e-05	2.58e-07	2.58e-06	123	371	ARID1A,MIB1,IFT80,BCAR3,EPB41L5,RDH16,ATF4,BBS4,BCL6,BDNF,BMP4,BMP7,ALDH1A2,SYNJ1,FOXH1,SDK1,CDH2,CHM,KIF3B,NTN1,NIPBL,COL5A1,COL5A2,CTNNB1,IFT172,DIO3,DYNC1H1,EGR1,ABI2,EPHA2,EPHA4,EPHB1,IRX5,ADGRV1,CITED2,FBN1,FBN2,EFEMP1,FGF3,FGF8,FOXG1,FOXF2,FOXC1,FN1,DCTN2,EXOC5,STAU2,GAS1,BBS9,PCDH17,AFAP1L2,GLI3,BHLHE22,ZNF503,BVES,HDAC1,HMGN1,HMX1,HSF4,ID2,NKD1,ITGA5,KDR,LAMB1,DLL1,LHX1,MARCKS,MAN2A1,MEIS…
GO: Biological Process	GO:0061061	muscle structure development	4.25e-09	5.24e-05	2.7e-07	2.7e-06	277	995	VGLL2,ACTC1,ACTG1,ARID1A,EOMES,FZD1,HEG1,MRTFB,AKT1,ZNF418,DYRK3,ANG,KCNAB2,ITGA8,IFITM1,BLZF1,TCAP,PDLIM4,RHOA,ASS1,ZFHX3,ATF3,RBM24,ATP1A2,MYOM1,ADGRB3,BCL9,BDNF,CCN4,BMP2,BMP4,KLF5,C3,SGCE,FOXH1,FOXK1,NOL3,CAMK2D,CAPN2,CASP7,CRPPA,CASQ2,SPAG9,CBFB,CCNT2,PDLIM1,CD81,CDK1,SEPTIN7,CDH2,HACD1,ALPK2,CDKN1A,NOG,CFL2,CHD2,COPS2,TRIP10,TRIP4,CHRNA1,MYL7,CKMT2,MYL6B,HAND1,CNTFR,HAND2,COL3A1,COL6A1,COL6…
GO: Biological Process	GO:0007517	muscle organ development	4.95e-09	6.1e-05	3.13e-07	3.13e-06	167	544	VGLL2,ACTC1,EOMES,FZD1,HEG1,MRTFB,BLZF1,TCAP,RHOA,ASS1,ZFHX3,ATF3,RBM24,ATP1A2,MYOM1,BCL9,BDNF,BMP2,BMP4,KLF5,SGCE,FOXH1,FOXK1,CCNT2,CDKN1A,NOG,CFL2,CHD2,COPS2,CHRNA1,CKMT2,MYL6B,HAND1,CNTFR,COL3A1,COL6A1,COL6A2,COL11A1,WWTR1,CHST11,CTNNB1,CTSB,AK3,DMD,NR1D2,HDAC6,DSP,CERT1,S1PR1,HEYL,EEF2,EGR1,MBNL2,EGR2,KMT5B,EGR3,ELN,FLOT1,LEF1,EPHB1,KREMEN1,OBSCN,CITED2,FKTN,FGF3,FGF8,ZBTB18,FKBP1A,FOXC1,DDX1…
GO: Biological Process	GO:0031346	positive regulation of cell projection organization	5.36e-09	6.61e-05	3.37e-07	3.37e-06	154	493	ABL2,PICALM,FZD1,KIDINS220,STK24,ISLR2,ENC1,APBB1,CASK,RHOA,ARSB,MARK4,CAPRIN2,SNX3,ATP7A,DOCK11,RAB11A,BBS4,BDNF,NRP1,BMP4,BMP5,BMP7,BMPR2,BRAF,GPC2,KALRN,CBFA2T2,SCARB2,MAP3K13,SEPTIN7,TMEM67,SLIT2,MYO3B,NTN1,CCR7,CNTFR,ADAMTS1,CRABP2,TENM4,CEP135,CUX1,CCP110,CUL7,ZEB2,FBXW8,DLG4,DMD,WASHC1,DVL2,ACTR2,EEF1A1,ARPC2,SH3GLB1,ABI2,WASF2,TENM1,EPHA3,EPHA4,NIN,EPS8,F2RL1,PTK2B,EFEMP1,TRPV2,BAIAP2,FKB…
GO: Biological Process	GO:0061564	axon development	5.59e-09	6.89e-05	3.5e-07	3.5e-06	229	797	PICALM,PLEKHH1,ALDOA,STK24,ISLR2,ZSWIM5,VASN,APBB1,ZSWIM6,LRRC4C,APP,TMEFF1,RHOA,RHOG,RHOH,UNC5C,RAB11A,BDNF,NRP1,BMP7,BMPR2,BRAF,BSG,NIPA1,CACNA1F,THSD7A,KALRN,CALU,CRPPA,RUNX3,KRIT1,MAP3K13,SEPTIN7,CDH2,SLC33A1,CDH11,DCLK1,LGI1,NOG,TRIP4,CHRNA1,SLIT2,LHX2,NRXN3,NRXN1,NTN1,CNTFR,COL4A5,COL4A6,COL6A2,CHST11,CRABP2,TENM4,FEZ2,SLITRK5,FAM53B,ULK2,SEMA3E,RAB33B,ZEB2,GAB2,LRIG2,JAM3,DOK1,HDAC6,RANBP9…
GO: Biological Process	GO:0060606	tube closure	6.12e-09	7.54e-05	3.81e-07	3.81e-06	53	122	ABL2,ARID1A,FZD1,FZD6,CC2D2A,APAF1,BBS4,BMP4,BCL10,NOG,LHX2,CTHRC1,ROCK2,IFT172,ZEB2,MED12,DVL2,CITED2,DLC1,SEC24B,FGF10,FOLR1,SUFU,FZD2,RAB23,NCKAP1,BBS9,LIAS,PAX2,PAX3,PRKACB,PTCH1,PTK7,IFT57,BRD2,RPS7,SALL1,STIL,IFT122,CLUAP1,TBXT,TGFB1,CDK20,TRAF6,TSC1,PLXNB2,TULP3,TWIST1,WNT5A,ZIC2,SALL4,ADGRG6,ALX1
GO: Biological Process	GO:0007409	axonogenesis	6.27e-09	7.72e-05	3.88e-07	3.88e-06	213	732	PICALM,PLEKHH1,ALDOA,ISLR2,ZSWIM5,VASN,APBB1,ZSWIM6,LRRC4C,APP,TMEFF1,RHOA,RHOG,RHOH,UNC5C,RAB11A,BDNF,NRP1,BMP7,BMPR2,BRAF,BSG,NIPA1,CACNA1F,THSD7A,KALRN,CRPPA,RUNX3,KRIT1,MAP3K13,SEPTIN7,CDH2,SLC33A1,CDH11,DCLK1,LGI1,NOG,TRIP4,CHRNA1,SLIT2,LHX2,NRXN3,NRXN1,NTN1,COL4A5,COL4A6,COL6A2,CHST11,CRABP2,TENM4,FEZ2,SLITRK5,FAM53B,ULK2,SEMA3E,RAB33B,ZEB2,GAB2,DOK1,HDAC6,RANBP9,ASCC1,SEMA3D,OPTN,EFNA1,EFN…
GO: Biological Process	GO:0032956	regulation of actin cytoskeleton organization	6.36e-09	7.84e-05	3.92e-07	3.92e-06	133	412	ABL2,ACTG1,ADD1,CRACD,TAOK1,PREX1,ATRN,ARF1,PDLIM4,RHOA,RHOB,RHOC,RHOG,RHOH,RBM24,BBS4,NRP1,BRAF,CAPG,LATS1,CD47,TMSB10,CFL2,SLIT2,MYO3B,CCR7,ROCK2,SEMA3E,FCHSD2,RHOBTB1,DLG1,JAM3,WASHC1,S1PR1,LPAR1,ARPC3,ACTR2,ARPC2,ABI2,WASF2,SORBS3,TENM1,ELN,DMTN,EPHA3,EPS8,F2RL1,PTK2B,DLC1,FER,BAIAP2,EVL,LIMA1,ARPC1A,ARFGEF1,GNA13,STAU2,NCKAP1,WASF3,WASHC2A,FERMT2,TMSB15A,CIT,GSN,FZD10,HCK,WHAMMP3,ICAM1,ID1,S…
GO: Biological Process	GO:0043583	ear development	6.7e-09	8.26e-05	4.11e-07	4.11e-06	128	393	ADAM10,FZD6,MIB1,ITGA8,LGR5,TCAP,ARF1,PRKRA,WDR19,RHOA,DCHS1,ATP1A1,BDNF,LIN7A,BMP2,BMP4,BMP5,CDH2,CDH11,CDKN1B,NOG,MAPKAPK2,CHM,TRIP11,KIF3B,MYO3B,CTHRC1,NTN1,NIPBL,SLC25A27,COL11A1,LRP10,CUX1,ODAD4,DLX3,DLX4,MED12,BCL2L11,DVL2,EFNA2,INSIG2,TSHZ1,LRRC23,EPHA4,ESRRG,ADGRV1,SEC24B,FGF3,FGF8,FGF10,SLITRK6,FST,FOXG1,DCDC2,DCTN2,ANP32B,DACH2,FRZB,FZD2,GABRB2,GAS1,GATA2,GBX2,GLI3,KIF3A,ALG10,DISP1,HLA…
GO: Biological Process	GO:1903047	mitotic cell cycle process	8.1e-09	9.99e-05	4.9e-07	4.9e-06	323	1197	KIF18A,CLTCL1,ACVR1B,TUBGCP5,H2AC20,HECW2,AKT1,TAOK1,CEP126,CUL4B,KLF11,APEX1,APP,CDC14B,CDC14A,ARF1,RHOA,RHOB,RHOC,ARL3,CNOT6L,DCHS1,TNKS,ATM,CDC23,ATRX,BACH1,RAB11A,BBS4,BCAT1,BCL6,BMP4,BMP7,IER3,CAMK2A,CAMK2D,CTDSP1,PRC1,CCNG1,CCNG2,CCNH,LATS1,CD28,CCNB2,CDK1,SEPTIN7,CDC27,HACD1,CDK2,CDK6,CDK7,CDKN1A,CDKN1B,CENPC,CENPE,RCC1,RHOU,CNOT8,BOD1,CKS1B,KIF3B,SUN2,NIPBL,ROCK2,ADAMTS1,CNOT10,SMARCAL1,Z…
GO: Biological Process	GO:0000278	mitotic cell cycle	8.1e-09	9.99e-05	4.9e-07	4.9e-06	323	1197	KIF18A,CLTCL1,ACVR1B,TUBGCP5,H2AC20,HECW2,AKT1,TAOK1,CEP126,CUL4B,KLF11,APEX1,APP,CDC14B,CDC14A,ARF1,RHOA,RHOB,RHOC,ARL3,CNOT6L,DCHS1,TNKS,ATM,CDC23,ATRX,BACH1,RAB11A,BBS4,BCAT1,BCL6,BMP4,BMP7,IER3,CAMK2A,CAMK2D,CTDSP1,PRC1,CCNG1,CCNG2,CCNH,LATS1,CD28,CCNB2,CDK1,SEPTIN7,CDC27,HACD1,CDK2,CDK6,CDK7,CDKN1A,CDKN1B,CENPC,CENPE,RCC1,RHOU,CNOT8,BOD1,CKS1B,KIF3B,SUN2,NIPBL,ROCK2,ADAMTS1,CNOT10,SMARCAL1,Z…
GO: Biological Process	GO:0140014	mitotic nuclear division	8.1e-09	9.99e-05	4.9e-07	4.9e-06	323	1197	KIF18A,CLTCL1,ACVR1B,TUBGCP5,H2AC20,HECW2,AKT1,TAOK1,CEP126,CUL4B,KLF11,APEX1,APP,CDC14B,CDC14A,ARF1,RHOA,RHOB,RHOC,ARL3,CNOT6L,DCHS1,TNKS,ATM,CDC23,ATRX,BACH1,RAB11A,BBS4,BCAT1,BCL6,BMP4,BMP7,IER3,CAMK2A,CAMK2D,CTDSP1,PRC1,CCNG1,CCNG2,CCNH,LATS1,CD28,CCNB2,CDK1,SEPTIN7,CDC27,HACD1,CDK2,CDK6,CDK7,CDKN1A,CDKN1B,CENPC,CENPE,RCC1,RHOU,CNOT8,BOD1,CKS1B,KIF3B,SUN2,NIPBL,ROCK2,ADAMTS1,CNOT10,SMARCAL1,Z…
GO: Biological Process	GO:0001503	ossification	8.8e-09	0.000108	5.29e-07	5.29e-06	165	540	ACVR2A,ACVR2B,AXIN2,FZD1,H4C12,AKT1,IFT80,ALPL,IFITM1,RHOA,DCHS1,ATF4,ATP6AP1,TNFRSF11A,CCN4,BMP1,BMP2,BMP4,BMP5,BMP7,BMPR2,CALCR,CAT,RUNX1,RUNX3,CBFB,ENTPD5,CDH11,CDK6,NOG,CTHRC1,BAMBI,NIPBL,HAND2,COL1A2,COL5A2,COL6A1,COL11A1,COL13A1,WWTR1,ISG15,CTNNB1,CTSK,GLIS1,MRC2,S1PR1,EGR2,EPHA2,LEF1,KREMEN1,FBL,TCIRG1,ADGRV1,SLC10A7,PTK2B,FBN2,RACK1,CFDP1,FOXC1,SEMA4D,FN1,ATP6V1H,SND1,SUFU,INTU,WWOX,GJA1,…
GO: Biological Process	GO:1901361	organic cyclic compound catabolic process	9.42e-09	0.000116	5.64e-07	5.63e-06	210	723	ACAT1,ADA,AXIN2,AKT1,ABCD1,ANG,APAF1,APEX1,ERI1,CNOT6L,PDE5A,ATM,RBM24,BLVRA,CALCR,RPL14,KYAT1,ENTPD1,ENTPD5,CDA,MAPKAPK2,CNOT8,CIRBP,RPL23,ROCK2,RPL36,APOBEC3D,CNOT10,NUDT13,GDA,MOXD1,TTC37,CYP27A1,CTIF,NUDT12,DFFA,CANT1,PAN2,DIO2,DIO3,DNA2,DNASE1,DNASE1L1,DNASE1L3,DNASE2,DERA,LRPPRC,SIDT2,RBM7,PAN3,AADAT,HSD17B11,HSD17B14,ERN1,GMPR2,CYP39A1,FHIT,PABPC1,PAIP1,NBAS,IGF2BP2,SND1,UGT2B11,PDE10A,APO…
GO: Biological Process	GO:0010648	negative regulation of cell communication	9.57e-09	0.000118	5.7e-07	5.7e-06	465	1818	AMER1,ABL2,APCDD1,ASIC1,ABHD6,ADA,ADCY6,ADCY7,GATAD2B,AXIN2,FZD1,FZD6,HEG1,ADRA2C,APLNR,NR0B1,NME5,SORCS2,PLA2G6,AKT1,IFT80,UXT,ARRDC3,DYRK3,AMFR,AMHR2,PTPMT1,SH3RF1,VASN,APP,ARF1,RHOA,RHOH,ATF3,EIF3A,ATM,ATP2B4,HYAL2,TRADD,B2M,RIOK3,BCHE,BCL2L2,TNFRSF10C,BCL3,TNFRSF10B,BCL6,BDKRB2,BDNF,NRP1,BMI1,BMP2,BMP4,BMP5,BMP7,APLN,BRAF,IER3,MTMR2,VWC2L,FOXH1,NLRC3,H2BC11,NOL3,KALRN,LDB2,MTMR4,LATS1,CBFA2T2…
GO: Biological Process	GO:0048738	cardiac muscle tissue development	1.01e-08	0.000125	5.99e-07	5.99e-06	118	357	ACTC1,ARID1A,HEG1,MRTFB,APLNR,ZNF418,ANG,IFITM1,TCAP,RBM24,DIPK2A,CCN4,BMP2,BMP4,BMP5,BMP7,BMPR2,ALDH1A2,FOXH1,CAMK2D,RUNX1,CDK1,SEPTIN7,ALPK2,NOG,CHRM2,TRIP10,CHRM3,MYL7,HAND1,HAND2,COL11A1,WWTR1,TENM4,VGLL4,CTNNB1,DAB2,HS3ST1,DSG2,DSP,S1PR1,CITED2,IFITM3,FGF3,FGF8,FKBP1A,FOXC1,NEBL,ATG7,LARP7,GATA4,GATA6,PPP1R13L,GJA1,GJA5,MYO18B,FERMT2,BVES,NRG1,CAVIN4,HSPG2,ICAM1,ID2,ISL1,DLL1,VWA5A,MARCKS,SM…
GO: Biological Process	GO:0009968	negative regulation of signal transduction	1.06e-08	0.000131	6.25e-07	6.25e-06	435	1687	AMER1,ABL2,APCDD1,ADA,ADCY6,ADCY7,GATAD2B,AXIN2,FZD1,FZD6,HEG1,ADRA2C,APLNR,NR0B1,NME5,AKT1,IFT80,UXT,ARRDC3,DYRK3,AMFR,AMHR2,SH3RF1,VASN,APP,RHOA,RHOH,ATF3,EIF3A,ATM,ATP2B4,HYAL2,TRADD,B2M,RIOK3,BCL2L2,TNFRSF10C,BCL3,TNFRSF10B,BCL6,BDKRB2,BDNF,NRP1,BMI1,BMP2,BMP4,BMP5,BMP7,APLN,IER3,MTMR2,VWC2L,FOXH1,NLRC3,H2BC11,NOL3,LDB2,MTMR4,LATS1,CBFA2T2,CD44,CD47,IL1RL1,MOSMO,CDH2,SLC33A1,ALPK2,NOG,SOCS6,C…
GO: Biological Process	GO:0023057	negative regulation of signaling	1.11e-08	0.000137	6.54e-07	6.54e-06	465	1820	AMER1,ABL2,APCDD1,ASIC1,ABHD6,ADA,ADCY6,ADCY7,GATAD2B,AXIN2,FZD1,FZD6,HEG1,ADRA2C,APLNR,NR0B1,NME5,SORCS2,PLA2G6,AKT1,IFT80,UXT,ARRDC3,DYRK3,AMFR,AMHR2,PTPMT1,SH3RF1,VASN,APP,ARF1,RHOA,RHOH,ATF3,EIF3A,ATM,ATP2B4,HYAL2,TRADD,B2M,RIOK3,BCHE,BCL2L2,TNFRSF10C,BCL3,TNFRSF10B,BCL6,BDKRB2,BDNF,NRP1,BMI1,BMP2,BMP4,BMP5,BMP7,APLN,BRAF,IER3,MTMR2,VWC2L,FOXH1,NLRC3,H2BC11,NOL3,KALRN,LDB2,MTMR4,LATS1,CBFA2T2…
GO: Biological Process	GO:0001837	epithelial to mesenchymal transition	1.19e-08	0.000146	6.93e-07	6.93e-06	73	192	ACVRL1,AXIN2,EOMES,VASN,EPB41L5,BMP2,BMP4,BMP5,BMP7,NOG,TRIP10,BAMBI,WWTR1,CTNNB1,DAB2,CUL7,ZEB2,PARP3,HEYL,EFNA1,KLHL12,LEF1,EPHA3,FGF8,FOXF2,FOXC1,DDX17,GJA1,LOXL3,FERMT2,PTPN21,HAS2,HPN,HSBP1,ISL1,LIMS1,LOXL2,SMAD2,SMAD4,SPRED2,MDK,MSX1,MSX2,GLIPR2,NFATC1,BMPER,NOTCH1,WNT4,IL17RD,PTEN,GSC,SDCBP,ZNF703,CHD7,SNW1,SNAI2,SNAI1,PBLD,CLASP2,TASOR,CLASP1,TGFB1,TGFB1I1,TGFBR1,TIAM1,TWIST1,VEGFA,WNT5A,…
GO: Biological Process	GO:0014020	primary neural tube formation	1.53e-08	0.000189	8.92e-07	8.91e-06	54	128	ABL2,ARID1A,FZD1,FZD6,CC2D2A,APAF1,BBS4,BMP4,BMP5,BMP7,BCL10,NOG,LHX2,CTHRC1,ROCK2,IFT172,ZEB2,MED12,DVL2,CITED2,DLC1,SEC24B,FOLR1,SUFU,FZD2,RAB23,NCKAP1,BBS9,LIAS,HOXB1,PAX2,PAX3,PRKACB,PTCH1,PTK7,IFT57,BRD2,RPS7,SALL1,STIL,IFT122,CLUAP1,TBXT,TGFB1,CDK20,TRAF6,TSC1,PLXNB2,TULP3,TWIST1,WNT5A,ZIC2,SALL4,ALX1
GO: Biological Process	GO:0048732	gland development	1.55e-08	0.000191	8.98e-07	8.98e-06	236	835	ACAT1,ACVR2A,ACVR2B,ADA,MRTFB,APLNR,NR0B1,AKT1,ABCD1,ALDH2,ASS1,ATM,ATP7A,TNFRSF11A,NRP1,BMP2,BMP4,BMP7,ALDH1A2,PYGO2,APLN,BRAF,KALRN,RUNX1,TBX19,LATS1,CCNB2,CD44,CDKN1B,CDX1,CDX2,NOG,PCTP,SLIT2,CYP7B1,NTN1,HAND2,KLF6,CPS1,NCOR2,CSNK2A2,CST2,CST3,CST5,GREB1,CTNNB1,ZEB2,AK3,VPS33B,DHPS,DIO3,MED12,BCL2L11,SEMA3D,CDCA7,ATP6AP2,EPHA2,LEF1,EPHB3,EPHX1,KREMEN1,CITED2,NDRG1,SNX7,FDX1,FGF3,FGF8,FGF10,HOX…
GO: Biological Process	GO:0097711	ciliary basal body-plasma membrane docking	1.65e-08	0.000203	9.5e-07	9.49e-06	44	96	CC2D2A,MARK4,RAB11A,CDK1,TMEM67,SCLT1,IQCB1,CEP135,CEP57,CCP110,TCTN3,CKAP5,DYNC1H1,DYNC1I2,AKAP9,DCTN2,PLK4,CNTRL,CEP250,DCTN3,NEK2,NPHP1,ODF2,PAM,CEP41,HAUS4,CEP97,TCTN1,CEP192,HAUS2,TCTN2,CEP162,CEP290,CEP63,CEP70,NINL,CDK5RAP2,CEP152,CENPJ,NEDD1,TTBK2,CLASP1,B9D2,YWHAE
GO: Biological Process	GO:0030900	forebrain development	1.68e-08	0.000207	9.61e-07	9.61e-06	179	601	ARID1A,EOMES,MRTFB,NR0B1,MIB1,SOX14,APAF1,APLP2,ZSWIM6,APP,CASK,RHOA,ATP1A2,ATP2B4,PHACTR1,ATP7A,ATRX,B2M,BBS2,BBS4,NRP1,BMP2,BMP4,ALDH1A2,BNIP3,FOXH1,TBX19,CDH2,DCLK1,CDK6,NOG,SLIT2,LHX2,SUN2,NTN1,COL3A1,DPCD,NCOR2,CSNK2A2,CNTNAP2,SLITRK5,GREB1,CTNNB1,ULK2,CYP11A1,ZEB2,AK3,MSI2,DMD,MED12,LPAR1,EFNA2,YAF2,LEF1,EPHA4,NIN,EPHB3,DLC1,FGF3,FGF8,FGF10,ZBTB18,FOXG1,HSD17B7,ATG7,FOXB1,HOOK3,FYN,SALL3,DI…
GO: Biological Process	GO:0051960	regulation of nervous system development	1.82e-08	0.000225	1.04e-06	1.04e-05	185	626	PICALM,AKT1,ABCD1,ISLR2,BHLHE40,CASK,RHOA,CAPRIN2,B2M,RAB11A,ADGRB3,BDNF,NRP1,BMP2,BMP4,BMP7,BMPR2,PER2,BRAF,SYNJ1,MTMR2,IL33,KALRN,CTDSP1,MAP3K13,CDH2,ELAPOR2,NOG,SLIT2,LHX2,NRXN1,NTN1,MED23,CRABP2,TENM4,TMEM98,SLITRK5,CTNNB1,ULK2,CUX1,SEMA3E,CUL7,ZEB2,FBXW8,DLG1,ACTR2,HEYL,SEMA3D,SH3GLB1,EGR2,LEF1,EPHA4,NIN,EPHB1,EPHB3,TRPV2,FGF3,BAIAP2,SLITRK6,FOXG1,FOXO3,SEMA4F,SEMA4D,SEMA3C,FN1,RGS14,HOOK3,D…
GO: Biological Process	GO:1905114	cell surface receptor signaling pathway involved in cell-cell signaling	2.12e-08	0.000261	1.2e-06	1.2e-05	219	767	AMER1,ABL2,APCDD1,AXIN2,FZD1,FZD6,AP2B1,AKT1,IFT80,RECK,AMFR,APP,LGR5,PDLIM4,RHOA,CAPRIN2,TNKS,SNX3,BCL9,BDNF,CCN4,BMP2,BMP4,PYGO2,MTMR2,C3,CACNB3,CAMK2A,RUNX1,CBFB,LATS1,CD44,CDH2,ALPK2,NOG,CHRNA1,CHRNE,NRXN1,CTHRC1,BAMBI,CCR7,NIPBL,ROCK2,WWTR1,VPS26A,RNF14,CSNK1G3,CSNK2A2,HS2ST1,FAM53B,VGLL4,CTNNB1,PYGO1,DAB2,CKAP5,ZEB2,DDIT3,DLG4,DMPK,MED12,ZBTB33,HMGXB4,DVL2,FRMD8,PTPRU,GPC6,EGR1,ATP6AP2,KLHL…
GO: Biological Process	GO:0001843	neural tube closure	2.84e-08	0.000351	1.61e-06	1.61e-05	51	120	ABL2,ARID1A,FZD1,FZD6,CC2D2A,APAF1,BBS4,BMP4,BCL10,NOG,LHX2,CTHRC1,ROCK2,IFT172,ZEB2,MED12,DVL2,CITED2,DLC1,SEC24B,FOLR1,SUFU,FZD2,RAB23,NCKAP1,BBS9,LIAS,PAX2,PAX3,PRKACB,PTCH1,PTK7,IFT57,BRD2,RPS7,SALL1,STIL,IFT122,CLUAP1,TBXT,TGFB1,CDK20,TRAF6,TSC1,PLXNB2,TULP3,TWIST1,WNT5A,ZIC2,SALL4,ALX1
GO: Biological Process	GO:0070848	response to growth factor	3.19e-08	0.000393	1.79e-06	1.79e-05	270	985	ACVR1B,ACVR2A,ACVR2B,ACVRL1,FZD1,KIDINS220,AKT1,LTBP4,JCAD,AMHR2,VASN,APAF1,ITGA8,EPB41L5,APP,CASK,STK16,RHOA,ARNT,ZFHX3,ATP2B4,HYAL2,ATP7A,CDS2,BCL9,BDNF,FGF17,NRP1,BMP2,SP8,BMP4,BMP5,BMP7,BMPR2,APLN,VWC2L,FOXH1,CAT,RUNX1,RUNX3,LDB2,MTMR4,LATS1,CD44,SLC33A1,ELAPOR2,NOG,MAPKAPK2,SLIT2,NRXN1,SNX6,BAMBI,COL1A2,HJV,COL3A1,ROCK2,COL4A2,ADAMTS3,WWTR1,CHST11,CPS1,CREBBP,ZNF451,CTNNB1,CEP57,ADAMTSL2,ZFY…
GO: Biological Process	GO:0071363	cellular response to growth factor stimulus	3.67e-08	0.000452	2.06e-06	2.05e-05	260	944	ACVR1B,ACVR2A,ACVR2B,ACVRL1,FZD1,KIDINS220,AKT1,LTBP4,JCAD,AMHR2,VASN,APAF1,ITGA8,EPB41L5,APP,CASK,STK16,RHOA,ARNT,ATP2B4,HYAL2,ATP7A,CDS2,BCL9,BDNF,FGF17,NRP1,BMP2,SP8,BMP4,BMP5,BMP7,BMPR2,APLN,VWC2L,FOXH1,CAT,RUNX1,LDB2,MTMR4,LATS1,CD44,SLC33A1,ELAPOR2,NOG,MAPKAPK2,SLIT2,NRXN1,SNX6,BAMBI,COL1A2,HJV,COL3A1,ROCK2,COL4A2,ADAMTS3,WWTR1,CHST11,CPS1,CREBBP,ZNF451,CTNNB1,CEP57,ADAMTSL2,ZFYVE16,CYP11A1…
GO: Biological Process	GO:0030178	negative regulation of Wnt signaling pathway	3.71e-08	0.000457	2.07e-06	2.07e-05	88	251	AMER1,APCDD1,AXIN2,FZD1,FZD6,IFT80,AMFR,APP,BMP2,LATS1,CDH2,ALPK2,NOG,CTHRC1,CCR7,WWTR1,VGLL4,DAB2,DDIT3,HMGXB4,DVL2,FRMD8,PTPRU,EGR1,KLHL12,KREMEN1,APC2,DACT1,RACK1,ZNRF3,FOXO3,FRZB,DKK4,INVS,WWOX,GPC3,RBMS3,GLI3,RSPO3,HDAC1,SHISA6,NKD1,IGFBP4,NKD2,TRABD2B,ISL1,LRP1,LRP4,MCC,MDK,MLLT3,CITED1,NFATC1,NFATC4,NOTCH1,ROR2,PRKN,PFDN5,TOLLIP,TMEM64,PPP2R3A,PSMD9,PSME1,RNF43,PTK7,GSC,CCDC88C,BICC1,TRABD…
GO: Biological Process	GO:0003206	cardiac chamber morphogenesis	3.86e-08	0.000476	2.14e-06	2.14e-05	66	172	FZD1,HEG1,HACE1,NRP1,BMP2,BMP4,BMP5,BMP7,BMPR2,FOXH1,NOG,SLIT2,HAND1,HAND2,COL11A1,ADAMTS1,WWTR1,CTNNB1,DSP,HEYL,CITED2,FGF8,FKBP1A,FOXF1,FOXC1,SEMA3C,FZD2,GATA4,GATA6,PPP1R13L,GJA5,NRG1,ID2,IDS,ISL1,SMAD4,SMAD6,MEIS2,MSX2,MYH6,NFATC1,NOTCH1,PITX2,EGLN1,MED1,PROX1,RBP4,ROBO1,ROBO2,ZFPM1,SHOX2,CHD7,SLIT3,SMARCD3,SOX11,MESP1,TBX3,ZFPM2,TGFB1,TGFBR1,RBM15,NSD2,WNT5A,WNT11,ADGRG6,IFT88
GO: Biological Process	GO:0018193	peptidyl-amino acid modification	4.1e-08	0.000505	2.27e-06	2.27e-05	373	1432	ABL2,ACVR1B,GALNT13,AKT1,BCAR3,DYRK3,TPST1,SUPT3H,MCFD2,APBB1,APLP2,APP,STK16,ARNT,ASGR1,ASPH,CAPRIN2,TNKS,ATM,RAP2C,ATP2B4,HYAL2,EED,ATP7A,ATRX,RIPK2,BDKRB2,BDNF,BGN,NRP1,BLK,BMI1,BMP7,PYGO2,BRAF,SENP5,RGPD2,P4HA2,CALCR,CAMK2A,CAMK2D,AIP,LATS1,CD44,CD81,CDK1,MAP3K13,DCLK1,CDK2,MAPKAPK2,CHI3L1,OSTC,NRXN1,SNX6,CLK3,NMT2,MYO3B,QPCT,ROCK2,EEF1AKMT3,RAB3D,ATF2,CREBBP,CTCFL,CSK,CSNK1G3,CSNK2A2,ZNF451,…
GO: Biological Process	GO:0060411	cardiac septum morphogenesis	4.2e-08	0.000518	2.31e-06	2.31e-05	41	89	FZD1,NRP1,BMP4,BMP5,BMP7,BMPR2,NOG,SLIT2,HAND1,HEYL,CITED2,FGF8,SEMA3C,FZD2,GATA4,GATA6,GJA5,ID2,ISL1,SMAD4,SMAD6,MSX2,NFATC1,NOTCH1,PITX2,EGLN1,PROX1,ROBO1,ROBO2,ZFPM1,CHD7,SLIT3,SOX11,TBX3,ZFPM2,TGFBR1,RBM15,NSD2,WNT5A,WNT11,IFT88
GO: Biological Process	GO:0030902	hindbrain development	4.76e-08	0.000586	2.61e-06	2.61e-05	105	316	ABL2,ACVR2A,ACVR2B,MIB1,GNPAT,ATRN,EPB41L5,ARCN1,ATP7A,BMI1,BMP2,BMP5,BMP7,ALDH1A2,C5AR1,CA8,CDH2,NOG,ZNHIT3,NRXN1,CRABP2,CTNNB1,CYP11A1,AK3,MED12,DVL2,SEZ6L2,LPAR1,SEMA3D,EGR2,RBM7,LEF1,EPHA4,DLC1,SEC24B,FGF3,FGF8,ZBTB18,FOXC1,ATG7,DISC1,GAS1,GATA2,GBX2,ZNF503,HAS2,HDAC1,NRG1,KLF8,HOXA1,HOXA2,HOXB1,HOXB2,HOXB3,HSPA5,AMIGO2,DLL1,LHX1,SP5,SMAD1,SMAD9,MDK,NEUROD1,NHLH2,NOTCH1,PAX2,ENPP1,MTPN,SERPIN…
GO: Biological Process	GO:0003203	endocardial cushion morphogenesis	4.84e-08	0.000597	2.64e-06	2.64e-05	24	40	ACTC1,ACVRL1,DCHS1,BMP2,BMP4,BMP5,BMP7,NOG,HEYL,FGF8,ISL1,SMAD4,MDM4,MSX1,MSX2,NOTCH1,ROBO1,ROBO2,SNAI2,SNAI1,TGFB1,TGFBR1,MMD,TWIST1
GO: Biological Process	GO:1902115	regulation of organelle assembly	4.86e-08	0.0006	2.64e-06	2.64e-05	89	256	ODF2L,ELAPOR1,RHOA,CNOT6L,MARK4,ATP6AP1,BBS4,MTMR3,CAPG,SEPTIN7,TMEM67,RCC1,NRXN1,FEZ2,CEP135,SENP6,CCP110,IFT140,TBC1D5,ASAP1,PAN2,DYNC1H1,PDCD6IP,ARPC2,SH3GLB1,PAN3,ABCC4,CNTROB,CHMP4C,DCDC2,TCHP,CHMP5,EML3,DYNC2LI1,CHMP3,PLK4,CHMP2A,GSN,HCK,HTT,CEP295,IL1RAP,LRRTM1,CCSAP,LAMB1,SMAD4,STX18,MSN,MTM1,SPICE1,NPM1,NTRK3,ODF2,GPSM2,PRKAA2,TBC1D20,CEP120,PTPRS,CEP97,RALB,RDX,TMEM39B,CEP192,TMEM39A,TB…
GO: Biological Process	GO:0044257	cellular protein catabolic process	4.92e-08	0.000606	2.66e-06	2.66e-05	238	854	AMER1,USP11,RHBDD2,AP2B1,HECW2,HACE1,MIB1,AKT1,ALAD,CUL4B,AMFR,ENC1,BIRC2,EIF3H,CDC23,AFG1L,ZFAND2A,CTSF,FBXO17,BNIP3,BNIP3L,IL33,USP13,CAMLG,CAPN2,USP14,LATS1,NTAN1,CD81,CDK1,CDC27,CDK2,TMEM67,DLGAP1,SOCS6,RPL23,ERCC8,UBE4A,TPP1,FBXL2,ROCK2,RNF19A,RNF185,CPA1,CPA2,WWTR1,RNF14,ISG15,CSNK2A2,SOCS5,LTN1,VGLL4,CTNNB1,EDEM1,CTSB,CTSK,HERPUD1,CTSO,CTSS,CTSZ,RNF144A,SPATA18,DAB2,CUL7,RGP1,DDIT3,FBXW8,F…
GO: Biological Process	GO:0080135	regulation of cellular response to stress	6.21e-08	0.000765	3.34e-06	3.34e-05	237	852	AXIN2,FZD1,NME5,AKT1,TAOK1,ABCD1,STK24,DYRK3,AMFR,RNF169,SH3RF1,APBB1,APP,MEAK7,ARG2,ATF4,ATM,SH3RF3,B2M,RIPK2,TNFRSF10C,BCL6,BDKRB2,BMP2,BMP7,BRAF,IER3,USP13,NOL3,CAMK2A,CAMK2D,USP14,CD44,CDK6,TMEM67,MAPKAPK2,ERCC8,CCR7,MAP4K4,CNTFR,HAND2,ROCK2,RNF185,POT1,ZNF385A,CREBBP,UNC5CL,CTNNB1,HERPUD1,SIRPA,NUP58,GADD45A,DDIT3,LRIG2,PJA2,FBXO4,NUAK1,DLG1,HSPB8,YPEL3,AKT3,ITCH,HDAC6,BCL2L11,DUSP3,PARP3,AC…
GO: Biological Process	GO:0048514	blood vessel morphogenesis	6.31e-08	0.000778	3.38e-06	3.38e-05	274	1009	TSPAN18,ACTG1,ACVRL1,ADD1,PLEKHH1,FZD6,HEG1,MRTFB,APLNR,MIB1,AKT1,UXT,RECK,JCAD,ANG,ANPEP,RHOA,RHOB,ATP2B4,CDS2,RAB11A,ADGRB3,NRP1,BMP4,BMPR2,APLN,PER2,BSG,KLF5,C3,C5,C5AR1,FOXH1,THSD7A,RUNX1,LDB2,KRIT1,CDH2,NOG,CHI3L1,SLIT2,NRXN3,NRXN1,HAND1,NTN1,HAND2,COL3A1,COL4A1,ROCK2,COL4A2,TBX4,ADAMTS1,SMARCAL1,WWTR1,ATF2,TIPARP,HAPLN1,CTNNB1,CTSZ,SEMA3E,ARHGAP24,ISM1,DAB2,CUL7,GADD45A,IQSEC1,JAM3,SLC12A6,…
GO: Biological Process	GO:0043010	camera-type eye development	6.34e-08	0.000782	3.39e-06	3.38e-05	202	706	APCDD1,ACVR2B,ACVRL1,ARID1A,TBC1D32,MIB1,CC2D2A,IFT80,BCAR3,KIAA1522,EPB41L5,WDR19,RDH16,ATF4,CRYBG3,ATP2B4,ALDH7A1,ATP6AP1,MYOM1,BBS4,BCL6,VWDE,NRP1,BMP4,BMP7,BMPR2,ALDH1A2,PYGO2,SYNJ1,BSG,C3,FOXH1,SDK1,CACNA1F,CDH2,CDH11,CDK2,CDKN1B,CHM,LHX2,KIF3B,NTN1,COL4A1,WWTR1,CTNNB1,IFT140,IFT172,ZEB2,DIO2,DIO3,DLG1,DLX3,DLX4,DNASE1L3,DYNC1H1,RANBP9,OPTN,EGR1,ABI2,EPHA2,VPS28,EPHA4,EPHB1,IRX5,CDHR1,OBSCN,…
GO: Biological Process	GO:0065003	protein-containing complex assembly	6.42e-08	0.000791	3.41e-06	3.41e-05	487	1942	AMER1,ASIC1,CLTRN,ADAM10,H4C9,TUBGCP5,PICALM,ISY1,ADD1,AXIN2,CRACD,H2BC15,H2BC4,H2BC21,H3C6,H3C11,AP2B1,H3C8,H3C10,H4C4,H4C6,H4C12,H4C3,H4C8,H4C5,KCTD16,ALAD,ALDOA,PREX1,RSPH9,CUL4B,ANG,MCFD2,BIRC2,APP,TCAP,ARF1,WDR19,RHOA,RHOC,TNKS,EIF3A,EIF3D,ATM,EIF3F,EIF3H,VAMP8,VAMP4,ATP5MC2,TRADD,ATP6AP1,ATRX,B2M,NAPG,BBS4,RIOK3,BCL9,LIN7A,BMP1,BMP2,BMP7,ALDH1A2,PYGO2,SYNJ1,SKAP2,NLRC3,H2BC11,TRPA1,NOL3,TAF…
GO: Biological Process	GO:0034330	cell junction organization	6.6e-08	0.000814	3.49e-06	3.49e-05	248	899	ABL2,ACTG1,ACVRL1,ADAM10,PICALM,ADD1,FZD1,HEG1,GNPAT,ANG,PPFIBP1,PPFIA4,CNTNAP1,APBB1,EPB41L5,LRRC4C,APP,ARF1,CASK,TMEFF1,RHOA,RHOC,CAPRIN2,DCHS1,CADM3,ADGRB3,BDNF,NRP1,SYNJ1,MTMR2,C3,C5AR1,SDK1,CACNA1F,CACNB3,KALRN,RUNX1,CBFB,CLDN12,SEPTIN7,CDH2,CDH8,CDH10,CDH11,CDH12,DLGAP1,TRIP4,CHRNA1,NRXN3,NRXN1,NGEF,NTN1,MAP4K4,COL4A1,ROCK2,COL4A5,CSK,SLITRK5,ERC2,CTNNB1,SEMA3E,TANC2,SLK,CKAP5,IQSEC1,DLG1,D…
GO: Biological Process	GO:0006518	peptide metabolic process	7.3e-08	0.000899	3.84e-06	3.84e-05	283	1049	ADAM10,PICALM,AKT1,ANG,ANPEP,ENC1,APP,RHOA,CNOT6L,CAPRIN2,ATF4,EIF3A,EIF3D,EIF3F,EIF3H,RBM24,BCL3,PER2,RPL14,CD28,CES1,CNOT8,CIRBP,RPL23,TPP1,BACE2,GSTO1,ROCK2,RPL36,CNOT10,CPD,CPM,ZNF385A,MTRF1,MTRFR,LTN1,LSM14A,TRAM2,CTSZ,SECISBP2L,CKAP5,DARS1,CTIF,DHPS,DIO2,DMD,CPEB2,DPEP1,AASDH,EEF1A1,LRPPRC,EEF1D,EEF2,EIF2D,EFNA1,ATP6AP2,EIF2S3,EIF4A2,EIF4B,EIF1,EIF2A,RSL24D1,EPHA4,EIF1B,MRPL10,TNIP1,MRPS36,…
GO: Biological Process	GO:0007015	actin filament organization	7.35e-08	0.000906	3.85e-06	3.85e-05	153	507	ABL2,ACTC1,ACTG1,ADD1,CRACD,ALDOA,PREX1,ANG,TCAP,ARF1,PDLIM4,RHOA,RHOB,RHOC,RHOG,RHOH,PHACTR1,BBS4,NRP1,BRAF,CAPG,PSTPIP2,PSTPIP1,LATS1,PDLIM1,CD47,TMSB10,CFL2,SLIT2,CCR7,ROCK2,SIRPA,FCHSD2,RHOBTB1,DIAPH2,DLG1,ARHGAP25,WASHC1,WASHC3,S1PR1,LPAR1,ARPC3,ACTR2,ARPC2,ABI2,WASF2,SORBS3,TENM1,TRPV4,ELN,DMTN,EPS8,EFS,F2RL1,PTK2B,DLC1,FER,BAIAP2,EVL,LIMA1,NEBL,ARPC1A,ARFGEF1,SORBS1,GNA13,NCKAP1,WASF3,GAS2…
GO: Biological Process	GO:0060914	heart formation	7.39e-08	0.000911	3.86e-06	3.86e-05	32	63	AXIN2,ATP1A1,BMP2,BMP4,FOXH1,LATS1,SLIT2,HAND2,WWTR1,CTNNB1,FN1,FOLR1,GNA13,GATA4,GATA6,GNG5,HDAC1,ISL1,NOTCH1,PDGFRA,ROBO1,ROBO2,SIX1,DKK1,SMARCD3,SNAI1,MESP1,VEGFA,WNT5A,WNT11,WNT3A,IFT88
GO: Biological Process	GO:1901888	regulation of cell junction assembly	7.64e-08	0.000942	3.98e-06	3.97e-05	83	236	ACTG1,ACVRL1,FZD1,EPB41L5,APP,RHOA,ADGRB3,BDNF,NRP1,RUNX1,CBFB,NRXN1,NTN1,MAP4K4,ROCK2,SLITRK5,SLK,DUSP3,GPC6,EPHA2,CLDN19,FLOT1,DMTN,EPHA3,EPHB1,EPHB3,DLC1,SLITRK6,SEMA4D,STAU2,GJA1,VSTM5,FERMT2,IL1RAPL1,IL1RAP,LRRTM1,KDR,AMIGO2,LIMS1,LRP1,MMP14,NPHP1,NTRK3,ENPP2,WNT4,PIK3R1,BCAS3,MDGA2,PTEN,PTK2,PTPRA,PTPRS,RAP1B,ROBO2,SYNDIG1,S100A10,FMN1,LRFN5,SIX1,CLSTN1,DKK1,SNAI2,LIMCH1,SNAI1,SNCA,SRC,CLAS…
GO: Biological Process	GO:0043604	amide biosynthetic process	8.19e-08	0.00101	4.24e-06	4.24e-05	275	1016	ACAT1,PLA2G6,AKT1,NSMAF,ANG,ENC1,APP,ARG2,RHOA,CNOT6L,CAPRIN2,ASS1,ATF4,EIF3A,EIF3D,EIF3F,EIF3H,RBM24,B4GALT3,BCL3,PER2,RPL14,CD28,HACD1,CNOT8,CIRBP,RPL23,ROCK2,RPL36,CNOT10,ZNF385A,CPS1,MTRF1,MTRFR,LTN1,LSM14A,TRAM2,SECISBP2L,NANP,CKAP5,DARS1,CTIF,DHPS,DIO2,DMD,CPEB2,GNE,AASDH,EEF1A1,LRPPRC,EEF1D,EEF2,EIF2D,EIF2S3,EIF4A2,EIF4B,EIF1,EIF2A,RSL24D1,EIF1B,MRPL10,TNIP1,MRPS36,WARS2,PRR16,PTK2B,RACK1,…
GO: Biological Process	GO:0001823	mesonephros development	9.2e-08	0.00114	4.75e-06	4.75e-05	49	117	ARG2,DCHS1,BDNF,BMP2,BMP4,BMP7,CAT,CD44,NOG,SLIT2,MAGED1,HS2ST1,CTNNB1,DLG1,CITED2,FGF8,FGF10,FOXC1,GPC3,GLI3,HOXA11,HOXB7,LHX1,SMAD1,SMAD2,SMAD4,SMAD5,SMAD6,SMAD9,CITED1,BMPER,PAX2,WNT4,PSPN,PTCH1,KIF26B,ROBO2,GREB1L,SALL1,FMN1,SIX1,IFT122,TGFB1,VEGFA,WNT6,WNT11,OSR1,ZBTB16,CTNNBIP1
GO: Biological Process	GO:0035050	embryonic heart tube development	9.51e-08	0.00117	4.89e-06	4.88e-05	80	226	EOMES,HACE1,MIB1,APEX1,ATP1A1,RBM24,ATP1A2,ATP6AP1,BBS4,BMP4,BMP7,BMPR2,ALDH1A2,BNIP3L,FOXH1,CAMK2A,HAND1,NTN1,NIPBL,HAND2,CTNNB1,IFT172,SEMA3D,IFT52,MIXL1,RCSD1,CITED2,FGF8,FOXC1,FN1,FOLR1,SUFU,FZD2,INVS,NCKAP1,GATA4,GJA1,GJA5,KIF3A,ATOH8,HAS2,NKD1,DLL1,SMAD5,MEIS1,MEIS2,CFAP20,MYH6,NOTCH1,PDGFRA,PITX2,SNX10,MED1,PPP2R3A,PRKCI,RAD21,IFT57,SAP30L,BBS7,RP2,ZFPM1,CEP162,CHD7,DZIP1,STIL,SLC8A1,IFT12…
GO: Biological Process	GO:0031023	microtubule organizing center organization	9.55e-08	0.00118	4.89e-06	4.88e-05	65	172	UXT,KIAA1614,MARK4,BBS4,CDK1,CDK2,TMEM67,CETN3,CHD3,KIF3B,ROCK2,RTTN,GCC2,CEP135,CTNNB1,CCP110,PCLAF,CKAP5,GADD45A,CEP170,PDCD6IP,DYNC1LI1,NIN,CNTROB,NDC80,CHMP4C,CHMP5,SSX2IP,CHMP3,BRSK1,PLK4,CHMP2A,GOLGA2,KIF3A,CEP250,CEP295,SGO1,POC1B,GEN1,PPP1R12A,GOLGA8N,SPICE1,NEK2,NPM1,ODF2,CCDC57,BCAS3,HAUS4,CEP120,MCPH1,CEP192,HAUS2,GOLGA8B,STIL,CEP63,GOLGA8M,CDK5RAP2,CEP152,GOLGA8A,CENPJ,CLASP2,AURKA,CL…
GO: Biological Process	GO:0003272	endocardial cushion formation	1.16e-07	0.00143	5.86e-06	5.86e-05	20	31	ACTC1,DCHS1,BMP2,BMP4,BMP5,BMP7,NOG,HEYL,FGF8,SMAD4,MSX1,MSX2,NOTCH1,ROBO1,ROBO2,SNAI2,SNAI1,TGFB1,TGFBR1,MMD
GO: Biological Process	GO:0048285	organelle fission	1.16e-07	0.00143	5.86e-06	5.86e-05	373	1445	KIF18A,CLTCL1,ACVR1B,TUBGCP5,H2AC20,HECW2,AKT1,HFM1,TAOK1,CEP126,CUL4B,KLF11,APEX1,APP,FANCM,AP3B1,CDC14B,CDC14A,ARF1,RHOA,RHOB,RHOC,ARL3,CNOT6L,DCHS1,TNKS,ATM,CCNB1IP1,CDC23,ATRX,BACH1,RAB11A,MEIOB,BBS4,BCAT1,BCL6,PEX11B,PEX11A,BMP4,BMP7,BNIP3,IER3,OSGIN2,CAMK2A,CAMK2D,CTDSP1,PRC1,CCNG1,CCNG2,CCNH,LATS1,CD28,CCNB2,CDK1,SEPTIN7,CDC27,HACD1,CDK2,CDK6,CDK7,CDKN1A,CDKN1B,CENPC,CENPE,RCC1,RHOU,CNOT8,…
GO: Biological Process	GO:0030163	protein catabolic process	1.16e-07	0.00143	5.86e-06	5.86e-05	283	1054	AMER1,USP11,RHBDD2,AP2B1,HECW2,HACE1,MIB1,AKT1,ALAD,CUL4B,AMFR,ENC1,BIRC2,APP,ATM,EIF3H,CDC23,AFG1L,ZFAND2A,CTSF,SNX3,FBXO17,BNIP3,BNIP3L,IER3,IL33,USP13,CAMLG,CAPN2,USP14,LATS1,NTAN1,CD81,CDK1,CDC27,CDK2,CDKN1B,TMEM67,DLGAP1,SOCS6,RPL23,ERCC8,UBE4A,ASB5,ASB9,TPP1,FBXL2,ROCK2,RNF19A,RNF185,CPA1,CPA2,WWTR1,TIPARP,RNF14,ISG15,CSNK2A2,SOCS5,CST2,LTN1,CST3,CST5,VGLL4,CTNNB1,EDEM1,CTSB,CTSK,HERPUD1,CT…
GO: Biological Process	GO:0043603	cellular amide metabolic process	1.18e-07	0.00146	5.95e-06	5.95e-05	354	1362	ACAT1,ADAM10,PICALM,PLA2G6,AKT1,ABCD1,NSMAF,ANG,ANPEP,ENC1,GPAM,APP,ARG2,RHOA,CNOT6L,CAPRIN2,ASS1,ATF4,EIF3A,EIF3D,EIF3F,EIF3H,RBM24,B4GALT3,BCL3,SUCLG2,PER2,BTD,RPL14,CD28,HACD1,CES1,CNOT8,CIRBP,RPL23,TPP1,BACE2,GSTO1,ROCK2,RPL36,CNOT10,CPD,CPM,ZNF385A,CPS1,MTRF1,CS,MTRFR,LTN1,LSM14A,TRAM2,CTSZ,SECISBP2L,NANP,CKAP5,DARS1,CTIF,DHPS,DIO2,DMD,CPEB2,DPEP1,GNE,AASDH,CERT1,EEF1A1,LRPPRC,EEF1D,EEF2,EIF…
GO: Biological Process	GO:0007098	centrosome cycle	1.25e-07	0.00154	6.28e-06	6.28e-05	61	159	UXT,KIAA1614,MARK4,BBS4,CDK1,CDK2,TMEM67,CETN3,CHD3,KIF3B,ROCK2,RTTN,CEP135,CTNNB1,CCP110,PCLAF,CKAP5,GADD45A,CEP170,PDCD6IP,DYNC1LI1,NIN,CNTROB,NDC80,CHMP4C,CHMP5,SSX2IP,CHMP3,BRSK1,PLK4,CHMP2A,GOLGA2,KIF3A,CEP250,CEP295,SGO1,POC1B,GEN1,PPP1R12A,GOLGA8N,SPICE1,NEK2,NPM1,ODF2,CCDC57,HAUS4,CEP120,MCPH1,CEP192,HAUS2,GOLGA8B,STIL,CEP63,GOLGA8M,CDK5RAP2,CEP152,GOLGA8A,CENPJ,AURKA,CEP44,UVRAG
GO: Biological Process	GO:0051094	positive regulation of developmental process	1.42e-07	0.00175	7.1e-06	7.1e-05	429	1695	ACVR1B,ACVR2A,ACVR2B,ACVRL1,ADA,PICALM,ADD1,AXIN2,ADRA2C,MRTFB,APLNR,AKT1,PREX1,STK24,JCAD,ISLR2,IFITM1,GPAM,APP,AP3B1,ARF1,CASK,ARG2,RHOA,RHOB,RHOH,ARNT,CAPRIN2,PDE5A,ZFHX3,ATF4,RBM24,TRADD,ATP6AP1,B2M,RAB11A,RIPK2,ADGRB3,BBS2,BBS4,BCL6,BDNF,NRP1,CCN4,BMP1,BMP2,BMP4,BMP5,BMP7,BMPR2,BNIP3,BRAF,SYNJ1,KLF5,VWC2L,C3,C5,C5AR1,IL33,CA2,KALRN,CAPN2,SPAG9,RUNX1,RUNX3,CBFB,CD1D,CD28,CD86,CDK1,MAP3K13,CDH…
GO: Biological Process	GO:0016236	macroautophagy	1.49e-07	0.00184	7.41e-06	7.41e-05	108	334	ELAPOR1,AKT1,LAMTOR3,VAMP8,RIPK2,BNIP3,BNIP3L,MTMR3,STBD1,ATG12,CDKN1B,SNX6,ACBD5,VPS26A,FEZ2,CSNK2A2,DYNLL2,RUBCN,RAB33B,TBC1D5,TOMM20,VPS33B,HSPB8,HDAC6,VPS36,OPTN,SH3GLB1,VPS28,CALCOCO2,STAM2,ERN1,TCIRG1,RRAGB,WAC,NOD1,ATP6V1D,VTI1B,CHMP4C,ATG7,UFC1,SPTLC1,VTA1,UFM1,ATP6V1H,RRAGA,CHMP3,RAB23,GAPDH,MAP1LC3A,CHMP2A,SESN1,GNAI3,USP30,LZTS1,HTT,EXOC4,GABARAPL2,MVB12A,SCOC,LIX1,KDR,LAMP2,TP53INP1,S…
GO: Biological Process	GO:0060412	ventricular septum morphogenesis	1.64e-07	0.00202	8.11e-06	8.11e-05	28	53	FZD1,BMP4,BMPR2,NOG,SLIT2,HEYL,CITED2,FZD2,GJA5,ID2,SMAD4,NFATC1,NOTCH1,PITX2,EGLN1,PROX1,ROBO1,ROBO2,ZFPM1,SLIT3,SOX11,TBX3,ZFPM2,TGFBR1,RBM15,NSD2,WNT5A,WNT11
GO: Biological Process	GO:0051129	negative regulation of cellular component organization	1.71e-07	0.0021	8.41e-06	8.4e-05	250	917	ACVRL1,PICALM,ADCY6,ADD1,SCAF4,CRACD,ODF2L,AKT1,TAOK1,BIRC2,APP,RHOA,TNKS,ATM,ATRX,B2M,BBS4,RIOK3,BCL2L2,NRP1,BMP4,BMP7,BNIP3,PER2,IER3,MTMR2,NLRC3,NOL3,CAPG,CBFA2T2,TMSB10,TMEM67,CENPE,SLIT2,NRXN1,NGEF,NTN1,MAP4K4,ROCK2,POT1,FEZ2,ZNF451,CST2,CST3,CST5,ULK2,RUBCN,CTSZ,SEMA3E,KNTC1,CCP110,ARHGAP24,DAB2,LRIG2,TINF2,DLG4,DMRT1,JAM3,DYNC1I2,HDAC6,S1PR1,LPAR1,ARPC2,RAD50,SEMA3D,EFNA1,WASF2,DYNC1LI1,TR…
GO: Biological Process	GO:0006914	autophagy	1.74e-07	0.00215	8.52e-06	8.52e-05	174	599	ABL2,ELAPOR1,AKT1,GRAMD1A,ARSA,ARSB,FUNDC2,LAMTOR3,ATM,VAMP8,RIPK2,BNIP3,BNIP3L,MTMR3,FOXK1,USP13,STBD1,MTMR4,ATG12,CDKN1B,SNX6,FBXL2,RNF185,ACBD5,VPS26A,SOGA1,FEZ2,CSNK2A2,DYNLL2,CTSB,CTSK,ULK2,RUBCN,RAB33B,TBC1D5,SPATA18,DAP,TOMM20,DDIT3,VPS33B,HSPB8,HDAC6,BCL2L11,WASHC1,VPS36,EEF1A1,OPTN,NAMPT,SH3GLB1,VPS28,CALCOCO2,STAM2,ERN1,TCIRG1,RRAGB,WAC,NOD1,EVA1A,ATP6V1D,TRIM38,VTI1B,CHMP4C,FOXO3,ATG7,…
GO: Biological Process	GO:0061919	process utilizing autophagic mechanism	1.74e-07	0.00215	8.52e-06	8.52e-05	174	599	ABL2,ELAPOR1,AKT1,GRAMD1A,ARSA,ARSB,FUNDC2,LAMTOR3,ATM,VAMP8,RIPK2,BNIP3,BNIP3L,MTMR3,FOXK1,USP13,STBD1,MTMR4,ATG12,CDKN1B,SNX6,FBXL2,RNF185,ACBD5,VPS26A,SOGA1,FEZ2,CSNK2A2,DYNLL2,CTSB,CTSK,ULK2,RUBCN,RAB33B,TBC1D5,SPATA18,DAP,TOMM20,DDIT3,VPS33B,HSPB8,HDAC6,BCL2L11,WASHC1,VPS36,EEF1A1,OPTN,NAMPT,SH3GLB1,VPS28,CALCOCO2,STAM2,ERN1,TCIRG1,RRAGB,WAC,NOD1,EVA1A,ATP6V1D,TRIM38,VTI1B,CHMP4C,FOXO3,ATG7,…
GO: Biological Process	GO:0150116	regulation of cell-substrate junction organization	1.8e-07	0.00222	8.75e-06	8.75e-05	35	74	ACTG1,ACVRL1,EPB41L5,RHOA,NRP1,MAP4K4,ROCK2,SLK,IQSEC1,DUSP3,DMTN,EPHA3,DLC1,FERMT2,KDR,LIMS1,LRP1,MMP14,ENPP2,WNT4,PIK3R1,BCAS3,PTEN,PTK2,PTPRA,S100A10,FMN1,LIMCH1,SRC,CLASP2,CLASP1,CORO1C,TSC1,VEGFA,PHLDB2
GO: Biological Process	GO:0003179	heart valve morphogenesis	1.8e-07	0.00222	8.75e-06	8.75e-05	35	74	HACE1,DCHS1,BMP2,BMP4,BMPR2,KRIT1,SLIT2,ROCK2,HEYL,EFNA1,ELN,FBN2,FN1,GATA2,GATA4,GJA5,HAS2,SMAD4,SMAD6,MDM4,NFATC1,NOTCH1,RAD21,RB1,ROBO1,ROBO2,ZFPM1,SLIT3,SNAI2,SNAI1,STRA6,ZFPM2,TGFB1,TWIST1,ADAMTS9
GO: Biological Process	GO:0060840	artery development	1.82e-07	0.00224	8.75e-06	8.75e-05	56	143	ACVR2B,ACVRL1,AP2B1,NRP1,BMP4,BMPR2,FOXH1,CDKN1A,NOG,NTN1,HAND2,COL3A1,CTNNB1,AKT3,ELN,CITED2,SEC24B,FGF8,AMOTL2,FOXF1,FOXC1,FOLR1,SUFU,GATA2,GJA5,GLI3,CNTRL,ADAMTS6,HOXA1,HOXA13,DLL1,LRP1,LTBP1,SMAD6,MDK,MEIS1,MYO6,NF1,NKX3-1,NOTCH1,EFEMP2,PROX1,PTH1R,ROBO1,ROBO2,CHD7,SIX1,STRA6,TGFBR1,VEGFA,WNT11,ADAMTS9,CXCR4,KAT6A,ZMIZ1,ARID2
GO: Biological Process	GO:0061371	determination of heart left/right asymmetry	1.82e-07	0.00224	8.75e-06	8.75e-05	77	218	EOMES,APLNR,HACE1,MIB1,APEX1,RBM24,ATP1A2,ATP6AP1,BBS4,BMP4,BMP7,BMPR2,ALDH1A2,BNIP3L,APLN,FOXH1,CAMK2A,HAND1,NTN1,NIPBL,HAND2,CYP11A1,IFT172,ODAD4,DNAH6,DNAH8,IFT52,RCSD1,CITED2,FGF8,FN1,FOLR1,SUFU,FZD2,INVS,RAB23,GATA4,GJA1,KIF3A,ATOH8,HAS2,NKD1,CCSAP,DLL1,SMAD5,MEIS1,MEIS2,CFAP20,TTC9C,NOTCH1,UBXN10,ENPP2,SNX10,PPP2R3A,RAD21,IFT57,SAP30L,BBS7,RP2,ZFPM1,CEP162,CHD7,DZIP1,STIL,SLC8A1,TTC17,CLUAP…
GO: Biological Process	GO:0060027	convergent extension involved in gastrulation	2.04e-07	0.00252	9.79e-06	9.79e-05	40	90	ZBTB4,BBS4,BMP2,LATS1,CDH2,TMEM67,ROCK2,CSK,DEF6,ZEB2,DIAPH2,DSC2,DSC3,DVL2,PIGP,RACK1,FER,FYN,FZD2,INVS,DISC1,ADGRA3,HAS2,LPP,MARCKS,SMAD5,MCC,MMP14,ROR2,PITX2,PTEN,PTPRA,RAP1B,ZNF568,RYK,TAB2,WNT5B,WNT5A,WNT11,YES1
GO: Biological Process	GO:0060560	developmental growth involved in morphogenesis	2.17e-07	0.00268	1.04e-05	0.000104	122	391	PICALM,ISLR2,EPB41L5,APP,RAB11A,BBS4,BDNF,NRP1,BMP4,BMPR2,THSD7A,SPAG9,MAP3K13,SEPTIN7,CDH2,DCLK1,TMEM67,CHRNA1,SLIT2,LHX2,CTHRC1,NTN1,COL4A5,COL4A6,CRABP2,AKAP12,FAM53B,CTNNB1,ULK2,SEMA3E,ZEB2,MED12,HDAC6,DVL2,S1PR1,SEMA3D,SH3GLB1,KLHL12,EPHA4,NIN,PIGP,NRN1,TRPV2,FGF10,SEMA4F,SEMA4D,SEMA3C,FN1,GNA13,DISC1,GDI1,PCDH17,ADGRA3,GRN,MST1L,HDAC1,NRG1,HOXD13,NKD1,ISL1,ITGA5,LHX1,LRP1,AFDN,MYO9A,PPP1R12…
GO: Biological Process	GO:0051962	positive regulation of nervous system development	2.22e-07	0.00274	1.06e-05	0.000106	125	403	PICALM,ISLR2,CASK,RHOA,CAPRIN2,RAB11A,ADGRB3,BDNF,NRP1,BMP2,BMPR2,BRAF,SYNJ1,IL33,KALRN,MAP3K13,NOG,SLIT2,NRXN1,NTN1,CRABP2,TENM4,SLITRK5,CTNNB1,CUX1,CUL7,ZEB2,FBXW8,ACTR2,SH3GLB1,EGR2,LEF1,EPHA4,NIN,EPHB1,EPHB3,TRPV2,FGF3,BAIAP2,SLITRK6,FOXG1,SEMA4D,FN1,RGS14,DLL3,STAU2,DISC1,GDI1,GLI3,VSTM5,GOLGA2,IL1RAPL1,HDAC1,NRG1,ID2,SHANK3,IL1RAP,IL6ST,LRRTM1,KDR,AMIGO2,LRP1,LYN,MARCKS,SMAD1,MAN2A1,MDK,AFD…
GO: Biological Process	GO:0060284	regulation of cell development	2.42e-07	0.00298	1.15e-05	0.000115	197	697	PICALM,ADD1,AXIN2,PREX1,RECK,ISLR2,BHLHE40,CASK,RHOA,CAPRIN2,PDE5A,ATP6AP1,B2M,RAB11A,BDNF,NRP1,BMP2,BMP4,BMP7,BMPR2,PER2,BRAF,SYNJ1,IL33,KALRN,CTDSP1,RUNX1,MAP3K13,CDH2,NOG,SLIT2,LHX2,NTN1,MED23,ROCK2,CRABP2,TENM4,TMEM98,CTNNB1,ULK2,CUX1,SEMA3E,DAB2,CUL7,ZEB2,FBXW8,DIO3,DOCK1,S1PR3,ACTR2,ARPC2,HEYL,SEMA3D,SH3GLB1,EGR2,LEF1,DMTN,EPHA4,NIN,FBLN1,FBN1,SLC9B2,TRPV2,FGF3,BAIAP2,FOXG1,SEMA4F,SEMA4D,SE…
GO: Biological Process	GO:0048589	developmental growth	2.66e-07	0.00328	1.26e-05	0.000126	298	1128	ABL2,ACVR1B,ACVR2B,PICALM,ADD1,HEG1,AKT1,IFT80,ZNF418,ATRN,ISLR2,ANG,ANXA6,EPB41L5,GPAM,APP,ATM,ATRX,RAB11A,BBS2,BBS4,BCL9,BDNF,DIPK2A,NRP1,CCN4,BMP4,BMPR2,ALDH1A2,PYGO2,KLF5,GPR149,C3,THSD7A,CAMK2D,SPAG9,RUNX1,LATS1,CD81,CDK1,MAP3K13,SEPTIN7,CDH2,DCLK1,CDKN1A,CDKN1B,MTA2,TMEM67,NOG,CHD3,COPS2,TRIP10,CHRNA1,MYL7,SLIT2,LHX2,CTHRC1,NTN1,NIPBL,COL4A5,COL4A6,KLF6,SMARCAL1,SELENOM,WWTR1,CHST11,CRABP2,…
GO: Biological Process	GO:0090109	regulation of cell-substrate junction assembly	2.9e-07	0.00358	1.36e-05	0.000136	33	69	ACTG1,ACVRL1,EPB41L5,RHOA,NRP1,MAP4K4,ROCK2,SLK,DUSP3,DMTN,EPHA3,DLC1,FERMT2,KDR,LIMS1,LRP1,MMP14,ENPP2,WNT4,BCAS3,PTEN,PTK2,PTPRA,S100A10,FMN1,LIMCH1,SRC,CLASP2,CLASP1,CORO1C,TSC1,VEGFA,PHLDB2
GO: Biological Process	GO:0051893	regulation of focal adhesion assembly	2.9e-07	0.00358	1.36e-05	0.000136	33	69	ACTG1,ACVRL1,EPB41L5,RHOA,NRP1,MAP4K4,ROCK2,SLK,DUSP3,DMTN,EPHA3,DLC1,FERMT2,KDR,LIMS1,LRP1,MMP14,ENPP2,WNT4,BCAS3,PTEN,PTK2,PTPRA,S100A10,FMN1,LIMCH1,SRC,CLASP2,CLASP1,CORO1C,TSC1,VEGFA,PHLDB2
GO: Biological Process	GO:0043473	pigmentation	3e-07	0.0037	1.4e-05	0.00014	72	202	MIB1,ALDOA,ATRN,AP3B1,ARCN1,ATP6AP1,ATP7A,RAB11A,BBS2,BBS4,AP1M1,USP13,CDH2,CHM,LYST,MED23,ZEB2,BLOC1S6,VPS33B,DIO2,MED12,BCL2L11,EDN3,ATP6AP2,CFAP418,LRMDA,RACK1,DCTN2,BBIP1,EXOC5,ATP6V1H,PRICKLE2,GBX2,GCH1,GFPT1,GJA5,EDAR,GLI3,RAB32,HDAC1,HPS1,DOCK7,TFAP2E,EIF3E,HIPK2,CITED1,NF1,OCRL,PAX3,ENPP1,TRAPPC6A,POMC,MAP2K1,TRPM7,RAB1A,RAB27A,BBS7,ADAMTS20,CHD7,BLOC1S5,SNAI2,IFT122,SOX5,VPS11,BBS5,RAB38…
GO: Biological Process	GO:0007163	establishment or maintenance of cell polarity	3.1e-07	0.00382	1.44e-05	0.000144	91	273	APLNR,EPB41L5,KIAA1614,RHOA,RHOB,RHOC,RHOG,RHOH,LIN7A,KRIT1,PDLIM1,CDH2,ALPK2,CDX2,LHX2,CCR7,ROCK2,CKAP5,RHOBTB1,DLG1,DLG2,JAM3,PDCD6IP,ACTR2,EPHB1,TCIRG1,PTK2B,RACK1,NDC80,FGF10,AMOTL2,CAP2,FOXF1,FLOT2,FN1,DCTN2,ARFGEF1,PRICKLE2,BRSK1,NCKAP1,GJA1,KIF2C,GSN,KIF3A,HTT,EXOC4,HOXB1,DOCK7,ANTXR2,LIMS1,MAD2L1,MMP14,MSN,MYO9A,NOTCH1,PARVB,GPSM2,PRKCI,BCAS3,LAMA1,PTK2,PTK7,CORO7,RAC2,RAP1B,RAP2A,MCPH1,K…
GO: Biological Process	GO:1901135	carbohydrate derivative metabolic process	3.11e-07	0.00383	1.44e-05	0.000144	356	1383	ACAT1,ACP3,ABHD6,ADA,ADCY6,ADCY7,GALNT13,ESYT2,AGA,NME5,AKT1,ABCD1,ALDOA,ALDOC,OARD1,AMFR,TPST1,MCFD2,GPAM,APP,CASK,AKR7A2,RHOA,ARNT,ARSA,ARSB,ASGR1,PDE5A,HYAL2,ATP5F1C,AFG1L,B4GALT3,B3GALNT1,ATP5MC2,ATP7A,ATP5PO,FBXO17,SUCLG2,BDNF,CES2,BGN,BMP2,BMPR2,IER3,GPC2,IL33,FOXK1,CRPPA,PAPSS1,ENTPD1,ENTPD5,CD44,COX7A2L,CDA,CDK1,HACD1,CES1,CHI3L1,TRIP11,OSTC,PGLS,CCR7,ABCG2,BACE2,ITM2A,SUMF2,PIGB,COL11A1,…
GO: Biological Process	GO:0042074	cell migration involved in gastrulation	3.16e-07	0.0039	1.46e-05	0.000146	39	88	EOMES,APLNR,ZBTB4,EPB41L5,RHOA,BMP2,APLN,FOXH1,CDH2,CTHRC1,ROCK2,DEF6,GIT2,ZEB2,DIAPH2,S1PR1,MIXL1,EPHA3,FGF8,GNA13,NCKAP1,B4GALT1,GPC3,HAS2,LPP,SMAD5,MMP14,WNT4,PCDH18,RYK,DKK1,SNAI1,TBXT,WNT5B,AMOT,WNT5A,WNT8A,WNT11,CXCR4
GO: Biological Process	GO:0001657	ureteric bud development	3.26e-07	0.00402	1.49e-05	0.000149	46	111	ARG2,DCHS1,BDNF,BMP2,BMP4,BMP7,CAT,CD44,NOG,SLIT2,MAGED1,HS2ST1,CTNNB1,DLG1,CITED2,FGF8,FOXC1,GPC3,GLI3,HOXA11,HOXB7,LHX1,SMAD1,SMAD2,SMAD4,SMAD5,SMAD6,SMAD9,CITED1,BMPER,PAX2,WNT4,PSPN,PTCH1,KIF26B,ROBO2,GREB1L,SALL1,FMN1,SIX1,TGFB1,VEGFA,WNT6,WNT11,OSR1,CTNNBIP1
GO: Biological Process	GO:0051240	positive regulation of multicellular organismal process	3.26e-07	0.00402	1.49e-05	0.000149	468	1881	ABL2,ACVR1B,ACVR2A,ACVR2B,ACVRL1,ADA,PICALM,ADD1,AXIN2,HEG1,ADRA2C,MRTFB,APLNR,AKT1,C1QTNF4,ABCD1,JCAD,ISLR2,BIRC2,GPAM,APP,AP3B1,CASK,RHOA,RHOB,RHOH,ARNT,CAPRIN2,PDE5A,ATF4,ATP1A1,ATP1A2,VAMP8,HYAL2,TRADD,SNX4,ATP6AP1,B2M,RAB11A,RIPK2,ADGRB3,BBS2,BBS4,RIOK3,TNFRSF11A,BCL3,BCL6,BDNF,NRP1,CCN4,BMP1,BMP2,BMP4,BMP7,BMPR2,POLR3D,APLN,PER2,BRAF,SYNJ1,BSG,C3,BCL10,C5,C5AR1,IL33,CA2,TRPA1,KALRN,CAMK2D,R…
GO: Biological Process	GO:0042330	taxis	3.45e-07	0.00425	1.58e-05	0.000158	245	903	ADAM10,PLEKHH1,PLA2G6,ALDOA,PREX1,NSMAF,ISLR2,ZSWIM5,VASN,APBB1,ZSWIM6,APP,TMEFF1,RHOA,RHOG,RHOH,UNC5C,ATP1A2,TNFRSF11A,BDNF,NRP1,BMP4,BMP7,BMPR2,BSG,C3,NIPA1,C5,C5AR1,KALRN,CRPPA,RUNX3,USP14,CDH2,CDH11,LGI1,NOG,LYST,TRIP4,CHRNA1,SLIT2,LHX2,NRXN3,NRXN1,CYP7B1,NTN1,CCR7,CMKLR1,COL4A5,COL4A6,DEFB104A,CHST11,TENM4,FEZ2,CMTM5,SEMA3E,RAB33B,GAB2,OXSR1,JAM3,DOK1,DPEP1,DUSP3,RANBP9,ASCC1,S1PR1,LPAR1,EDN…
GO: Biological Process	GO:0000280	nuclear division	3.52e-07	0.00433	1.59e-05	0.000159	357	1389	KIF18A,CLTCL1,ACVR1B,TUBGCP5,H2AC20,HECW2,AKT1,HFM1,TAOK1,CEP126,CUL4B,KLF11,APEX1,APP,FANCM,CDC14B,CDC14A,ARF1,RHOA,RHOB,RHOC,ARL3,CNOT6L,DCHS1,TNKS,ATM,CCNB1IP1,CDC23,ATRX,BACH1,RAB11A,MEIOB,BBS4,BCAT1,BCL6,BMP4,BMP7,IER3,OSGIN2,CAMK2A,CAMK2D,CTDSP1,PRC1,CCNG1,CCNG2,CCNH,LATS1,CD28,CCNB2,CDK1,SEPTIN7,CDC27,HACD1,CDK2,CDK6,CDK7,CDKN1A,CDKN1B,CENPC,CENPE,RCC1,RHOU,CNOT8,BOD1,CKS1B,KIF3B,SUN2,NIPB…
GO: Biological Process	GO:0010720	positive regulation of cell development	3.52e-07	0.00434	1.59e-05	0.000159	131	430	PICALM,ADD1,PREX1,ISLR2,CASK,RHOA,CAPRIN2,PDE5A,ATP6AP1,RAB11A,BDNF,NRP1,BMP2,BMP4,BMPR2,BRAF,SYNJ1,IL33,KALRN,RUNX1,MAP3K13,NOG,SLIT2,NTN1,CRABP2,TENM4,CTNNB1,CUX1,DAB2,CUL7,ZEB2,FBXW8,DOCK1,ACTR2,ARPC2,SH3GLB1,EGR2,LEF1,DMTN,EPHA4,NIN,SLC9B2,TRPV2,FGF3,BAIAP2,FOXG1,SEMA4D,FN1,OLFM4,RGS14,DLL3,STAU2,DISC1,GDI1,GLI3,FERMT2,GOLGA2,IL1RAPL1,HAS2,HDAC1,NRG1,HOXA11,ID2,SHANK3,IL6ST,KDR,LIMS1,LRP1,LYN…
GO: Biological Process	GO:0003151	outflow tract morphogenesis	3.83e-07	0.00472	1.73e-05	0.000173	41	95	FZD1,NRP1,BMP4,BMP7,BMPR2,FOXH1,NOG,NIPBL,HAND2,ATF2,CTNNB1,DVL2,HEYL,ELN,CITED2,SEC24B,FGF8,FOXC1,SEMA3C,FOLR1,FZD2,GATA4,GATA6,GJA5,ISL1,SMAD4,SMAD6,MSX2,NOTCH1,PITX2,ROBO1,ROBO2,ZFPM1,SIX1,SOX11,TBX3,ZFPM2,TWIST1,VEGFA,WNT5A,WNT11
GO: Biological Process	GO:1902903	regulation of supramolecular fiber organization	4.05e-07	0.005	1.82e-05	0.000182	131	431	ACTG1,ADD1,CRACD,TAOK1,PREX1,APP,ARF1,PDLIM4,RHOA,RHOC,RBM24,BBS4,NRP1,BRAF,CAPG,LATS1,CD47,TMSB10,CDKN1B,CFL2,SLIT2,CCR7,ROCK2,GDA,CYP11A1,CKAP5,FCHSD2,DLG1,HDAC6,WASHC1,S1PR1,LPAR1,ARPC3,ACTR2,ARPC2,AKAP9,ABI2,WASF2,SORBS3,TENM1,TRPV4,ELN,CKAP2,DMTN,NIN,EPS8,APC2,F2RL1,PTK2B,DLC1,FER,BAIAP2,EVL,LIMA1,ARPC1A,ARFGEF1,NCKAP1,WASF3,WASHC2A,FERMT2,TMSB15A,STMN2,CIT,GSN,HCK,PARK7,WHAMMP3,HSPG2,ICAM1,…
GO: Biological Process	GO:0022402	cell cycle process	4.11e-07	0.00507	1.84e-05	0.000184	446	1786	KIF18A,CLTCL1,ACVR1B,ADAM10,TUBGCP5,AXIN2,H2AC20,STARD9,HECW2,AKT1,HFM1,TAOK1,UXT,CEP126,DYRK3,CUL4B,KLF11,APAF1,APBB1,APEX1,APP,FANCM,CDC14B,CDC14A,KIAA1614,ARF1,RHOA,RHOB,RHOC,ARL3,CNOT6L,MARK4,DCHS1,LAMTOR3,ZFHX3,TNKS,ATM,CCNB1IP1,ATP2B4,CDC23,EED,ATRX,BACH1,RAB11A,MEIOB,BBS4,BCAT1,BCL6,BMI1,BMP4,BMP7,IER3,OSGIN2,UHRF2,CAMK2A,CAMK2D,CTDSP1,PSTPIP1,PRC1,CCNG1,CCNG2,CCNH,LATS1,CD28,CCNB2,CDK1,SE…
GO: Biological Process	GO:1902850	microtubule cytoskeleton organization involved in mitosis	4.26e-07	0.00525	1.9e-05	0.00019	68	189	CEP126,RHOA,TNKS,RAB11A,PRC1,CENPE,RCC1,KIF3B,SUN2,LSM14A,CKAP5,NUF2,DIAPH2,DYNC1H1,DYNC1I2,PDCD6IP,PARP3,DYNC1LI1,NIN,STAG1,NDC80,ABRAXAS1,FGF10,PIBF1,CHMP4C,DCTN2,CHMP5,EML3,DCTN6,CHMP3,STAG2,TUBG2,CHMP2A,GJA1,GNAI1,GOLGA2,HTT,HOXB1,ANTXR2,CCSAP,STMN1,MAD2L1,RACGAP1,GOLGA8N,SPICE1,NEK2,GPSM2,PRKCI,CEP97,MCPH1,CEP192,MZT1,GOLGA8B,STIL,GOLGA8M,CDK5RAP2,GOLGA8A,TOGARAM1,CLASP2,ABRAXAS2,AURKA,TASOR…
GO: Biological Process	GO:0009894	regulation of catabolic process	4.42e-07	0.00545	1.96e-05	0.000196	301	1147	AMER1,ABL2,AXIN2,HECW2,HACE1,ELAPOR1,AKT1,ALAD,ABCD1,CUL4B,APAF1,APEX1,APP,ARNT,CNOT6L,LAMTOR3,ATM,EIF3H,RBM24,ATP2B4,ZFAND2A,SNX3,RIPK2,BNIP3,BNIP3L,IER3,MTMR3,MTMR2,IL33,FOXK1,USP13,CALCR,CAMLG,USP14,MTMR4,LATS1,SCARB2,ENTPD5,CD81,CDK2,CDKN1B,TMEM67,DLGAP1,MAPKAPK2,CNOT8,CIRBP,RPL23,SNX6,ASB5,ASB9,FBXL2,ROCK2,RNF19A,RNF185,VPS26A,TIPARP,RNF14,SOGA1,FEZ2,CSNK2A2,SOCS5,CST2,CST3,CST5,VGLL4,HERPUD…
GO: Biological Process	GO:0072164	mesonephric tubule development	4.44e-07	0.00548	1.96e-05	0.000196	46	112	ARG2,DCHS1,BDNF,BMP2,BMP4,BMP7,CAT,CD44,NOG,SLIT2,MAGED1,HS2ST1,CTNNB1,DLG1,CITED2,FGF8,FOXC1,GPC3,GLI3,HOXA11,HOXB7,LHX1,SMAD1,SMAD2,SMAD4,SMAD5,SMAD6,SMAD9,CITED1,BMPER,PAX2,WNT4,PSPN,PTCH1,KIF26B,ROBO2,GREB1L,SALL1,FMN1,SIX1,TGFB1,VEGFA,WNT6,WNT11,OSR1,CTNNBIP1
GO: Biological Process	GO:0072163	mesonephric epithelium development	4.44e-07	0.00548	1.96e-05	0.000196	46	112	ARG2,DCHS1,BDNF,BMP2,BMP4,BMP7,CAT,CD44,NOG,SLIT2,MAGED1,HS2ST1,CTNNB1,DLG1,CITED2,FGF8,FOXC1,GPC3,GLI3,HOXA11,HOXB7,LHX1,SMAD1,SMAD2,SMAD4,SMAD5,SMAD6,SMAD9,CITED1,BMPER,PAX2,WNT4,PSPN,PTCH1,KIF26B,ROBO2,GREB1L,SALL1,FMN1,SIX1,TGFB1,VEGFA,WNT6,WNT11,OSR1,CTNNBIP1
GO: Biological Process	GO:1905314	semi-lunar valve development	5.04e-07	0.00621	2.22e-05	0.000222	23	41	BMP2,BMP4,BMPR2,SLIT2,ROCK2,HEYL,EFNA1,ELN,GATA4,GJA5,SMAD6,NFATC1,NOTCH1,RB1,ROBO1,ROBO2,SLIT3,SNAI2,SNAI1,STRA6,TGFB1,TNFRSF1B,TWIST1
GO: Biological Process	GO:0110053	regulation of actin filament organization	5.57e-07	0.00686	2.44e-05	0.000244	99	307	ACTG1,ADD1,CRACD,PREX1,ARF1,PDLIM4,RHOA,RHOC,BBS4,NRP1,BRAF,CAPG,LATS1,CD47,TMSB10,CFL2,SLIT2,CCR7,ROCK2,FCHSD2,DLG1,WASHC1,S1PR1,LPAR1,ARPC3,ACTR2,ARPC2,ABI2,WASF2,SORBS3,TENM1,ELN,DMTN,EPS8,F2RL1,PTK2B,DLC1,FER,BAIAP2,EVL,LIMA1,ARPC1A,ARFGEF1,NCKAP1,WASF3,WASHC2A,FERMT2,TMSB15A,CIT,GSN,HCK,WHAMMP3,ICAM1,ID1,SHANK3,SSH2,STMN1,DNAI3,ARPIN,MAP3K1,PRKN,TMOD3,WNT4,MTPN,PIK3CA,PIK3R1,PLEK,PRKCD,PRKCE…
GO: Biological Process	GO:0060973	cell migration involved in heart development	6.33e-07	0.00781	2.77e-05	0.000277	25	47	DCHS1,ATP1A1,NRP1,BMP4,BMP7,SLIT2,HAND2,SEMA3C,FN1,FOLR1,GNA13,GATA4,GATA6,BVES,NOTCH1,PDGFRA,PITX2,ROBO1,SDC2,SNAI2,SNAI1,MESP1,TWIST1,FLRT3,VEGFA
GO: Biological Process	GO:0003176	aortic valve development	6.52e-07	0.00804	2.84e-05	0.000284	21	36	BMP2,BMP4,BMPR2,SLIT2,ROCK2,HEYL,EFNA1,ELN,GATA4,SMAD6,NFATC1,NOTCH1,RB1,ROBO1,ROBO2,SLIT3,SNAI2,SNAI1,TGFB1,TNFRSF1B,TWIST1
GO: Biological Process	GO:0010975	regulation of neuron projection development	6.7e-07	0.00826	2.91e-05	0.000291	178	627	ABL2,CSMD3,ADAM10,PICALM,ADCY6,FZD1,KIDINS220,HECW2,AKT1,PREX1,STK24,ISLR2,ENC1,APBB1,LRRC4C,CASK,RHOA,ARSB,CAPRIN2,SNX3,B2M,RAB11A,ADGRB3,BDNF,NRP1,BMP4,BMP5,BMP7,BMPR2,BRAF,GPC2,KALRN,CBFA2T2,SCARB2,MAP3K13,CDH2,SLIT2,NGEF,NTN1,MAP4K4,CNTFR,ADAMTS1,CRABP2,TENM4,ULK2,CTSZ,CUX1,SEMA3E,TANC2,DAB2,DGKG,CUL7,ZEB2,LRIG2,FBXW8,DMD,DYNC1I2,LPAR1,ACTR2,EEF1A1,SEMA3D,EFNA1,SH3GLB1,ABI2,TRPV4,EPHA3,EPHA4,…
GO: Biological Process	GO:0031329	regulation of cellular catabolic process	6.73e-07	0.0083	2.91e-05	0.000291	255	953	AMER1,ABL2,AXIN2,ELAPOR1,AKT1,ALAD,ABCD1,APAF1,APEX1,APP,ARNT,CNOT6L,LAMTOR3,ATM,EIF3H,RBM24,ATP2B4,ZFAND2A,RIPK2,BNIP3,BNIP3L,MTMR3,MTMR2,IL33,FOXK1,USP13,CALCR,CAMLG,USP14,MTMR4,LATS1,SCARB2,ENTPD5,CD81,CDK2,TMEM67,DLGAP1,MAPKAPK2,CNOT8,CIRBP,RPL23,SNX6,FBXL2,ROCK2,RNF19A,RNF185,VPS26A,RNF14,SOGA1,FEZ2,CSNK2A2,SOCS5,CST2,CST3,CST5,VGLL4,HERPUD1,RUBCN,RNF144A,DAB2,DAP,RGP1,DDIT3,LRIG2,DFFA,FBXW8…
GO: Biological Process	GO:0048839	inner ear development	6.82e-07	0.0084	2.94e-05	0.000294	113	363	ADAM10,FZD6,MIB1,ITGA8,LGR5,TCAP,ARF1,RHOA,DCHS1,ATP1A1,BDNF,LIN7A,BMP2,BMP4,CDH2,CDH11,CDKN1B,MAPKAPK2,CHM,TRIP11,KIF3B,MYO3B,CTHRC1,NTN1,SLC25A27,COL11A1,LRP10,CUX1,ODAD4,DLX3,DLX4,DVL2,EFNA2,INSIG2,LRRC23,EPHA4,ESRRG,ADGRV1,SEC24B,FGF3,FGF8,FGF10,SLITRK6,FST,FOXG1,DCDC2,DCTN2,ANP32B,DACH2,FRZB,FZD2,GABRB2,GATA2,GBX2,GLI3,KIF3A,ALG10,DISP1,HLA-A,HLA-B,HLA-DMA,HLA-E,HOXA1,HOXA13,HOXB1,HPN,IFI16,…
GO: Biological Process	GO:0002011	morphogenesis of an epithelial sheet	6.87e-07	0.00847	2.95e-05	0.000295	63	173	ACVRL1,EOMES,APLNR,RHOA,RHOC,BMP5,BMP7,CD44,MAPKAPK2,CTHRC1,NTN1,COL5A1,HS2ST1,CTSB,ARHGAP24,CYP11A1,DIAPH2,DSC2,DSC3,DVL2,FDX1,FGF8,FOXC1,FLOT2,GNA13,GAB1,AFAP1L2,FERMT2,BVES,FZD10,PDCD10,HOXB2,HOXB4,ITGA5,LTA4H,MAP3K1,MSX2,NOTCH1,PITX2,PCDH18,LAMA1,PTEN,LIN7C,RREB1,ZNF568,SDC2,SDCBP,NID2,CDK5RAP3,SNAI2,FSCN1,SOX11,CLASP2,ADAM17,SATB2,CLASP1,PALS1,TMEFF2,RHOV,FLRT3,WNT5A,SLC39A10,PHLDB2
GO: Biological Process	GO:0006468	protein phosphorylation	7.36e-07	0.00907	3.15e-05	0.000315	467	1889	ABL2,ACVR1B,ACVR2A,ACVR2B,ACVRL1,ADAM10,ADCY6,ADCY7,AXIN2,FZD1,HEG1,ADRA2C,KIDINS220,APLNR,PLA2G6,AKT1,TAOK1,BCAR3,ZNF418,STK24,DYRK3,AMHR2,ANG,APLP2,APP,CASK,PRKRA,STK16,RHOA,MARK4,CAPRIN2,LAMTOR3,PDE5A,TNKS,ATM,RAP2C,ATP2B4,HYAL2,B2M,RIPK2,RIOK3,TNFRSF11A,TNFRSF10B,BDKRB2,BDNF,FGF17,DIPK2A,NRP1,BLK,BMP2,BMP4,BMP5,BMP7,BMPR2,STK19,BRAF,C3,BCL10,C5,C5AR1,CALCR,KALRN,CAMK2A,CAMK2D,CTDSP1,SPAG9,RUN…
GO: Biological Process	GO:0048534	hematopoietic or lymphoid organ development	7.47e-07	0.00921	3.19e-05	0.000319	392	1554	ABL2,ACVR1B,ACVR2A,MBD6,ADA,ADAM10,H4C9,PICALM,ADD1,EOMES,H3C6,H3C11,H3C8,H3C10,H4C4,H4C6,H4C12,H4C3,H4C8,H4C5,MIB1,ZNF160,PREX1,DYRK3,KLF11,SH3RF1,KCNAB2,APP,AP3B1,RHOA,RHOH,ARNT,ATF4,ATM,SH3RF3,HYAL2,SNX3,ATP6AP1,ATP7A,DOCK11,B2M,RIPK2,TNFRSF11A,BCL3,BCL6,NRP1,BLK,BMI1,CCN4,BMP4,BRAF,CA2,CALCR,KALRN,RUNX1,RUNX3,CBFB,CD1D,CD19,CD28,CCNB2,CD86,CD44,CD81,CDK6,MTA2,CDX1,CDX4,GPR55,CHD2,CCR7,ITM2A,H…
GO: Biological Process	GO:0009100	glycoprotein metabolic process	7.71e-07	0.00951	3.28e-05	0.000328	140	472	GALNT13,AGA,AMFR,MCFD2,ARSB,ASGR1,B4GALT3,B3GALNT1,ATP7A,FBXO17,CES2,BGN,BMP2,BMPR2,IL33,CRPPA,ENTPD5,TRIP11,OSTC,CCR7,BACE2,ITM2A,COL11A1,RNF185,B3GALNT2,CHST11,GLCE,HS2ST1,CST2,CST3,CST5,CTNNB1,EDEM1,DAD1,COG3,DDOST,B3GAT3,CANT1,GALNT8,FAM20B,HS3ST4,HS3ST3B1,COG7,TMTC1,DSEL,MARCHF6,TNIP1,ST3GAL6,FKTN,ARFGEF1,POMT1,ST6GALNAC3,EGFLAM,FUT8,OGA,GCNT1,GFPT1,B4GALT1,MAN1A2,ST8SIA6,OS9,GOLGA2,B3GNT9,A…
GO: Biological Process	GO:0034446	substrate adhesion-dependent cell spreading	8.55e-07	0.0105	3.62e-05	0.000362	48	121	PREX1,ATRN,ITGA8,TMEFF1,RHOA,NRP1,BRAF,VAMP3,ATRNL1,DAB2,DOCK1,ARPC2,EFNA1,MEGF9,DMTN,EPHB3,FBLN1,FER,ANTXR1,MERTK,FN1,OLFM4,WASHC2A,FERMT2,BVES,HAS2,LAMB1,LAMC1,LIMS1,MDK,NEDD9,P4HB,ENPP2,PARVB,PIK3R1,PTK2,RAB1A,RREB1,S100A10,RADIL,SRC,KANK1,SRGAP2,CORO1C,TMEFF2,USH2A,AKIP1,WASHC2C
GO: Biological Process	GO:0007052	mitotic spindle organization	8.8e-07	0.0108	3.71e-05	0.000371	56	149	CEP126,RHOA,TNKS,RAB11A,PRC1,CENPE,RCC1,KIF3B,SUN2,LSM14A,CKAP5,NUF2,DYNC1H1,DYNC1I2,PDCD6IP,PARP3,DYNC1LI1,NIN,STAG1,NDC80,ABRAXAS1,PIBF1,CHMP4C,DCTN2,CHMP5,EML3,DCTN6,CHMP3,STAG2,TUBG2,CHMP2A,GNAI1,GOLGA2,CCSAP,STMN1,RACGAP1,GOLGA8N,SPICE1,NEK2,GPSM2,CEP97,CEP192,MZT1,GOLGA8B,STIL,GOLGA8M,GOLGA8A,TOGARAM1,CLASP2,ABRAXAS2,AURKA,TASOR,CLASP1,TPR,CENPH,KIF4A
GO: Biological Process	GO:0042476	odontogenesis	9.11e-07	0.0112	3.83e-05	0.000383	61	167	APCDD1,ACVR2B,AXIN2,ALPL,RHOA,BMP2,BMP4,BMP7,BSG,CA2,CDH2,HACD1,DMRT3,HAND1,HAND2,COL1A2,ADAMTS1,ATF2,CTNNB1,DLX3,BCL2L11,LEF1,TCIRG1,FGF4,FGF8,FGF10,FST,FOXC1,FMOD,GAS1,GATA6,EDAR,GLI3,WDR72,HDAC1,ID3,LAMB1,DLL1,LRP4,MSX1,MSX2,NFIC,TSPEAR,TNFRSF11B,PAM,PDGFRA,PITX2,SNX10,PPARA,PRKCI,SP6,SP7,SRC,STIM1,TGFB1,TRAF6,TWIST1,CYP26B1,WNT6,OSR1,IFT88
GO: Biological Process	GO:0032535	regulation of cellular component size	9.83e-07	0.0121	4.11e-05	0.000411	142	482	RAB22A,PICALM,ADD1,CRACD,AKT1,TMEM123,PREX1,ISLR2,ARF1,RHOA,ATP7A,RAB11A,BBS4,PEX11B,PEX11A,BDNF,NRP1,BMPR2,CAPG,LATS1,TMSB10,MAP3K13,CFL2,CHRNA1,SLIT2,CLCN3,MYO3B,NTN1,CCR7,CRABP2,ULK2,SEMA3E,HP1BP3,FCHSD2,DLG1,SLC12A6,AKT3,WASHC1,ARPC3,ACTR2,ARPC2,SEMA3D,ABI2,WASF2,TENM1,TRPV4,ELN,DMTN,EPHA4,EPS8,F2RL1,PRR16,PTK2B,TRPV2,FER,BAIAP2,SEMA4F,EVL,SEMA4D,SEMA3C,LIMA1,FN1,ARPC1A,ARFGEF1,FSHR,CHMP3,NCK…
GO: Biological Process	GO:0006888	endoplasmic reticulum to Golgi vesicle-mediated transport	9.83e-07	0.0121	4.11e-05	0.000411	78	230	COG6,MCFD2,ARCN1,ARF1,YIF1B,VAMP4,TMED4,VAPB,TRIP11,COPA,COPB1,ATL3,SEC31B,SEC24C,DYNLL2,CTSZ,COG3,ARFGAP3,DYNC1H1,DYNC1I1,DYNC1I2,COG7,TMED5,TMED7,CNIH1,DYNC1LI1,KLHL12,DCTN4,F8,F10,SEC24B,VTI1B,DCTN2,FOLR1,COPG2,ERGIC3,DCTN6,GAS1,KDELR1,ERP29,TMED10,GOLGA2,GOLGB1,KDELR2,KDELR3,HTT,DCTN3,WHAMMP3,TRAPPC11,LMAN1,STX18,GOLGA8N,TRAPPC6A,PPP6C,TMED9,PROS1,TBC1D20,RAB1A,STX17,GOLGA8B,PGAP1,TRAPPC2,MIA…
GO: Biological Process	GO:0048593	camera-type eye morphogenesis	9.99e-07	0.0123	4.16e-05	0.000416	95	295	ARID1A,MIB1,IFT80,BCAR3,EPB41L5,ATF4,BBS4,BCL6,BMP4,BMP7,ALDH1A2,SYNJ1,FOXH1,SDK1,CDH2,CHM,KIF3B,NTN1,CTNNB1,IFT172,DIO3,DYNC1H1,EGR1,ABI2,EPHA2,EPHA4,EPHB1,IRX5,CITED2,FGF3,FGF8,FOXG1,FOXF2,FOXC1,FN1,EXOC5,BBS9,PCDH17,AFAP1L2,GLI3,BHLHE22,ZNF503,BVES,HDAC1,HMGN1,HMX1,HSF4,ITGA5,KDR,DLL1,LHX1,MARCKS,MAN2A1,MEIS1,POC1B,MMP14,HIPK2,NEK2,NF1,PAX2,PBX2,PITX2,PITX3,PLXNA2,POU2F1,PRKCI,PROX1,LAMA1,PTCH…
GO: Biological Process	GO:0003143	embryonic heart tube morphogenesis	1.1e-06	0.0136	4.57e-05	0.000457	66	186	EOMES,HACE1,MIB1,APEX1,ATP1A1,RBM24,ATP1A2,ATP6AP1,BBS4,BMP4,BMP7,BMPR2,ALDH1A2,BNIP3L,FOXH1,CAMK2A,HAND1,NTN1,NIPBL,HAND2,IFT172,IFT52,RCSD1,CITED2,FGF8,FN1,FOLR1,SUFU,FZD2,INVS,GATA4,GJA1,KIF3A,ATOH8,HAS2,NKD1,DLL1,SMAD5,MEIS1,MEIS2,CFAP20,NOTCH1,SNX10,PPP2R3A,RAD21,IFT57,SAP30L,BBS7,RP2,ZFPM1,CEP162,CHD7,DZIP1,STIL,SLC8A1,CLUAP1,MESP1,TBXT,TBX6,TBX3,BBS5,TEAD1,WNT5A,WNT11,ZIC3,WNT3A
GO: Biological Process	GO:0010718	positive regulation of epithelial to mesenchymal transition	1.14e-06	0.0141	4.73e-05	0.000472	27	54	AXIN2,BMP2,BMP4,BMP7,BAMBI,WWTR1,CTNNB1,DAB2,LEF1,FOXC1,FERMT2,ISL1,LOXL2,SMAD2,SMAD4,MDK,GLIPR2,NOTCH1,SDCBP,ZNF703,SNAI1,TGFB1,TGFB1I1,TGFBR1,TIAM1,TWIST1,ALX1
GO: Biological Process	GO:0003170	heart valve development	1.15e-06	0.0141	4.73e-05	0.000472	40	95	HACE1,DCHS1,BMP2,BMP4,BMPR2,KRIT1,SLIT2,ROCK2,HEYL,EFNA1,TRPV4,ELN,FBN2,FN1,GATA2,GATA4,GJA5,PRSS23,HAS2,SMAD4,SMAD6,MDM4,NFATC1,NOTCH1,PITX2,RAD21,RB1,ROBO1,ROBO2,ZFPM1,SHOX2,SLIT3,SNAI2,SNAI1,STRA6,ZFPM2,TGFB1,TNFRSF1B,TWIST1,ADAMTS9
GO: Biological Process	GO:0090066	regulation of anatomical structure size	1.16e-06	0.0143	4.76e-05	0.000476	184	657	RAB22A,ACTA2,ACVRL1,PICALM,ADCY6,ADD1,CRACD,ADRA2C,AKT1,TMEM123,PREX1,ISLR2,ARF1,RHOA,PDE5A,ATP1A2,ATP7A,RAB11A,BBS2,BBS4,PEX11B,PEX11A,BDKRB2,BDNF,NRP1,BMPR2,APLN,PER2,CAPG,LATS1,TMSB10,MAP3K13,CFL2,CHRM3,CHRNA1,SLIT2,CLCN3,MYO3B,NTN1,CCR7,ROCK2,CPS1,CRABP2,ULK2,SEMA3E,HP1BP3,FCHSD2,DLG1,SLC12A6,AKT3,WASHC1,ARPC3,ACTR2,EDN3,ARPC2,SEMA3D,ABI2,WASF2,TENM1,TRPV4,ELN,DMTN,EPHA4,EPS8,IRAG1,F2R,F2RL1,…
GO: Biological Process	GO:0060021	roof of mouth development	1.23e-06	0.0151	5.02e-05	0.000502	45	112	ACVR2B,FZD1,TBC1D32,ASPH,PYGO2,HAND2,TIPARP,IFT172,DLG1,INSIG2,TSHZ1,LEF1,EPHB3,FGF10,FOXF2,ANP32B,FZD2,INTU,GAS1,GLI3,LOXL3,ITGB8,SMAD2,SMAD4,SMAD5,MSX1,PDGFRA,BBS7,CHD7,SNAI2,SNAI1,SOX11,TBX3,SATB2,TGFBR1,CDK20,TWIST1,WNT5A,WNT8A,WNT11,OSR1,WNT3A,CPLANE1,ALX1,IFT88
GO: Biological Process	GO:0040007	growth	1.37e-06	0.0169	5.6e-05	0.000559	377	1496	ABL2,ACVR1B,ACVR2B,ACVRL1,ADAM10,NDRG3,PICALM,ADD1,HEG1,AKT1,IFT80,ZNF418,LTBP4,ATRN,ISLR2,ANG,ANXA6,APBB1,EPB41L5,GPAM,APP,RHOA,CAPRIN2,ATM,DCBLD2,HYAL2,ATRX,RAB11A,BBS2,BBS4,BCL6,BCL9,CREG1,BDNF,DIPK2A,NRP1,CCN4,BMP4,BMPR2,ALDH1A2,PYGO2,KLF5,GPR149,C3,OSGIN2,FOXK1,THSD7A,CAMK2D,SPAG9,RUNX1,LATS1,CCNB2,CD44,CD81,CDA,CDK1,MAP3K13,SEPTIN7,CDH2,DCLK1,LGI1,CDKN1A,CDKN1B,MTA2,TMEM67,NOG,CHD3,SOCS6,CO…
GO: Biological Process	GO:0051247	positive regulation of protein metabolic process	1.39e-06	0.0171	5.63e-05	0.000562	451	1827	AMER1,ACVR1B,ACVR2A,ACVR2B,ACVRL1,PICALM,ADCY6,ADCY7,AXIN2,FZD1,ADRA2C,KIDINS220,HECW2,APLNR,HACE1,MIB1,PLA2G6,AKT1,TAOK1,ARRDC3,BCAR3,CUL4B,ANG,C6orf89,APAF1,BIRC2,APP,FANCM,CDC14B,RHOA,ARNT,ASPH,CAPRIN2,LAMTOR3,PDE5A,EIF3D,ATM,RAP2C,ATP2B4,ZFAND2A,TRADD,EED,RIPK2,TNFRSF11A,TNFRSF10C,BCL3,TNFRSF10B,BCL6,BDNF,FGF17,DIPK2A,NRP1,BMI1,BMP2,BMP4,BMP5,BMP7,BMPR2,BRAF,IER3,C3,BCL10,C5,C5AR1,IL33,USP13,…
GO: Biological Process	GO:0042176	regulation of protein catabolic process	1.39e-06	0.0171	5.63e-05	0.000562	131	440	AMER1,HECW2,HACE1,AKT1,ALAD,CUL4B,APP,EIF3H,ZFAND2A,SNX3,IER3,IL33,USP13,CAMLG,USP14,LATS1,CD81,CDK2,CDKN1B,TMEM67,DLGAP1,RPL23,ASB5,ASB9,RNF19A,RNF185,TIPARP,RNF14,CSNK2A2,SOCS5,CST2,CST3,CST5,VGLL4,HERPUD1,RNF144A,DAB2,RGP1,LRIG2,FBXW8,ITCH,EEF1A1,EFNA1,RNFT1,SERPINB1,VPS28,EPHA4,APC2,WAC,PTK2B,DACT1,RACK1,FHIT,FOXF2,RHBDD1,ATG7,SUFU,FYN,DISC1,GJA1,GPC3,WWP1,GRIN2A,NRG1,PARK7,GABARAPL2,DNAJB2,N…
GO: Biological Process	GO:0048546	digestive tract morphogenesis	1.39e-06	0.0172	5.63e-05	0.000562	38	89	ACVR2B,MIB1,EPB41L5,BMP4,ALDH1A2,CDX1,CDX2,CDX4,NOG,NIPBL,CTNNB1,EPHB3,STX2,DACT1,FGF10,FOXF1,INVS,NCKAP1,GATA4,GLI3,HOXA13,HOXD13,ID2,DLL1,SMAD2,NOTCH1,PDGFRA,PITX2,PRKCI,BBS7,SHOX2,CHD7,SOX11,STRA6,TCF7,WNT3,WNT5A,WNT11
GO: Biological Process	GO:0042471	ear morphogenesis	1.43e-06	0.0177	5.77e-05	0.000577	70	202	FZD6,ITGA8,TCAP,PRKRA,WDR19,ATP1A1,BMP2,CDH2,NOG,MYO3B,CTHRC1,NTN1,NIPBL,COL11A1,ODAD4,DLX3,DLX4,DVL2,EFNA2,INSIG2,TSHZ1,LRRC23,ESRRG,SEC24B,FGF3,FGF8,FGF10,SLITRK6,FST,FOXG1,DCDC2,FRZB,FZD2,GAS1,GATA2,GBX2,HOXA1,HOXA2,HPN,DLL1,SMAD5,CLIC5,MSX1,MYO6,TTC9C,MYO3A,NFE2,BMPER,ROR2,PAX2,MAPK3,PROX1,PTK7,REST,GSC,RPL38,CEP290,CHD7,SIX1,LRIG3,SLC12A2,BLOC1S5,STOX1,ZEB1,TWIST1,WNT5A,ZIC1,OSR1,WNT3A,ADGRG6
GO: Biological Process	GO:0050767	regulation of neurogenesis	1.48e-06	0.0182	5.93e-05	0.000592	150	518	PICALM,ISLR2,BHLHE40,CASK,RHOA,CAPRIN2,B2M,RAB11A,BDNF,NRP1,BMP2,BMP4,BMP7,BMPR2,PER2,BRAF,SYNJ1,IL33,KALRN,CTDSP1,MAP3K13,NOG,SLIT2,LHX2,NTN1,MED23,CRABP2,TENM4,TMEM98,CTNNB1,ULK2,CUX1,SEMA3E,CUL7,ZEB2,FBXW8,ACTR2,HEYL,SEMA3D,SH3GLB1,EGR2,LEF1,EPHA4,NIN,TRPV2,FGF3,BAIAP2,FOXG1,SEMA4F,SEMA4D,SEMA3C,FN1,RGS14,HOOK3,DLL3,STAU2,DISC1,GDI1,GLI3,HES7,GOLGA2,CIT,IL1RAPL1,DUSP10,HDAC1,NRG1,HMGB2,HOXB3,I…
GO: Biological Process	GO:0043043	peptide biosynthetic process	1.59e-06	0.0196	6.36e-05	0.000636	233	868	AKT1,ANG,ENC1,APP,RHOA,CNOT6L,CAPRIN2,ATF4,EIF3A,EIF3D,EIF3F,EIF3H,RBM24,BCL3,PER2,RPL14,CD28,CNOT8,CIRBP,RPL23,ROCK2,RPL36,CNOT10,ZNF385A,MTRF1,MTRFR,LTN1,LSM14A,TRAM2,SECISBP2L,CKAP5,DARS1,CTIF,DHPS,DIO2,DMD,CPEB2,AASDH,EEF1A1,LRPPRC,EEF1D,EEF2,EIF2D,EIF2S3,EIF4A2,EIF4B,EIF1,EIF2A,RSL24D1,EIF1B,MRPL10,TNIP1,MRPS36,WARS2,PRR16,PTK2B,RACK1,EIF3L,OPLAH,FOXO3,NSUN4,NOA1,MRPL45,PABPC1,PAIP1,EEF1A1P5…
GO: Biological Process	GO:0035987	endodermal cell differentiation	1.63e-06	0.02	6.48e-05	0.000648	31	67	ACVR1B,EOMES,APLNR,FGF17,BMP2,BMP4,BMP7,NOG,COL4A2,COL5A1,COL5A2,COL6A1,COL11A1,CTNNB1,DUSP4,MIXL1,FGF8,FN1,GATA6,HSBP1,ITGA5,ITGB2,LAMB1,MMP2,MMP14,MMP15,NOTCH1,DKK1,MESP1,TBXT,OSR1
GO: Biological Process	GO:0010092	specification of animal organ identity	1.81e-06	0.0223	7.2e-05	0.00072	27	55	AXIN2,BMP2,BMP4,ALDH1A2,FOXH1,LATS1,WWTR1,CTNNB1,FGF3,FGF8,FGF10,FN1,GLI3,HDAC1,HOXA11,ISL1,PAX2,PAX3,ROBO1,ROBO2,SIX1,DKK1,SMARCD3,MESP1,WNT5A,WNT11,WNT3A
GO: Biological Process	GO:0060415	muscle tissue morphogenesis	2.08e-06	0.0257	8.25e-05	0.000825	43	107	ACTC1,FZD1,HEG1,BLZF1,TCAP,BMP2,BMP4,FOXH1,NOG,HAND1,COL3A1,COL11A1,WWTR1,CTNNB1,DSP,S1PR1,FKBP1A,FOXC1,FZD2,GATA4,FERMT2,NRG1,ISL1,SMAD4,MYF6,MYH6,NOTCH1,PITX2,EGLN1,EFEMP2,MED1,PROX1,ZFPM1,MYO18A,SHOX2,CHD7,XIRP2,ZFPM2,TGFB1,TGFBR1,PALS1,WNT5A,DPF3
GO: Biological Process	GO:0051270	regulation of cellular component movement	2.11e-06	0.026	8.32e-05	0.000832	347	1369	ABL2,ACTA2,ABHD6,ACTG1,ACVR1B,ACVRL1,ADA,ADAM10,HACE1,AKT1,SOX14,ALDOA,PREX1,STK24,RECK,JCAD,ZSWIM5,EPB41L5,IFITM1,APEX1,ZSWIM6,APP,MEAK7,RHOA,RHOB,RHOC,RHOG,RHOH,ARSB,UNC5C,ATM,ATP1A1,ATP1A2,RAP2C,ATP2B4,HYAL2,PHACTR1,TRADD,ATP7A,RAB11A,BBS2,BBS4,BCL6,FGF17,NRP1,CCN4,BMP2,BMP4,BMP5,BMP7,BMPR2,BRAF,BSG,C5,C5AR1,IL33,CAMK2A,CAMK2D,CASQ2,SPAG9,LDB2,KRIT1,CD81,TMSB10,CDK6,CDKN1B,MTA2,NOG,SLIT2,SUN2,…
GO: Biological Process	GO:0008078	mesodermal cell migration	2.27e-06	0.028	8.94e-05	0.000894	14	20	APLNR,EPB41L5,APLN,S1PR1,EPHA3,FGF8,NCKAP1,HAS2,PRKCI,SNAI1,MESP1,TBXT,PALS1,WNT11
GO: Biological Process	GO:0007167	enzyme linked receptor protein signaling pathway	2.3e-06	0.0284	9.05e-05	0.000904	337	1326	ABL2,ACTG1,ACVR1B,ACVR2A,ACVR2B,ACVRL1,FZD1,AP2B1,APLNR,AKT1,BCAR3,LTBP4,PREX1,JCAD,AMHR2,VASN,ITGA8,RHOA,ARNT,TRADD,ATP6AP1,CDS2,BCL9,BDKRB2,BDNF,FGF17,NRP1,BLK,BMP2,SP8,BMP4,BMP5,BMP7,BMPR2,APLN,BRAF,VWC2L,FOXH1,KALRN,CAMLG,LDB2,KRIT1,MTMR4,LATS1,CD8B,OSMR,SLC33A1,ELAPOR2,NOG,MAPKAPK2,AP3S1,SHC2,NRXN1,SNX6,NGEF,BAMBI,COL1A2,HJV,COL3A1,COL4A1,ROCK2,COL4A2,COL4A5,COL4A6,ADAMTS3,WWTR1,CHST11,CREBB…
GO: Biological Process	GO:0030099	myeloid cell differentiation	2.32e-06	0.0286	9.06e-05	0.000906	186	672	ACVR1B,ACVR2A,ADAM10,H4C9,ADD1,H3C6,H3C11,H3C8,H3C10,H4C4,H4C6,H4C12,H4C3,H4C8,H4C5,DYRK3,APP,AP3B1,ARNT,SNX3,ATP6AP1,B2M,TNFRSF11A,BCL6,CCN4,BMP4,CA2,CALCR,RUNX1,CBFB,CD86,CD81,CDK6,GPR55,CCR7,KLF6,ZNF385A,CREBBP,NCOR2,L3MBTL1,ISG15,SH3PXD2A,FAM210B,CTNNB1,EPC2,ISM1,DAB2,HEPH,GAB2,AK3,VPS33B,MED12,DNASE2,PTBP3,ACTR2,EFNA2,EPHA2,WASF2,LEF1,DMTN,TCIRG1,GMPR2,F2RL1,SLC25A37,CITED2,PTK2B,FBN1,PIAS3,…
GO: Biological Process	GO:0034101	erythrocyte homeostasis	2.32e-06	0.0286	9.06e-05	0.000906	81	246	ACVR1B,ACVR2A,ADD1,DYRK3,ARNT,SNX3,B2M,BCL6,BMP4,CDK6,KLF6,ISG15,FAM210B,EPC2,ISM1,HEPH,DNASE2,PTBP3,ACTR2,DMTN,SLC25A37,CITED2,FER,FOXO3,CDIN1,GATA2,GPI,AKAP10,HMGB2,HOXA5,HOXB6,ID2,INPP5D,IREB2,JAK2,SFXN1,LMO2,LYN,SMAD5,MEIS1,HIPK2,NFE2,TMOD3,MED1,SLC40A1,PRKDC,TET2,PTPN2,RB1,ARID4A,RPL11,RPL27,RPL35A,RPLP1,RPS3,RPS6,RPS14,RPS15A,RPS17,RPS19,RPS24,RPS27,ZFPM1,RPS29,CHD7,CDK5RAP3,SMARCA1,SP1,SP3…
GO: Biological Process	GO:0006414	translational elongation	2.36e-06	0.0291	9.14e-05	0.000914	225	838	AKT1,ANG,ENC1,APP,RHOA,CNOT6L,CAPRIN2,ATF4,EIF3A,EIF3D,EIF3F,EIF3H,RBM24,BCL3,PER2,RPL14,CD28,CNOT8,CIRBP,RPL23,ROCK2,RPL36,CNOT10,ZNF385A,MTRF1,MTRFR,LTN1,LSM14A,TRAM2,SECISBP2L,CKAP5,DARS1,CTIF,DHPS,DIO2,CPEB2,EEF1A1,LRPPRC,EEF1D,EEF2,EIF2D,EIF2S3,EIF4A2,EIF4B,EIF1,EIF2A,RSL24D1,EIF1B,MRPL10,TNIP1,MRPS36,WARS2,PRR16,PTK2B,RACK1,EIF3L,FOXO3,NSUN4,NOA1,MRPL45,PABPC1,PAIP1,EEF1A1P5,IGF2BP2,DPH5,KH…
GO: Biological Process	GO:0006412	translation	2.36e-06	0.0291	9.14e-05	0.000914	225	838	AKT1,ANG,ENC1,APP,RHOA,CNOT6L,CAPRIN2,ATF4,EIF3A,EIF3D,EIF3F,EIF3H,RBM24,BCL3,PER2,RPL14,CD28,CNOT8,CIRBP,RPL23,ROCK2,RPL36,CNOT10,ZNF385A,MTRF1,MTRFR,LTN1,LSM14A,TRAM2,SECISBP2L,CKAP5,DARS1,CTIF,DHPS,DIO2,CPEB2,EEF1A1,LRPPRC,EEF1D,EEF2,EIF2D,EIF2S3,EIF4A2,EIF4B,EIF1,EIF2A,RSL24D1,EIF1B,MRPL10,TNIP1,MRPS36,WARS2,PRR16,PTK2B,RACK1,EIF3L,FOXO3,NSUN4,NOA1,MRPL45,PABPC1,PAIP1,EEF1A1P5,IGF2BP2,DPH5,KH…
GO: Biological Process	GO:0021532	neural tube patterning	2.41e-06	0.0297	9.32e-05	0.000932	39	94	TBC1D32,WDR19,ATP1A1,BMI1,BMP4,CDX1,CDX4,IFT140,ATP6AP2,NIN,FGF8,SUFU,RAB23,GAS1,GBX2,GLI3,HES7,KIF3A,HDAC1,MNX1,PPP1R12A,PPP1R12B,PAX2,PRKACB,PTCH1,PTK2,TCTN1,REST,GSC,BRD2,WLS,IFT122,GPR161,CDK20,PRMT8,TULP3,WNT5B,NOTUM,WNT3A
GO: Biological Process	GO:0031399	regulation of protein modification process	2.43e-06	0.03	9.37e-05	0.000936	482	1976	AMER1,ACVR1B,ACVR2A,ACVR2B,ACVRL1,ADCY6,ADCY7,AXIN2,FZD1,HEG1,ADRA2C,KIDINS220,APLNR,MIB1,PLA2G6,AKT1,TAOK1,ARRDC3,BCAR3,ZNF418,ANG,C6orf89,BIRC2,APLP2,APP,FANCM,CDC14B,RHOA,ARNT,CAPRIN2,LAMTOR3,PDE5A,ATM,RAP2C,ATP2B4,HYAL2,PHACTR1,EED,ATRX,RIPK2,TNFRSF11A,TNFRSF10B,BCL6,BDKRB2,BDNF,FGF17,DIPK2A,NRP1,BMI1,BMP2,BMP4,BMP5,BMP7,BMPR2,PYGO2,PER2,BRAF,C3,BCL10,C5,C5AR1,NLRC3,CALCR,CAMK2D,CAMLG,CRPPA,C…
GO: Biological Process	GO:0050769	positive regulation of neurogenesis	2.5e-06	0.0308	9.59e-05	0.000959	105	340	PICALM,ISLR2,CASK,RHOA,CAPRIN2,RAB11A,BDNF,NRP1,BMP2,BMPR2,BRAF,SYNJ1,IL33,KALRN,MAP3K13,NOG,SLIT2,NTN1,CRABP2,TENM4,CTNNB1,CUX1,CUL7,ZEB2,FBXW8,ACTR2,SH3GLB1,EGR2,LEF1,EPHA4,NIN,TRPV2,FGF3,BAIAP2,FOXG1,SEMA4D,FN1,RGS14,DLL3,STAU2,DISC1,GDI1,GLI3,GOLGA2,IL1RAPL1,HDAC1,NRG1,ID2,SHANK3,IL6ST,KDR,LRP1,LYN,MARCKS,SMAD1,MAN2A1,MDK,AFDN,MME,NAP1L1,GOLGA8N,NGF,NKX2-2,NKX6-1,NOTCH1,NTRK3,ENPP2,SERPINE2,P…
GO: Biological Process	GO:0060348	bone development	2.62e-06	0.0323	0.0001	0.001	94	297	AMER1,AXIN2,IFT80,ALPL,ANXA6,RHOA,DCHS1,ATP6AP1,BGN,CCN4,BMP2,BMP4,BMPR2,CDX1,TRIP11,CHRNA1,COL13A1,ZNF385A,CTSK,IFT172,SETDB1,VPS33B,WASF2,INSIG2,TRPV4,SLC10A7,CITED2,FBN1,MBTPS2,SLC9B2,FGF4,FGF8,FOXC1,SEMA4D,ATP6V1H,RAB23,DISC1,FREM1,GHR,GJA1,EDAR,GLG1,GLI3,GNAS,TMEM119,HAS2,HOXA11,HOXB4,HSPG2,COL27A1,IDS,INPPL1,KDR,KIF5B,SP5,SMAD1,SMAD5,SMAD9,MEIS1,MMP14,MMP16,MSX1,MSX2,NAB2,NPR2,VKORC1,PITX2,…
GO: Biological Process	GO:0030334	regulation of cell migration	2.72e-06	0.0336	0.000104	0.00104	307	1196	ACTA2,ABHD6,ACTG1,ACVR1B,ACVRL1,ADA,ADAM10,HACE1,AKT1,SOX14,ALDOA,PREX1,STK24,RECK,JCAD,EPB41L5,IFITM1,APEX1,ZSWIM6,APP,MEAK7,RHOA,RHOB,RHOC,RHOG,RHOH,ARSB,UNC5C,ATM,RAP2C,ATP2B4,HYAL2,PHACTR1,TRADD,ATP7A,RAB11A,FGF17,NRP1,CCN4,BMP2,BMP4,BMP5,BMP7,BMPR2,BRAF,BSG,C5,C5AR1,IL33,CAMK2A,CAMK2D,SPAG9,LDB2,KRIT1,CD81,TMSB10,MTA2,NOG,SLIT2,SUN2,NTN1,CCR7,CMKLR1,MED23,MAP4K4,NIPBL,COL3A1,ROCK2,ADGRG3,KLF…
GO: Biological Process	GO:0006935	chemotaxis	2.81e-06	0.0346	0.000107	0.00107	232	870	ADAM10,PLEKHH1,PLA2G6,PREX1,NSMAF,ISLR2,ZSWIM5,VASN,APBB1,ZSWIM6,APP,TMEFF1,RHOA,RHOG,RHOH,UNC5C,TNFRSF11A,BDNF,NRP1,BMP4,BMP7,BMPR2,BSG,C3,NIPA1,C5,C5AR1,KALRN,CRPPA,RUNX3,USP14,CDH2,CDH11,LGI1,NOG,LYST,CHRNA1,SLIT2,LHX2,NRXN3,NRXN1,CYP7B1,NTN1,CCR7,CMKLR1,COL4A5,COL4A6,DEFB104A,CHST11,TENM4,FEZ2,CMTM5,SEMA3E,RAB33B,GAB2,OXSR1,JAM3,DOK1,DPEP1,DUSP3,RANBP9,S1PR1,LPAR1,EDN3,SEMA3D,EFNA1,EFNA2,EFNA…
GO: Biological Process	GO:0030097	hemopoiesis	2.9e-06	0.0358	0.00011	0.0011	375	1498	ABL2,ACVR1B,ACVR2A,MBD6,ADA,ADAM10,H4C9,PICALM,ADD1,EOMES,H3C6,H3C11,H3C8,H3C10,H4C4,H4C6,H4C12,H4C3,H4C8,H4C5,MIB1,ZNF160,PREX1,DYRK3,KLF11,SH3RF1,KCNAB2,APP,AP3B1,RHOA,RHOH,ARNT,ATF4,ATM,SH3RF3,HYAL2,SNX3,ATP6AP1,ATP7A,DOCK11,B2M,RIPK2,TNFRSF11A,BCL3,BCL6,BLK,BMI1,CCN4,BMP4,BRAF,CA2,CALCR,KALRN,RUNX1,RUNX3,CBFB,CD1D,CD19,CD28,CD86,CD44,CD81,CDK6,MTA2,CDX1,CDX4,GPR55,CHD2,CCR7,ITM2A,ADGRG3,APOBE…
GO: Biological Process	GO:0007051	spindle organization	2.92e-06	0.0359	0.00011	0.0011	77	232	TUBGCP5,STARD9,CEP126,RHOA,TNKS,ATRX,RAB11A,PRC1,CCNB2,CDK1,CENPE,RCC1,CHD3,KIF3B,SUN2,SENP6,LSM14A,CKAP5,NUF2,DLG1,DYNC1H1,DYNC1I2,PDCD6IP,PARP3,WASHC1,DYNC1LI1,NIN,STAG1,NDC80,ABRAXAS1,TUBGCP3,PIBF1,CHMP4C,DCTN2,CHMP5,EML3,RGS14,DCTN6,CHMP3,STAG2,TUBG2,CHMP2A,GNAI1,GOLGA2,GOLGA8R,CCSAP,STMN1,RACGAP1,GOLGA8N,SPICE1,NEK2,GOLGA8IP,GPSM2,HAUS4,CEP120,CEP97,CEP192,MZT1,HAUS2,RGS10,GOLGA8B,RPS3,STIL,…
GO: Biological Process	GO:0021904	dorsal/ventral neural tube patterning	2.94e-06	0.0362	0.000111	0.00111	19	33	TBC1D32,WDR19,BMP4,SUFU,RAB23,GAS1,GLI3,KIF3A,MNX1,PRKACB,PTCH1,TCTN1,REST,GSC,IFT122,GPR161,CDK20,TULP3,WNT3A
GO: Biological Process	GO:0072171	mesonephric tubule morphogenesis	3.04e-06	0.0375	0.000114	0.00114	33	75	DCHS1,BMP2,BMP4,CD44,NOG,MAGED1,HS2ST1,CTNNB1,DLG1,CITED2,FGF8,GPC3,GLI3,HOXA11,HOXB7,LHX1,SMAD4,CITED1,PAX2,WNT4,PSPN,PTCH1,KIF26B,GREB1L,SALL1,FMN1,SIX1,TGFB1,VEGFA,WNT6,WNT11,OSR1,CTNNBIP1
GO: Biological Process	GO:0002520	immune system development	3.17e-06	0.0391	0.000119	0.00119	402	1620	ABL2,ACVR1B,ACVR2A,MBD6,ADA,ADAM10,H4C9,PICALM,ADD1,EOMES,H3C6,H3C11,H3C8,H3C10,H4C4,H4C6,H4C12,H4C3,H4C8,H4C5,MIB1,ZNF160,PREX1,DYRK3,KLF11,SH3RF1,KCNAB2,APP,AP3B1,RHOA,RHOH,ARNT,ATF4,ATM,SH3RF3,HYAL2,SNX3,ATP6AP1,ATP7A,DOCK11,B2M,RIPK2,TNFRSF11A,BCL3,BCL6,NRP1,BLK,BMI1,CCN4,BMP4,BRAF,C3,CA2,CALCR,KALRN,RUNX1,RUNX3,CBFB,CD1D,CD19,CD28,CCNB2,CD86,CD44,CD81,CDK6,MTA2,CDX1,CDX4,GPR55,CHD2,CCR7,ITM2…
GO: Biological Process	GO:0001947	heart looping	3.25e-06	0.0401	0.000121	0.00121	60	169	EOMES,HACE1,MIB1,APEX1,RBM24,ATP1A2,ATP6AP1,BBS4,BMP4,BMP7,BMPR2,ALDH1A2,BNIP3L,FOXH1,HAND1,NTN1,HAND2,IFT172,IFT52,RCSD1,CITED2,FGF8,FOLR1,SUFU,FZD2,INVS,GATA4,GJA1,KIF3A,ATOH8,HAS2,DLL1,SMAD5,MEIS1,MEIS2,CFAP20,NOTCH1,SNX10,PPP2R3A,RAD21,IFT57,SAP30L,BBS7,RP2,ZFPM1,CEP162,CHD7,DZIP1,STIL,SLC8A1,CLUAP1,MESP1,TBXT,TBX6,TBX3,BBS5,WNT5A,WNT11,ZIC3,WNT3A
GO: Biological Process	GO:0042063	gliogenesis	3.48e-06	0.0429	0.00013	0.0013	140	484	ABL2,APCDD1,ADCY6,MIB1,AKT1,ABCD1,CNTNAP1,APP,PRX,RHOA,EED,VWDE,BMP2,BMP4,ALDH1A2,BNIP3,SYNJ1,C5AR1,IL33,CDK1,CDH2,CDK6,NOG,SUN2,BACE2,TENM4,CSK,TMEM98,CTNNB1,CYP11A1,CKAP5,PHGDH,DMD,MED12,DYNC1H1,DOCK1,LPAR1,EEF2,EGR1,EGR2,LEF1,EPHA4,CDHR1,RRAGB,PTK2B,EFEMP1,NDRG1,FGF3,FGF8,FGF10,FOXG1,FN1,DCTN2,RRAGA,GNA13,DLL3,DISC1,WASF3,TNFRSF21,GLE1,GLI3,GRN,GSN,DUSP10,HDAC1,EXOC4,HEXB,NRG1,IRF8,ID2,IFNGR1,…
GO: Biological Process	GO:0008360	regulation of cell shape	3.73e-06	0.046	0.000139	0.00139	62	177	BRWD3,ALDOA,RHOA,RHOB,RHOC,RHOG,RHOH,CFAP410,SEPTIN7,RHOU,BAMBI,SEMA3E,COCH,RHOBTB1,DLG1,LPAR1,EPB41L2,DMTN,EPS8,PTK2B,DLC1,CFDP1,BAIAP2,AMOTL2,SEMA4D,FN1,MYL12A,GNA13,FYN,WASF3,GAS2,FERMT2,KIF3A,BVES,HCK,HEXB,HPN,ICAM1,ITGB2,KDR,MKLN1,MSN,PPP1R12A,PPP1R12B,PALM,PARVB,PLXNA2,SH3KBP1,SYNE3,PTK2,RAC2,RASA1,RDX,PLXNA3,RHOBTB3,FGD6,EPB41L3,CYFIP1,RHOQ,CDC42EP4,PLXNB2,VEGFA
GO: Biological Process	GO:0030155	regulation of cell adhesion	3.82e-06	0.047	0.000141	0.00141	240	908	ABL2,ACTG1,ACVRL1,ADA,ADAM10,AKT1,PREX1,EPB41L5,GPAM,AP3B1,CASK,ARG2,RHOA,ARHGDIG,RHOH,ASS1,PDE5A,ZFHX3,ATM,RIPK2,BCL6,NRP1,BLK,BMI1,BMP2,BMP4,BMP7,BRAF,BCL10,RUNX1,RUNX3,CBFB,CD1D,CD6,CD28,CD86,CD44,CD47,CD81,HACD1,CDK6,SOCS6,RHOU,GRAP2,CCR7,MAP4K4,ROCK2,MAP3K8,CYTIP,CSK,HS2ST1,SOCS5,SEMA3E,SLK,DAB2,SIRPA,TESPA1,NUAK1,VPS33B,DHPS,DLG1,DMD,JAM3,DOCK1,ITCH,DUSP3,PTPRU,S1PR1,ARPC2,RASGRP1,EFNA1,EGR…
GO: Biological Process	GO:0009798	axis specification	3.89e-06	0.048	0.000144	0.00144	54	148	AXIN2,EPB41L5,CAPRIN2,ATP1A2,BMP2,BMP4,FOXH1,KRIT1,CDX1,CDX2,CDX4,GLCE,CTNNB1,IFT172,DDIT3,CITED2,FGF10,DCTN2,HSPB11,NCKAP1,GPC3,RSPO3,ITGA5,DLL1,LHX1,SMAD2,SMAD4,SMAD6,MMP14,CITED1,CFAP20,NOTCH1,PITX2,SNX10,PTCH1,RAP1B,GSC,WLS,PGAP1,STIL,CDK5RAP3,MESP1,STC1,AURKA,TBXT,TASOR,TBX6,TBX3,WNT3,WNT5A,WNT6,WNT8A,ZIC3,LYPD6
GO: Biological Process	GO:0006508	proteolysis	3.91e-06	0.0482	0.000144	0.00144	480	1975	USP11,RHBDD2,MBD6,ADAM10,PICALM,ZUP1,AGA,HECW2,HACE1,MIB1,AKT1,ALAD,LTBP4,RECK,CUL4B,AMFR,SUPT3H,DPP10,SH3RF1,ANPEP,PRSS12,ENC1,APAF1,BIRC2,APLP2,APP,RHOA,SCRN2,ASPH,EIF3F,EIF3H,CDC23,ZFAND2A,TRADD,CTSF,SNX3,RIPK2,TNFRSF10C,TNFRSF10B,FBXO17,BLMH,GGH,BMP1,SERPING1,C3,BCL10,C5,IL33,FOXK1,SENP5,USP13,NOL3,CAMLG,CAPN2,CASP7,RUNX1,USP14,LATS1,NTAN1,CD6,CD44,CDK1,CDC27,CDK2,TMEM67,DLGAP1,CES1,SOCS6,COP…
GO: Biological Process	GO:0051726	regulation of cell cycle	3.97e-06	0.049	0.000145	0.00145	356	1418	ADAM10,LIN9,AXIN2,ZBED9,H2AC20,HECW2,TP53I13,AKT1,TAOK1,UXT,RECK,DYRK3,CUL4B,C6orf89,APAF1,APBB1,APEX1,BIRC2,APP,CDC14B,CDC14A,RHOA,RHOB,CNOT6L,MARK4,LAMTOR3,ZFHX3,TNKS,ATM,ATP2B4,CDC23,EED,ATRX,RAB11A,BBS4,BCL6,BMI1,BMP2,BMP4,BMP7,PER2,IER3,UHRF2,FOXK1,CAMK2D,CTDSP1,PRC1,RUNX3,CCNG1,CCNG2,CCNH,CCNT2,LATS1,CD28,CCNB2,CDK1,CDC27,HACD1,CDK2,CDK6,CDK7,CDKN1A,CDKN1B,TMEM67,CENPE,RCC1,CNOT8,CIRBP,RPL2…
GO: Biological Process	GO:0048844	artery morphogenesis	3.98e-06	0.049	0.000145	0.00145	40	99	ACVRL1,NRP1,BMP4,BMPR2,FOXH1,NOG,NTN1,HAND2,COL3A1,CTNNB1,AKT3,CITED2,SEC24B,FGF8,AMOTL2,FOXF1,FOXC1,FOLR1,GATA2,GJA5,HOXA1,HOXA13,LRP1,MDK,MEIS1,MYO6,NF1,NOTCH1,EFEMP2,PROX1,CHD7,SIX1,STRA6,TGFBR1,VEGFA,WNT11,ADAMTS9,KAT6A,ZMIZ1,ARID2
GO: Cellular Component	GO:0022626	cytosolic ribosome	2.42e-30	3.61e-27	3.61e-27	2.84e-26	88	132	EIF3A,EIF3D,EIF3F,EIF3H,RPL14,RPL23,RPL36,ISG15,EIF2D,EIF1,EIF2A,RSL24D1,EIF1B,EIF3L,EIF3K,EIF3E,RPSA,RPL10A,RPL3,RPL4,RPL5,RPL6,RPL7,RPL7A,RPL8,RPL9,RPL10,RPL11,RPL12,RPL13,RPL15,RPL18,RPL18A,RPL19,RPL21,RPL22,RPL23A,RPL24,RPL26,RPL27,RPL30,RPL27A,RPL28,RPL29,RPL31,RPL32,RPL34,RPL35A,RPL37,RPL37A,RPL38,RPL39,RPL41,RPLP0,RPLP1,RPLP2,RPS2,RPS3,RPS3A,RPS4X,RPS5,RPS6,RPS7,RPS8,RPS9,RPS10,RPS11,RPS12…
GO: Cellular Component	GO:0005925	focal adhesion	1.63e-24	2.43e-21	1.22e-21	9.59e-21	180	427	ACTC1,ACTG1,ADAM10,ADD1,FZD1,BCAR3,KLF11,PPFIBP1,ANXA6,ITGA8,EPB41L5,ARF1,CASK,RHOA,RHOB,RHOG,LAMTOR3,STX16,B2M,NRP1,BSG,CAPN2,CAT,PDLIM1,SCARB2,CD44,CD81,IL1RL1,CDH2,RHOU,RPL23,MAP4K4,AKAP12,CSRP2,CTNNB1,ARHGAP24,TES,STARD8,DAB2,GIT2,MRC2,TLN2,CD99L2,PDCD6IP,ARPC3,ACTR2,ARPC2,EPHA2,SORBS3,TRPV4,DCTN4,FLOT1,EPB41L2,EFS,PTK2B,DLC1,EVL,FLOT2,LIMA1,NEBL,SORBS1,PABPC1,GNA13,FZD2,NCKAP1,GDI2,GJA1,FERM…
GO: Cellular Component	GO:0030055	cell-substrate junction	1.86e-23	2.77e-20	9.24e-21	7.28e-20	181	438	ACTC1,ACTG1,ADAM10,ADD1,FZD1,BCAR3,KLF11,PPFIBP1,ANXA6,ITGA8,EPB41L5,ARF1,CASK,RHOA,RHOB,RHOG,LAMTOR3,STX16,B2M,NRP1,BSG,CAPN2,CAT,PDLIM1,SCARB2,CD44,CD81,IL1RL1,CDH2,RHOU,RPL23,MAP4K4,AKAP12,CSRP2,CTNNB1,ARHGAP24,TES,STARD8,DAB2,GIT2,MRC2,TLN2,DMD,CD99L2,PDCD6IP,ARPC3,ACTR2,ARPC2,EPHA2,SORBS3,TRPV4,DCTN4,FLOT1,EPB41L2,EFS,PTK2B,DLC1,EVL,FLOT2,LIMA1,NEBL,SORBS1,PABPC1,GNA13,FZD2,NCKAP1,GDI2,GJA1,…
GO: Cellular Component	GO:0022625	cytosolic large ribosomal subunit	4.54e-21	6.76e-18	1.69e-18	1.33e-17	47	61	RPL14,RPL23,RPL36,RSL24D1,RPL10A,RPL3,RPL4,RPL5,RPL6,RPL7,RPL7A,RPL8,RPL9,RPL10,RPL11,RPL12,RPL13,RPL15,RPL18,RPL18A,RPL19,RPL21,RPL22,RPL23A,RPL24,RPL26,RPL27,RPL30,RPL27A,RPL28,RPL29,RPL31,RPL32,RPL34,RPL35A,RPL37,RPL37A,RPL38,RPL39,RPL41,RPLP0,RPLP1,RPLP2,RPS12,RPL13A,UBA52,RPLP0P6
GO: Cellular Component	GO:0070161	anchoring junction	1.16e-20	1.73e-17	3.45e-18	2.72e-17	305	911	ACTC1,ACTG1,ADAM10,CCDC85A,ADD1,FZD1,KIAA1210,HEG1,AKT1,BCAR3,JCAD,KLF11,PPFIBP1,ANXA6,CNTNAP1,ITGA8,EPB41L5,APP,ARF1,PDLIM4,CASK,RHOA,RHOB,RHOG,DCHS1,LAMTOR3,ATP1A1,ATP1A2,RAP2C,STX16,CADM3,B2M,MPDZ,LIN7A,NRP1,BMPR2,BSG,CAMK2D,CAPN2,CAT,CLDN12,KRIT1,PDLIM1,SCARB2,CD44,CD81,IL1RL1,CDH2,CDH8,CDH10,CDH11,CDH12,RHOU,RPL23,NRXN1,MAP4K4,ARHGEF6,COL13A1,AKAP12,CSK,CSRP2,DEF6,CNTNAP2,CTNNB1,ARHGAP24,TES…
GO: Cellular Component	GO:0005815	microtubule organizing center	3.24e-17	4.82e-14	8.04e-15	6.33e-14	279	856	KIF18A,ACADS,TUBGCP5,AXIN2,ODF2L,EHBP1L1,STARD9,NR0B1,MIB1,PLA2G6,AKT1,IFT80,UXT,CEP126,TSGA10IP,FAM110B,DYRK3,CCDC146,APEX1,CDC14B,CDC14A,ARL3,MARK4,CAPRIN2,TNKS,ATF4,RAB11A,BBS2,BBS4,CEP95,NLRC3,CFAP410,SENP5,CAPG,SPAG9,RILPL1,LATS1,CEP20,CCNB2,CD86,CDK1,CDC27,CDK2,CDK6,TMEM67,MAPKAPK2,CETN3,CHD3,TRIP4,BOD1,RAB28,KIF3B,SCLT1,ROCK2,EEF1AKMT3,RNF19A,RTTN,TTLL4,IQCB1,DYNLL2,CEP135,CTNNB1,CEP57,CCP…
GO: Cellular Component	GO:0005814	centriole	2.32e-16	3.45e-13	4.93e-14	3.88e-13	236	703	ACADS,TUBGCP5,AXIN2,ODF2L,STARD9,NR0B1,MIB1,PLA2G6,IFT80,UXT,CEP126,DYRK3,CCDC146,APEX1,CDC14B,CDC14A,ARL3,MARK4,CAPRIN2,TNKS,ATF4,RAB11A,BBS4,CEP95,NLRC3,SENP5,CAPG,SPAG9,RILPL1,CEP20,CCNB2,CD86,CDK1,CDC27,CDK2,CDK6,TMEM67,MAPKAPK2,CETN3,CHD3,TRIP4,BOD1,KIF3B,SCLT1,ROCK2,EEF1AKMT3,RNF19A,RTTN,IQCB1,DYNLL2,CEP135,CTNNB1,CEP57,CCP110,IFT140,PCLAF,CKAP5,CUL7,NEK9,CEP350,CEP170,DYNC1H1,DYNC1I2,HDAC6…
GO: Cellular Component	GO:0005813	centrosome	3.34e-16	4.97e-13	6.22e-14	4.9e-13	223	656	ACADS,TUBGCP5,AXIN2,ODF2L,NR0B1,MIB1,PLA2G6,IFT80,UXT,CEP126,DYRK3,APEX1,CDC14B,CDC14A,ARL3,MARK4,CAPRIN2,TNKS,ATF4,RAB11A,BBS4,CEP95,NLRC3,SENP5,SPAG9,RILPL1,CEP20,CCNB2,CD86,CDK1,CDC27,CDK2,CDK6,TMEM67,MAPKAPK2,CETN3,CHD3,TRIP4,BOD1,KIF3B,SCLT1,ROCK2,EEF1AKMT3,RNF19A,RTTN,IQCB1,DYNLL2,CEP135,CTNNB1,CEP57,CCP110,IFT140,PCLAF,CKAP5,CUL7,NEK9,CEP350,CEP170,DYNC1H1,DYNC1I2,HDAC6,WASHC1,RANBP9,FRMD8…
GO: Cellular Component	GO:0044391	ribosomal subunit	3.87e-16	5.77e-13	6.41e-14	5.05e-13	98	218	EIF3A,EIF3D,EIF3F,EIF3H,RPL14,RPL23,RPL36,ISG15,MTRFR,EIF2D,EIF1,EIF2A,RSL24D1,EIF1B,MRPL10,MRPS36,RACK1,EIF3L,NSUN4,MRPL45,EIF3K,EIF3E,RPSA,MT-RNR1,MT-RNR2,RPL10A,NPM1,RPL3,RPL4,RPL5,RPL6,RPL7,RPL7A,RPL8,RPL9,RPL10,RPL11,RPL12,RPL13,RPL15,RPL18,RPL18A,RPL19,RPL21,RPL22,RPL23A,RPL24,RPL26,RPL27,RPL30,RPL27A,RPL28,RPL29,RPL31,RPL32,RPL34,RPL35A,RPL37,RPL37A,RPL38,RPL39,RPL41,RPLP0,RPLP1,RPLP2,RPS2…
GO: Cellular Component	GO:0015630	microtubule cytoskeleton	4.94e-16	7.36e-13	7.36e-14	5.8e-13	446	1544	KIF18A,CLTCL1,ACADS,ACTA2,ACTC1,TUBGCP5,AXIN2,ODF2L,H2AC20,EHBP1L1,STARD9,HECW2,NR0B1,MIB1,NME5,PLA2G6,AKT1,TAOK1,IFT80,UXT,CEP126,ALDOA,TSGA10IP,RSPH9,FAM110B,DYRK3,RANBP10,CCDC146,KCNAB2,APEX1,APP,CDC14B,CDC14A,RHOA,ARL3,MARK4,CAPRIN2,TNKS,ATF4,EIF3A,ATM,ATP1A1,ATP2B4,SNX4,RAB11A,BBS2,BBS4,SYNJ1,CEP95,BCL10,NLRC3,CFAP410,SENP5,CAPG,TAF1A,SPAG9,RILPL1,PRC1,LATS1,CEP20,CCNB2,CD86,CDK1,SEPTIN7,CDC…
GO: Cellular Component	GO:0022627	cytosolic small ribosomal subunit	2.67e-14	3.98e-11	3.62e-12	2.85e-11	43	68	EIF3A,EIF3D,EIF3F,EIF3H,ISG15,EIF2D,EIF1,EIF2A,EIF1B,EIF3L,EIF3K,EIF3E,RPSA,RPS2,RPS3,RPS3A,RPS4X,RPS5,RPS6,RPS7,RPS8,RPS9,RPS10,RPS11,RPS12,RPS13,RPS14,RPS15A,RPS16,RPS17,RPS18,RPS19,RPS20,RPS21,RPS23,RPS24,RPS25,RPS27,RPS27A,RPS28,RPS29,UBA52,UBC
GO: Cellular Component	GO:0005794	Golgi apparatus	2.11e-13	3.14e-10	2.61e-11	2.06e-10	492	1792	CLTCL1,ASIC1,ACP3,RHBDD2,ADAM10,PICALM,GALNT13,COG6,HACE1,ELAPOR1,OSBPL9,STK24,AMFR,TPST1,FAM234B,SH3RF1,C6orf89,MCFD2,APP,AP3B1,BLZF1,LGR5,ARCN1,TRIM23,ARF1,GPR107,ARF5,AKR7A2,STK16,ARL3,ARSB,YIF1B,ARSL,TNKS,ATP1A1,VAMP4,STX16,SH3RF3,HYAL2,B4GALT3,B3GALNT1,ATP7A,B2M,RAB11A,TNFRSF10C,TNFRSF10B,BCL6,BCL9,BDKRB2,DIPK2A,BGN,BMP1,BSG,KLF5,AP1M1,SGCE,GPC2,ATP8B3,CALU,CAPN2,CAT,TMED4,SCARB2,CD44,MOSMO,…
GO: Cellular Component	GO:0005788	endoplasmic reticulum lumen	1.27e-12	1.9e-09	1.46e-10	1.15e-09	123	329	ADAM10,TXNDC16,APLP2,APP,ARSA,ARSB,ARSD,ARSL,ARSF,RDH16,B2M,BCHE,BDNF,CES2,BMP4,C3,P4HA2,CALU,CANX,CASQ2,ENTPD5,CDH2,CES1,COL1A2,COL3A1,COL4A1,COL4A2,COL4A5,COL4A6,COL5A1,COL5A2,COL6A1,COL6A2,SUMF2,COL9A2,COL11A1,COL13A1,SELENOM,H6PD,CST3,CTSZ,CERCAM,ESD,F8,F10,FBN1,EVA1A,SPON1,CRTAP,FN1,IL23A,TGOLN2,FKBP7,FUCA2,COL25A1,ERLEC1,GPC3,PDIA5,OS9,ERP29,GPX7,PRSS23,PDIA3,FSTL1,FKBP9,HRC,HSPA5,COL27A1,I…
GO: Cellular Component	GO:0031984	organelle subcompartment	9.72e-11	1.45e-07	1.03e-08	8.15e-08	510	1936	CLTCL1,ACP3,RHBDD2,HACD4,ADAM10,GALNT13,FZD6,ESYT2,COG6,SERINC1,HACE1,OSBPL5,ELAPOR1,ABCD1,STK24,AMFR,TPST1,C6orf89,MCFD2,GRAMD1A,APP,AP3B1,BLZF1,LGR5,ARCN1,TRIM23,ARF1,AKR7A2,RHOA,RHOG,ARL3,YIF1B,ARSL,RDH16,ASPH,TNKS,VAMP4,STX16,HYAL2,B4GALT3,B3GALNT1,ATP6AP1,ATP7A,B2M,CDS2,RAB11A,DIPK2A,BSG,AP1M1,ATP8B3,STBD1,CALU,CAMK2D,CANX,CASQ2,TMED4,CD1D,SCARB2,CDK1,SLC33A1,HACD1,VAPB,TMEM67,TRIP11,CHRM3,R…
GO: Cellular Component	GO:0005840	ribosome	1.15e-10	1.71e-07	1.14e-08	8.96e-08	107	291	NR0B1,APEX1,EIF3A,EIF3D,EIF3F,EIF3H,BTF3,CANX,RPL14,RPL23,RPL36,ISG15,MTRFR,DMD,EEF2,EIF2D,EIF1,EIF2A,RSL24D1,EIF1B,MRPL10,MRPS36,RACK1,EIF3L,NSUN4,MRPL45,EIF3K,EIF3E,RPSA,MT-RNR1,MT-RNR2,RPL10A,NPM1,RPL3,RPL4,RPL5,RPL6,RPL7,RPL7A,RPL8,RPL9,RPL10,RPL11,RPL12,RPL13,RPL15,RPL18,RPL18A,RPL19,RPL21,RPL22,RPL23A,RPL24,RPL26,RPL27,RPL30,RPL27A,RPL28,RPL29,RPL31,RPL32,RPL34,RPL35A,RPL37,RPL37A,RPL38,RPL…
GO: Cellular Component	GO:0042788	polysomal ribosome	1.36e-10	2.02e-07	1.26e-08	9.95e-08	25	35	NR0B1,EIF3H,BTF3,RPL36,EEF2,RPL10A,RPL6,RPL7A,RPL8,RPL11,RPL18,RPL18A,RPL19,RPL24,RPL30,RPL29,RPL31,RPL32,RPL38,RPL39,RPL41,RPS21,RPS23,RPS28,RPS29
GO: Cellular Component	GO:0005694	chromosome	5.29e-10	7.87e-07	4.63e-08	3.65e-07	497	1900	KIF18A,NRIP1,USP11,MBD6,ARID1A,H4C9,ZC3H6,GATAD2B,EOMES,H2AC6,H2AC20,H2BC15,H2BC4,H2BC21,H3C6,H3C11,H3C8,H3C10,H4C4,H4C6,H4C12,H4C3,H4C8,H4C5,NR0B1,SOX14,UXT,ALDOA,EBF4,HOMEZ,OARD1,KLF11,RNF169,ANG,ENC1,ZBTB4,APEX1,BIRC2,BHLHE40,CDC14B,ARNT,ZFHX3,TNKS,ATF3,ATF4,ATM,CCNB1IP1,EED,ATRX,BACH1,MEIOB,BCL6,BMI1,SP8,KLF5,FOXH1,UHRF2,IL33,FOXK1,H2AC11,H2BC11,CAPN2,RUNX1,PRC1,RUNX3,TBX19,CDK1,SEPTIN7,CDK2,…
GO: Cellular Component	GO:0045202	synapse	1.61e-09	2.4e-06	1.33e-07	1.05e-06	439	1662	ABL2,ASIC1,ABHD6,ACTC1,ACTG1,ADAM10,PICALM,ADD1,ADRA2C,AP2B1,KCTD16,MIB1,SORCS2,AKT1,STX7,ALDOC,DOC2B,FAM234B,PRSS12,PPFIBP1,PPFIA4,CNTNAP1,KCNAB2,APBB1,ITGA8,LRRC4C,BCAS1,APP,AP3B1,DENND1A,ARF1,PDLIM4,CASK,RHOA,UNC5C,EIF3A,ATP1A1,ATP1A2,VAMP4,STX16,ATP2B4,PHACTR1,CADM3,RAB11A,ADGRB3,NAPG,MPDZ,BDNF,LIN7A,NRP1,BMPR2,BNIP3,SYNJ1,MTMR2,VWC2L,GPC2,SDK1,CACNB3,KALRN,CAMK2A,CAMK2D,CANX,RPL14,FCHO2,SYT7…
GO: Cellular Component	GO:0015934	large ribosomal subunit	4.33e-09	6.45e-06	3.26e-07	2.57e-06	54	123	RPL14,RPL23,RPL36,MTRFR,RSL24D1,MRPL10,NSUN4,MRPL45,MT-RNR2,RPL10A,NPM1,RPL3,RPL4,RPL5,RPL6,RPL7,RPL7A,RPL8,RPL9,RPL10,RPL11,RPL12,RPL13,RPL15,RPL18,RPL18A,RPL19,RPL21,RPL22,RPL23A,RPL24,RPL26,RPL27,RPL30,RPL27A,RPL28,RPL29,RPL31,RPL32,RPL34,RPL35A,RPL37,RPL37A,RPL38,RPL39,RPL41,RPLP0,RPLP1,RPLP2,RPS12,NSUN3,RPL13A,UBA52,RPLP0P6
GO: Cellular Component	GO:0015935	small ribosomal subunit	4.38e-09	6.52e-06	3.26e-07	2.57e-06	47	101	EIF3A,EIF3D,EIF3F,EIF3H,ISG15,EIF2D,EIF1,EIF2A,EIF1B,MRPS36,RACK1,EIF3L,EIF3K,EIF3E,RPSA,MT-RNR1,NPM1,RPS2,RPS3,RPS3A,RPS4X,RPS5,RPS6,RPS7,RPS8,RPS9,RPS10,RPS11,RPS12,RPS13,RPS14,RPS15A,RPS16,RPS17,RPS18,RPS19,RPS20,RPS21,RPS23,RPS24,RPS25,RPS27,RPS27A,RPS28,RPS29,UBA52,UBC
GO: Cellular Component	GO:0000785	chromatin	1.45e-08	2.15e-05	1.03e-06	8.08e-06	355	1326	NRIP1,ARID1A,H4C9,ZC3H6,GATAD2B,EOMES,H2AC6,H2AC20,H2BC15,H2BC4,H2BC21,H3C6,H3C11,H3C8,H3C10,H4C4,H4C6,H4C12,H4C3,H4C8,H4C5,NR0B1,SOX14,UXT,ALDOA,EBF4,HOMEZ,KLF11,ENC1,BIRC2,BHLHE40,ARNT,ZFHX3,ATF3,ATF4,EED,ATRX,BACH1,BMI1,SP8,KLF5,FOXH1,UHRF2,FOXK1,H2AC11,H2BC11,CAPN2,RUNX1,RUNX3,TBX19,MTA2,CDX1,CDX2,CDX4,CENPC,ZBTB22,RCC1,CHD3,LHX2,DMRT3,HAND1,NCR1,NIPBL,HAND2,TBX4,MAGED1,KLF6,ZNF385A,ATF2,CREB…
GO: Cellular Component	GO:0005764	lysosome	3.94e-08	5.87e-05	2.55e-06	2.01e-05	221	772	ACP3,ABHD6,ADA,AP2B1,AGA,ELAPOR1,ABCD1,ARRDC3,STX7,ANPEP,VASN,ANXA6,IFITM1,APP,AP3B1,MEAK7,SLC7A14,TRIM23,ARSA,ARSB,ARSD,ASS1,LAMTOR3,VAMP8,VAMP4,HYAL2,CTSF,NAPG,CREG1,BGN,GGH,AP1M1,C3,BCL10,GPC2,CAPN2,CAT,SPAG9,SYT7,CD1D,AP5B1,SCARB2,TRIP10,CLCN3,CLCN4,CLCN5,SNX6,TPP1,BRI3,STX8,COL6A1,RAB3D,VPS26A,CST2,CST3,CST5,CTBS,CTSB,CTSK,CTSO,RUBCN,CTSS,CTSZ,SLC36A1,DAB2,DDOST,VPS33B,DNASE2,DYNC1H1,TOM1,VP…
GO: Cellular Component	GO:0000323	lytic vacuole	3.94e-08	5.87e-05	2.55e-06	2.01e-05	221	772	ACP3,ABHD6,ADA,AP2B1,AGA,ELAPOR1,ABCD1,ARRDC3,STX7,ANPEP,VASN,ANXA6,IFITM1,APP,AP3B1,MEAK7,SLC7A14,TRIM23,ARSA,ARSB,ARSD,ASS1,LAMTOR3,VAMP8,VAMP4,HYAL2,CTSF,NAPG,CREG1,BGN,GGH,AP1M1,C3,BCL10,GPC2,CAPN2,CAT,SPAG9,SYT7,CD1D,AP5B1,SCARB2,TRIP10,CLCN3,CLCN4,CLCN5,SNX6,TPP1,BRI3,STX8,COL6A1,RAB3D,VPS26A,CST2,CST3,CST5,CTBS,CTSB,CTSK,CTSO,RUBCN,CTSS,CTSZ,SLC36A1,DAB2,DDOST,VPS33B,DNASE2,DYNC1H1,TOM1,VP…
GO: Cellular Component	GO:0031252	cell leading edge	4.5e-08	6.7e-05	2.79e-06	2.2e-05	151	490	KIF18A,ABL2,RAB22A,ACTA2,ACTC1,AKT1,JCAD,SH3RF1,APBB1,ITGA8,EPB41L5,APP,ARF1,PDLIM4,RHOA,UNC5C,ATF4,SH3RF3,ATP7A,SGCE,CAPG,PSTPIP1,LDB2,CD44,CDH2,CDK6,CLCN3,ARHGEF6,CNTNAP2,CTNNB1,SLK,TLN2,DMD,HDAC6,ARPC3,ACTR2,EEF1A1,ARPC2,ABI2,ATP6AP2,EPHA2,WASF2,TRPV4,FLOT1,MTSS2,STX2,EPS8,APC2,ADGRV1,PTK2B,DLC1,TRPV2,FER,ANTXR1,BAIAP2,EVL,FLOT2,LIMA1,PABPC1,SSX2IP,GABRA2,NCKAP1,WASF3,PPP1R9B,GNAS,FERMT2,STON1…
GO: Cellular Component	GO:0098791	Golgi apparatus subcompartment	5.56e-08	8.28e-05	3.31e-06	2.61e-05	268	971	CLTCL1,ACP3,RHBDD2,ADAM10,GALNT13,COG6,HACE1,ELAPOR1,STK24,TPST1,C6orf89,MCFD2,APP,AP3B1,BLZF1,LGR5,ARCN1,TRIM23,ARF1,AKR7A2,ARL3,YIF1B,ARSL,TNKS,VAMP4,STX16,HYAL2,B4GALT3,B3GALNT1,ATP7A,B2M,RAB11A,DIPK2A,BSG,AP1M1,ATP8B3,SCARB2,SLC33A1,VAPB,TRIP11,RHOU,VAMP3,AP3S1,CLCN3,CLCN5,BACE2,STX8,COPA,COPB1,SCAMP1,B3GALNT2,CPD,CHST11,SEC31B,UNC50,SEC24C,GCC2,GLCE,HS2ST1,CTSZ,CUX1,RAB33B,ARHGAP32,COG3,RGP1…
GO: Cellular Component	GO:0036064	ciliary basal body	1.01e-07	0.000151	5.79e-06	4.56e-05	70	188	ODF2L,AKT1,IFT80,TSGA10IP,CDC14B,CDC14A,ARL3,MARK4,BBS2,BBS4,CFAP410,RILPL1,CEP20,CETN3,RAB28,RTTN,TTLL4,IFT140,IFT172,IFT52,AKAP9,FANK1,DYNC2LI1,SSX2IP,INTU,DISC1,BBS9,GLE1,SPACA9,RABL2A,CEP250,IRS1,LCA5,CCSAP,CYS1,POC1B,MLF1,IFT81,CFAP20,ODF2,NME7,CEP41,PTK2,IFT57,TTLL7,BBS7,RP2,TTC26,CIBAR1,BBOF1,CCDC170,CEP290,CILK1,DZIP1,KIFAP3,WDR11,NINL,IFT122,DAAM1,SPATA7,CENPJ,ERC1,TOGARAM1,NEDD1,TTBK2,B…
GO: Cellular Component	GO:0042175	nuclear outer membrane-endoplasmic reticulum membrane network	1.57e-07	0.000234	8.65e-06	6.82e-05	329	1242	RHBDD2,HACD4,FZD6,ESYT2,SERINC1,OSBPL5,ELAPOR1,ABCD1,AMFR,MCFD2,GRAMD1A,ARCN1,RHOA,RHOG,YIF1B,RDH16,ASPH,ATP6AP1,B2M,CDS2,BSG,ATP8B3,RGPD2,STBD1,CALU,CAMK2D,CANX,CASQ2,TMED4,CD1D,SCARB2,CDK1,SLC33A1,HACD1,VAPB,TMEM67,CHRM3,OSTC,CLCN4,CYP7B1,PIGB,COPA,COPB1,RNF185,B3GALNT2,ATL3,SEC31B,MOXD1,SEC24C,TMEM98,UBXN7,LPIN2,EMC2,EDEM1,TRAM2,HERPUD1,CYB5A,ARHGAP32,DAD1,TMEM170A,TESPA1,DDOST,PJA2,CANT1,LPGA…
GO: Cellular Component	GO:0035869	ciliary transition zone	1.67e-07	0.000249	8.9e-06	7.02e-05	50	121	CC2D2A,CEP126,TSGA10IP,WDR19,ARL3,BBS4,CFAP410,TMEM67,CETN3,IQCB1,IFT140,IFT52,CFAP418,ADGRV1,FANK1,DYNC2LI1,SUFU,INVS,DISC1,BBS9,GLI3,SPACA9,KIF3A,LCA5,CCSAP,MLF1,NPHP1,PRKACB,TCTN1,MOK,IFT57,DYNC2I1,TCTN2,TTC26,CIBAR1,CFAP36,CEP290,CILK1,KIFAP3,IFT122,SPATA7,CLUAP1,TTBK2,PCDHB8,B9D2,TULP3,USH2A,DNALI1,CPLANE1,IFT88
GO: Cellular Component	GO:0005844	polysome	2.08e-07	0.00031	1.07e-05	8.42e-05	39	86	NR0B1,EIF3H,BTF3,RPL36,MSI2,CPEB2,EEF2,MSI1,RPL10A,RPL6,RPL7,RPL7A,RPL8,RPL11,RPL18,RPL18A,RPL19,RPL24,RPL30,RPL29,RPL31,RPL32,RPL38,RPL39,RPL41,LARP6,RPS3,RPS4X,RPS6,IMPACT,RPS21,RPS23,RPS25,RPS28,RPS29,VBP1,VIM,FXR1,NAA30
GO: Cellular Component	GO:0030659	cytoplasmic vesicle membrane	2.2e-07	0.000327	1.09e-05	8.6e-05	234	842	CLTCL1,ACP3,RAB22A,ADAM10,PICALM,FZD6,AP2B1,SORCS2,STX7,ANPEP,ZPLD1,MCFD2,KCNAB2,APLP2,AP3B1,DENND1A,ARCN1,RHOA,RHOG,LAMTOR3,VAMP8,RAP2C,VAMP4,STX16,ATP7A,B2M,RAB11A,DIPK2A,BSG,AP1M1,C5AR1,ATP8B3,STBD1,CAMK2A,CAMK2D,SYT7,ATG12,SCARB2,CD44,CD47,RASSF9,TMEM67,TRIP11,CHRM2,SYNPR,RAB3C,VAMP3,AP3S1,CLCN3,BRI3,ADGRG3,RPH3AL,COPA,COPB1,SCAMP1,RAB3D,SEC31B,MOXD1,SEC24C,ULK2,TBC1D5,RNF144A,DAB2,SIRPA,DDOS…
GO: Cellular Component	GO:0030027	lamellipodium	2.27e-07	0.000338	1.09e-05	8.6e-05	79	224	ABL2,ACTA2,ACTC1,AKT1,SH3RF1,APBB1,APP,PDLIM4,RHOA,UNC5C,SH3RF3,CAPG,PSTPIP1,CD44,CDH2,ARHGEF6,CTNNB1,DMD,ARPC3,ACTR2,ARPC2,ABI2,EPHA2,WASF2,TRPV4,FLOT1,MTSS2,STX2,APC2,PTK2B,TRPV2,FER,ANTXR1,EVL,FLOT2,PABPC1,NCKAP1,WASF3,PPP1R9B,FERMT2,STMN2,GSN,INPPL1,ABLIM1,ARPIN,MCC,CTNNA3,NEDD9,NHS,NOTCH1,P4HB,TMOD3,PARVB,PIK3CA,PLD2,PKN2,PTK2,ABITRAM,PTPRM,RAC2,RDX,FSCN1,FGD6,PALLD,SNX1,SNX2,BRK1,CYFIP1,STX…
GO: Cellular Component	GO:0005604	basement membrane	3.3e-07	0.000491	1.53e-05	0.000121	52	130	ATRN,ANG,CASK,TMEFF1,RUNX1,ENTPD1,NTN1,GSTO1,COL4A1,COL4A2,COL4A5,COL4A6,COL5A1,ADAMTS1,ATRNL1,CST2,CST3,CST5,DLG1,HMCN1,MEGF9,FBLN1,FBN1,EFEMP1,CFDP1,FN1,EGFLAM,FREM1,HSPG2,LAMA2,LAMB1,LAMC1,RPSA,LOXL2,COL28A1,CCDC80,NID1,VWA2,PMP22,EFEMP2,LAMA1,P3H2,NID2,SMOC2,TGFBI,COL18A1,THBS2,THBS4,TMEFF2,USH2A,VEGFA,PAPLN
GO: Cellular Component	GO:0005789	endoplasmic reticulum membrane	4.29e-07	0.000638	1.93e-05	0.000152	319	1211	RHBDD2,HACD4,FZD6,ESYT2,SERINC1,OSBPL5,ELAPOR1,ABCD1,AMFR,MCFD2,GRAMD1A,ARCN1,RHOA,RHOG,YIF1B,RDH16,ASPH,ATP6AP1,B2M,CDS2,BSG,ATP8B3,STBD1,CALU,CAMK2D,CANX,CASQ2,TMED4,CD1D,SCARB2,CDK1,SLC33A1,HACD1,VAPB,TMEM67,CHRM3,OSTC,CLCN4,CYP7B1,PIGB,COPA,COPB1,RNF185,B3GALNT2,ATL3,SEC31B,MOXD1,SEC24C,TMEM98,UBXN7,LPIN2,EMC2,EDEM1,TRAM2,HERPUD1,CYB5A,ARHGAP32,DAD1,TMEM170A,TESPA1,DDOST,PJA2,CANT1,LPGAT1,DLG…
GO: Cellular Component	GO:0005929	cilium	4.98e-07	0.000741	2.18e-05	0.000172	223	804	ABCA4,ADCY6,TBC1D32,ODF2L,NME5,CC2D2A,AKT1,IFT80,CEP126,ALDOA,TSGA10IP,RSPH9,APP,CDC14B,CDC14A,CASK,WDR19,ARL3,MARK4,ATP1A1,ATP2B4,BBS2,BBS4,CES2,BSG,CFAP410,CACNA1F,CALCR,PKD2L1,RILPL1,CEP20,SEPTIN7,MOSMO,TMEM67,CES1,CETN3,TRIP11,RAB28,KIF3B,MYO3B,SCLT1,RTTN,TTLL4,IQCB1,DYNLL2,CCP110,TCTN3,IFT140,TTLL3,IFT172,SPATA18,ODAD4,DNAL1,CEP170,DNAH6,DNAH8,DNAH9,DYNC1I2,EVC2,DNAL4,RSPH3,IFT52,AKAP9,TTC29…
GO: Cellular Component	GO:0030990	intraciliary transport particle	5.5e-07	0.000819	2.34e-05	0.000185	223	805	ABCA4,ADCY6,TBC1D32,ODF2L,NME5,CC2D2A,AKT1,IFT80,CEP126,ALDOA,TSGA10IP,RSPH9,APP,CDC14B,CDC14A,CASK,WDR19,ARL3,MARK4,ATP1A1,ATP2B4,BBS2,BBS4,CES2,BSG,CFAP410,CACNA1F,CALCR,PKD2L1,RILPL1,CEP20,SEPTIN7,MOSMO,TMEM67,CES1,CETN3,TRIP11,RAB28,KIF3B,MYO3B,SCLT1,RTTN,TTLL4,IQCB1,DYNLL2,CCP110,TCTN3,IFT140,TTLL3,IFT172,SPATA18,ODAD4,DNAL1,CEP170,DNAH6,DNAH8,DNAH9,DYNC1I2,EVC2,DNAL4,RSPH3,IFT52,AKAP9,TTC29…
GO: Cellular Component	GO:0012506	vesicle membrane	6.15e-07	0.000915	2.54e-05	0.0002	237	865	CLTCL1,ACP3,RAB22A,ADAM10,PICALM,FZD6,AP2B1,SORCS2,STX7,ANPEP,ZPLD1,MCFD2,KCNAB2,APLP2,AP3B1,DENND1A,ARCN1,RHOA,RHOG,LAMTOR3,VAMP8,RAP2C,VAMP4,STX16,ATP7A,B2M,RAB11A,DIPK2A,SYNJ1,BSG,AP1M1,C5AR1,ATP8B3,STBD1,CAMK2A,CAMK2D,SYT7,ATG12,SCARB2,CD44,CD47,RASSF9,TMEM67,TRIP11,CHRM2,SYNPR,RAB3C,VAMP3,AP3S1,CLCN3,BRI3,ADGRG3,RPH3AL,COPA,COPB1,SCAMP1,RAB3D,SEC31B,MOXD1,SEC24C,ULK2,TBC1D5,RNF144A,DAB2,SIRP…
GO: Cellular Component	GO:0098827	endoplasmic reticulum subcompartment	6.44e-07	0.000959	2.54e-05	0.0002	319	1216	RHBDD2,HACD4,FZD6,ESYT2,SERINC1,OSBPL5,ELAPOR1,ABCD1,AMFR,MCFD2,GRAMD1A,ARCN1,RHOA,RHOG,YIF1B,RDH16,ASPH,ATP6AP1,B2M,CDS2,BSG,ATP8B3,STBD1,CALU,CAMK2D,CANX,CASQ2,TMED4,CD1D,SCARB2,CDK1,SLC33A1,HACD1,VAPB,TMEM67,CHRM3,OSTC,CLCN4,CYP7B1,PIGB,COPA,COPB1,RNF185,B3GALNT2,ATL3,SEC31B,MOXD1,SEC24C,TMEM98,UBXN7,LPIN2,EMC2,EDEM1,TRAM2,HERPUD1,CYB5A,ARHGAP32,DAD1,TMEM170A,TESPA1,DDOST,PJA2,CANT1,LPGAT1,DLG…
GO: Cellular Component	GO:0005667	transcription regulator complex	6.48e-07	0.000965	2.54e-05	0.0002	158	538	LIN9,GATAD2B,SOX14,SUPT3H,MED30,APEX1,MIER1,ARNT,ZFHX3,ATF4,HYAL2,BCL9,CREG1,PYGO2,KLF5,FOXH1,TAF1B,TAF1A,RUNX1,RUNX3,CBFB,LDB2,CCNH,PDLIM1,CDK2,CDK6,CDK7,MTA2,CDX2,CHD3,TRIP4,GTF3C3,HAND1,MED23,HAND2,WWTR1,CREBBP,NCOR2,CTNNB1,DACH1,DAZAP2,MIDEAS,LIN52,DDIT3,MED12,MED13,ASCC1,E2F6,HEYL,LEF1,N4BP2L2,HOXB13,FOXF1,FOXF2,IVNS1ABP,TAF9B,DACH2,WWOX,GATA2,GATA4,GATA6,GLI3,HES7,GTF2A1,GTF2B,GTF2E2,H1-0,H…
GO: Cellular Component	GO:0000139	Golgi membrane	7.87e-07	0.00117	3e-05	0.000237	225	817	RHBDD2,ADAM10,GALNT13,COG6,HACE1,STK24,TPST1,C6orf89,MCFD2,APP,BLZF1,LGR5,ARCN1,TRIM23,ARF1,ARL3,YIF1B,TNKS,VAMP4,STX16,HYAL2,B4GALT3,B3GALNT1,B2M,DIPK2A,BSG,AP1M1,SCARB2,SLC33A1,VAPB,TRIP11,RHOU,VAMP3,CLCN3,CLCN5,COPA,COPB1,SCAMP1,B3GALNT2,CHST11,SEC31B,UNC50,SEC24C,GLCE,HS2ST1,CTSZ,CUX1,RAB33B,ARHGAP32,COG3,RGP1,B3GAT3,PJA2,CANT1,ARFGAP3,GALNT8,FAM20B,HS3ST4,HS3ST3B1,HS3ST3A1,COG7,TMED7,RASGRP1…
GO: Cellular Component	GO:0005768	endosome	8.15e-07	0.00121	3.04e-05	0.000239	287	1081	CLTCL1,ACP3,RAB22A,ABHD6,PICALM,ADCY6,FZD1,EHBP1L1,ADRA2C,KIDINS220,AP2B1,OSBPL1A,ELAPOR1,SORCS2,OSBPL9,ARRDC3,STX7,ANXA6,IFITM1,APP,ARF1,GPR107,PDLIM4,RHOA,RHOB,ARSA,LAMTOR3,ASTN1,ATP1A1,ATP1A2,VAMP8,RAP2C,VAMP4,SNX4,SNX3,ATP6AP1,ATP7A,B2M,RAB11A,BDKRB2,NRP1,BSG,MTMR2,NIPA1,CD1D,MTMR4,CD8B,SCARB2,RASSF9,CDK2,CDKN1B,RAB3C,VAMP3,CLCN3,CLCN4,CLCN5,SNX6,LIPG,TPP1,SUN2,GRAP2,CCR7,BACE2,STX8,SCAMP1,RA…
GO: Cellular Component	GO:0030496	midbody	9.77e-07	0.00145	3.55e-05	0.00028	73	209	CEP126,C6orf89,RHOA,ARL3,MARK4,VAMP8,BCL3,CAPG,PRC1,LATS1,CDK1,SEPTIN7,CENPC,CENPE,KIF3B,DEFA5,USP3,PDCD6IP,SH3GLB1,STX2,APC2,RACK1,CHMP4C,EML3,EXOC5,CHMP3,GDI1,GNAI1,GNAI3,CNTRL,CIT,ZFYVE19,DCTN3,EXOC4,AGBL5,HSPA5,TBCK,ANTXR2,RACGAP1,FLCN,NEK2,UHMK1,DCDC1,ANLN,PIK3CB,PKN3,PPP1CC,PKN2,PTCH1,TTC19,RALB,RAP2A,RDX,CDCA8,VPS37B,ARL8B,CPEB3,SIRT2,EXOC1,C9orf72,MBD5,MITD1,SPART,SEPTIN6,ABRAXAS2,AURKA,T…
GO: Cellular Component	GO:0030135	coated vesicle	1.11e-06	0.00166	3.94e-05	0.000311	105	331	CLTCL1,ADAM10,PICALM,AP2B1,MCFD2,APP,AP3B1,DENND1A,ARCN1,ARF1,GPR107,YIF1B,ASTN1,VAMP8,VAMP4,SNX3,ATP7A,B2M,DIPK2A,AP1M1,FCHO2,TMED4,SCARB2,RASSF9,CHRM2,VAMP3,COPA,COPB1,SCAMP1,SEC31B,SEC24C,CTSZ,TBC1D5,DAB2,VPS33B,TMED5,DVL2,TMED7,CNIH1,KLHL12,F8,SPG21,SEC24B,VTI1B,FOLR1,COPG2,RAB14,TGOLN2,ERGIC3,FZD2,GAD1,RAB8B,KDELR1,GNAS,TMED10,GOLGA2,KDELR2,KDELR3,STON1,HTT,SYNRG,HLA-A,HLA-B,HLA-E,IGF2R,LMAN…
GO: Cellular Component	GO:0097542	ciliary tip	1.34e-06	0.002	4.65e-05	0.000367	25	48	IFT80,WDR19,KIF3B,DYNLL2,IFT140,IFT172,IFT52,DYNC2LI1,HSPB11,SUFU,GLI3,KIF3A,IFT81,IFT57,DYNC2H1,DYNC2I1,TTC21B,IFT43,TTC26,IFT74,CILK1,KIFAP3,IFT122,CLUAP1,IFT88
GO: Cellular Component	GO:0005819	spindle	1.79e-06	0.00266	6.05e-05	0.000477	128	425	KIF18A,CLTCL1,TUBGCP5,HECW2,AKT1,UXT,APP,CDC14B,CDC14A,RHOA,ARL3,TNKS,ATM,RAB11A,CEP95,CAPG,PRC1,LATS1,CDK1,SEPTIN7,CDC27,CENPE,BOD1,KIF3B,ROCK2,IQCB1,LSM14A,CTNNB1,KNTC1,CKAP5,CEP350,CEP170,DYNC1I1,DVL2,DYNC1LI1,CKAP2,DCTN4,NIN,STAG1,KATNAL1,TUBGCP3,DCDC2,EML3,RGS14,PLK4,STAG2,INVS,TUBG2,CBX1,GOLGA2,KIF2C,CNTRL,TOPBP1,KIF3A,KLHL22,RASSF1,CEP250,CKAP2L,DCTN3,AGBL5,TBCK,CEP295,CCSAP,MAD2L1,SGO1,PO…
GO: Cellular Component	GO:0000242	pericentriolar material	2.08e-06	0.00309	6.86e-05	0.000541	17	27	DYRK3,TNKS,BBS4,AKAP9,NIN,HOOK3,TUBG2,BBS9,RABL2A,NEK1,DYNC2I1,CEP192,CDK5RAP2,CEP152,TNKS2,NEDD1,TIAM1
GO: Cellular Component	GO:0098556	cytoplasmic side of rough endoplasmic reticulum membrane	3.53e-06	0.00525	0.000114	0.0009	13	18	RPSA,RPL10,RPL11,RPL22,RPL27,RPL29,RPL31,RPL32,RPS3,RPS17,RPS23,RPS28,RPS29
GO: Cellular Component	GO:0030133	transport vesicle	3.7e-06	0.00551	0.000117	0.000924	151	524	CLTCL1,ADAM10,PICALM,STX7,MCFD2,APP,ARCN1,ARF5,ATP1A1,ATP1A2,VAMP4,STX16,ATP7A,B2M,RAB11A,BDNF,BGN,MTMR2,IL33,SYT7,ENTPD1,RASSF9,TRIP11,SYNPR,RAB3C,VAMP3,AP3S1,CLCN3,CLCN4,CLCN5,RPH3AL,COPA,COPB1,SCAMP1,ATL3,RAB3D,SEC31B,SEC24C,CTNNB1,DEFA5,BLOC1S6,VPS33B,IQSEC1,DLG1,DLG2,DLG4,DMD,TMED7,SH3GLB1,CNIH1,KLHL12,STX2,SPG21,RACK1,SEC24B,SLC9B2,VTI1B,FOLR1,COPG2,RAB14,TGOLN2,ATP2C1,BRSK1,GABRA2,DISC1,RA…
GO: Cellular Component	GO:0005874	microtubule	4.95e-06	0.00736	0.000153	0.00121	192	697	KIF18A,TUBGCP5,H2AC20,STARD9,NME5,ALDOA,RSPH9,KCNAB2,CDC14A,ARL3,MARK4,EIF3A,ATP1A1,ATP2B4,RAB11A,SYNJ1,BCL10,PRC1,CDK1,SEPTIN7,TMEM67,CENPE,TRIP10,BOD1,KIF3B,RAB3D,TTLL4,DYNLL2,CEP57,KNTC1,IFT140,TTLL3,IFT172,SPATA18,CKAP5,ODAD4,DNAL1,CEP170,DLG1,DNAH6,DNAH8,DNAH9,DYNC1H1,DYNC1I1,DYNC1I2,HDAC6,BCL2L11,DNAL4,LRPPRC,IFT52,AKAP9,TTC29,DYNC1LI1,TRPV4,CKAP2,NIN,APC2,KATNAL1,NME8,NDRG1,TUBGCP3,SLC9B2,…
GO: Cellular Component	GO:0030867	rough endoplasmic reticulum membrane	5.1e-06	0.0076	0.000155	0.00122	22	42	SEC63,RPSA,PLOD1,PLOD2,RP9,RPL10,RPL11,RPL22,RPL27,RPL29,RPL31,RPL32,RPS3,RPS17,RPS23,RPS28,RPS29,SRP9,SSR3,SSR4,ARL6IP1,SEC61G
GO: Cellular Component	GO:0005765	lysosomal membrane	5.97e-06	0.0089	0.000174	0.00138	118	394	ACP3,ABHD6,AP2B1,ELAPOR1,ABCD1,STX7,ANPEP,VASN,ANXA6,IFITM1,AP3B1,MEAK7,SLC7A14,TRIM23,LAMTOR3,VAMP8,NAPG,AP1M1,SPAG9,SYT7,CD1D,AP5B1,SCARB2,CLCN3,CLCN4,CLCN5,BRI3,STX8,COL6A1,RAB3D,SLC36A1,DAB2,DDOST,VPS33B,TOM1,EEF1A1,SIDT2,ATP6AP2,GNB4,STARD3NL,FLOT1,TCIRG1,RRAGB,IFITM3,EVA1A,ATP6V1D,VTI1B,TM9SF1,RAB14,ATP6V1H,RRAGA,GAA,B4GALT1,GNAI1,GNAI3,GLIPR1,GRN,SPPL2A,TMEM44,HLA-A,HLA-B,HLA-DMA,HLA-E,LAM…
GO: Cellular Component	GO:0098852	lytic vacuole membrane	5.97e-06	0.0089	0.000174	0.00138	118	394	ACP3,ABHD6,AP2B1,ELAPOR1,ABCD1,STX7,ANPEP,VASN,ANXA6,IFITM1,AP3B1,MEAK7,SLC7A14,TRIM23,LAMTOR3,VAMP8,NAPG,AP1M1,SPAG9,SYT7,CD1D,AP5B1,SCARB2,CLCN3,CLCN4,CLCN5,BRI3,STX8,COL6A1,RAB3D,SLC36A1,DAB2,DDOST,VPS33B,TOM1,EEF1A1,SIDT2,ATP6AP2,GNB4,STARD3NL,FLOT1,TCIRG1,RRAGB,IFITM3,EVA1A,ATP6V1D,VTI1B,TM9SF1,RAB14,ATP6V1H,RRAGA,GAA,B4GALT1,GNAI1,GNAI3,GLIPR1,GRN,SPPL2A,TMEM44,HLA-A,HLA-B,HLA-DMA,HLA-E,LAM…
GO: Cellular Component	GO:0005774	vacuolar membrane	7.23e-06	0.0108	0.000207	0.00163	131	448	ACP3,ABHD6,AP2B1,ELAPOR1,ABCD1,STX7,ANPEP,VASN,ANXA6,IFITM1,AP3B1,MEAK7,SLC7A14,TRIM23,LAMTOR3,VAMP8,NAPG,MTMR2,AP1M1,SPAG9,SYT7,CD1D,AP5B1,SCARB2,CLCN3,CLCN4,CLCN5,BRI3,STX8,COL6A1,RAB3D,SLC36A1,DAB2,DDOST,VPS33B,TOM1,EEF1A1,SIDT2,SH3GLB1,ATP6AP2,GNB4,STARD3NL,FLOT1,CALCOCO2,TCIRG1,RRAGB,IFITM3,EVA1A,ATP6V1D,VTI1B,TM9SF1,RAB14,ATP6V1H,RRAGA,GAA,MAP1LC3A,B4GALT1,GNAI1,GNAI3,GLIPR1,GRN,SPPL2A,TMEM…
GO: Cellular Component	GO:0005911	cell-cell junction	7.83e-06	0.0117	0.000217	0.00171	161	572	ACTG1,ADAM10,CCDC85A,ADD1,KIAA1210,HEG1,AKT1,JCAD,ANXA6,CNTNAP1,EPB41L5,APP,PDLIM4,CASK,RHOA,DCHS1,ATP1A1,ATP1A2,RAP2C,CADM3,MPDZ,LIN7A,BMPR2,CAMK2D,CLDN12,KRIT1,PDLIM1,CDH2,CDH8,CDH10,CDH11,CDH12,NRXN1,ARHGEF6,COL13A1,CSK,DEF6,CNTNAP2,CTNNB1,ARHGAP24,TMEM47,DLG1,TLN2,DLG4,CD99L2,JAM3,PDCD6IP,DSC2,DSC3,DSG2,DSP,PTPRU,HMCN1,ABI2,EPHA2,WASF2,TRPV4,CLDN19,FLOT1,EPHA4,STX2,OBSCN,NDRG1,BAIAP2,AMOTL2,F…
GO: Cellular Component	GO:0097539	ciliary transition fiber	7.87e-06	0.0117	0.000217	0.00171	28	61	CEP126,SCLT1,IFT52,CFAP418,NIN,TCHP,FANK1,SUFU,INVS,DISC1,GLI3,SPACA9,MLF1,NPHP1,ODF2,PRKACB,MOK,DYNC2I1,TTC26,CIBAR1,CFAP36,CILK1,DZIP1,IFT122,CLUAP1,TULP3,DNALI1,IFT88
GO: Cellular Component	GO:0010008	endosome membrane	9.13e-06	0.0136	0.000247	0.00195	151	532	RAB22A,ABHD6,KIDINS220,AP2B1,ELAPOR1,SORCS2,OSBPL9,STX7,ANXA6,IFITM1,PDLIM4,RHOB,LAMTOR3,VAMP8,RAP2C,VAMP4,SNX4,SNX3,ATP6AP1,B2M,RAB11A,MTMR2,CD1D,MTMR4,CD8B,SCARB2,VAMP3,CLCN3,CLCN4,CLCN5,SNX6,SUN2,STX8,SCAMP1,VPS26A,ARHGAP32,ZFYVE16,TBC1D5,RNF144A,VPS33B,DIO3,ITCH,WASHC1,VPS36,OPTN,ATP6AP2,SNX25,VPS28,STARD3NL,EPHA4,EPHB1,STAM2,ABCC4,TCIRG1,SPG21,NDRG1,IFITM3,SLC9B2,ANTXR1,VTI1B,CHMP4C,CHMP5,VT…
GO: Cellular Component	GO:0098984	neuron to neuron synapse	1.54e-05	0.023	0.000411	0.00324	137	479	ADAM10,PICALM,ADD1,ADRA2C,MIB1,SORCS2,KCNAB2,ITGA8,LRRC4C,BCAS1,ARF1,CASK,EIF3A,ATP1A1,MPDZ,LIN7A,BMPR2,BNIP3,MTMR2,KALRN,CAMK2A,RPL14,SYT7,SLC16A3,ENTPD1,CDH2,DCLK1,DLGAP1,CHRM2,CHRM3,RPL23,RNF19A,DYNLL2,ERC2,CTNNB1,TANC2,ARHGAP32,PJA2,IQSEC1,DLG1,DLG2,DLG4,DMD,GRIN3B,ACTR2,AKAP9,DMTN,EPHA4,EPS8,FABP5,PTK2B,BAIAP2,CAP2,SEMA4F,RGS14,FYN,GAPDH,DISC1,PPP1R9B,GRIA3,GRIN2A,IL1RAPL1,LZTS1,HTT,EXOC4,NR…
GO: Cellular Component	GO:0014069	postsynaptic density	1.68e-05	0.025	0.000431	0.0034	130	451	ADAM10,PICALM,ADD1,ADRA2C,MIB1,SORCS2,KCNAB2,ITGA8,LRRC4C,BCAS1,ARF1,CASK,EIF3A,ATP1A1,MPDZ,LIN7A,BMPR2,BNIP3,MTMR2,KALRN,CAMK2A,RPL14,SLC16A3,ENTPD1,CDH2,DCLK1,DLGAP1,CHRM2,CHRM3,RPL23,DYNLL2,ERC2,CTNNB1,TANC2,ARHGAP32,PJA2,IQSEC1,DLG1,DLG2,DLG4,DMD,GRIN3B,ACTR2,AKAP9,DMTN,EPHA4,EPS8,FABP5,PTK2B,BAIAP2,CAP2,SEMA4F,RGS14,FYN,GAPDH,DISC1,PPP1R9B,GRIA3,GRIN2A,IL1RAPL1,LZTS1,HTT,EXOC4,NRG1,SHISA6,SH…
GO: Cellular Component	GO:0032279	asymmetric synapse	1.68e-05	0.025	0.000431	0.0034	130	451	ADAM10,PICALM,ADD1,ADRA2C,MIB1,SORCS2,KCNAB2,ITGA8,LRRC4C,BCAS1,ARF1,CASK,EIF3A,ATP1A1,MPDZ,LIN7A,BMPR2,BNIP3,MTMR2,KALRN,CAMK2A,RPL14,SLC16A3,ENTPD1,CDH2,DCLK1,DLGAP1,CHRM2,CHRM3,RPL23,DYNLL2,ERC2,CTNNB1,TANC2,ARHGAP32,PJA2,IQSEC1,DLG1,DLG2,DLG4,DMD,GRIN3B,ACTR2,AKAP9,DMTN,EPHA4,EPS8,FABP5,PTK2B,BAIAP2,CAP2,SEMA4F,RGS14,FYN,GAPDH,DISC1,PPP1R9B,GRIA3,GRIN2A,IL1RAPL1,LZTS1,HTT,EXOC4,NRG1,SHISA6,SH…
GO: Cellular Component	GO:0099572	postsynaptic specialization	1.91e-05	0.0284	0.000481	0.00379	138	485	ADAM10,PICALM,ADD1,ADRA2C,MIB1,SORCS2,KCNAB2,ITGA8,LRRC4C,BCAS1,ARF1,CASK,EIF3A,ATP1A1,MPDZ,LIN7A,BMPR2,BNIP3,MTMR2,KALRN,CAMK2A,RPL14,SLC16A3,ENTPD1,CDH2,CDH10,DCLK1,DLGAP1,CHRM2,CHRM3,CHRNA1,CHRNE,RPL23,DYNLL2,ERC2,CTNNB1,TANC2,ARHGAP32,PJA2,IQSEC1,DLG1,DLG2,DLG4,DMD,GRIN3B,ACTR2,AKAP9,DMTN,EPHA4,EPS8,FABP5,PTK2B,BAIAP2,CAP2,SEMA4F,RGS14,FYN,GABRA2,GABRB2,GAPDH,DISC1,PPP1R9B,GRIA3,GRIN2A,IL1RAP…
GO: Cellular Component	GO:0098794	postsynapse	3.24e-05	0.0483	0.000804	0.00634	219	833	ABL2,ASIC1,ABHD6,ACTG1,ADAM10,PICALM,ADD1,ADRA2C,AP2B1,KCTD16,MIB1,SORCS2,AKT1,ALDOC,FAM234B,KCNAB2,APBB1,ITGA8,LRRC4C,BCAS1,APP,ARF1,PDLIM4,CASK,RHOA,EIF3A,ATP1A1,ATP1A2,RAB11A,ADGRB3,MPDZ,BDNF,LIN7A,NRP1,BMPR2,BNIP3,SYNJ1,MTMR2,KALRN,CAMK2A,CANX,RPL14,SYT7,SLC16A3,ENTPD1,CDH2,CDH10,DCLK1,DLGAP1,CHRM2,CHRM3,CHRNA1,CHRNE,MYL7,RPL23,CLCN3,COL13A1,RNF19A,GABBR2,DYNLL2,ERC2,CTNNB1,TANC2,ARHGAP32,ASA…
GO: Cellular Component	GO:0005769	early endosome	3.32e-05	0.0495	0.000811	0.00639	121	420	CLTCL1,RAB22A,PICALM,SORCS2,ARRDC3,STX7,IFITM1,APP,GPR107,PDLIM4,RHOB,VAMP8,SNX4,SNX3,B2M,NRP1,MTMR2,NIPA1,CD1D,MTMR4,CD8B,VAMP3,CLCN3,CLCN4,CLCN5,SNX6,LIPG,CCR7,STX8,VPS26A,CYTIP,CNTNAP2,RUBCN,CTSS,ZFYVE16,TM9SF4,VPS33B,DIAPH2,ITCH,ARRDC4,WASHC1,TOM1,WASHC3,SH3GLB1,WASF2,VPS28,FLOT1,EPHA3,EPHA4,EPHB1,STAM2,ABCC4,F2R,F2RL1,VTI1B,RAB14,RNF11,CHMP3,WASHC2A,GJA1,RAB32,RAB31,NISCH,HTT,HLA-A,HLA-B,HLA…

## Sheet: 06_MES-vs-hPSC_down
Category	ID	Name	p-value	q-value Bonferroni	q-value FDR B&H	q-value FDR B&Y	Hit Count in Query List	Hit Count in Genome	Hit in Query List
GO: Molecular Function	GO:0030554	adenyl nucleotide binding	2.47e-12	7.32e-09	5.1e-09	4.37e-08	436	1621	AARS1,ABCA1,ABCA3,ABCF1,ABL1,ACACB,ACLY,ACTB,ACTG2,ADCY1,ADCY5,ADCY9,RIMKLB,AARS2,PIP5K1B,AK4,AKT2,ULK1,TTF2,CDC42BPA,DHX37,HCN3,CGAS,ELP1,DGKZ,CHD8,APRT,PDXK,RUVBL1,TRIB3,STK33,PNCK,ATP1A3,ATP2A3,ATP5F1B,ATP5F1D,ABCC3,ATP6V1A,ATP6V1B2,RIPK1,KIF1A,AXL,BCR,MLKL,KSR1,BMPR1A,DDX18,EIF2B2,BUB1B,PRPF4B,MPPED2,CACNA1B,DDR1,CAD,RPS6KA4,CAMK2G,BRSK2,ADCK2,PKMYT1,DNAJA3,ENTPD6,DYRK1B,DGKI,CDC6,DDX21,CDC34…
GO: Molecular Function	GO:0032559	adenyl ribonucleotide binding	3.45e-12	1.02e-08	5.1e-09	4.37e-08	432	1607	AARS1,ABCA1,ABCA3,ABCF1,ABL1,ACACB,ACLY,ACTB,ACTG2,ADCY1,ADCY5,ADCY9,RIMKLB,AARS2,PIP5K1B,AK4,AKT2,ULK1,TTF2,CDC42BPA,DHX37,HCN3,CGAS,ELP1,DGKZ,CHD8,APRT,PDXK,RUVBL1,TRIB3,STK33,PNCK,ATP1A3,ATP2A3,ATP5F1B,ATP5F1D,ABCC3,ATP6V1A,ATP6V1B2,RIPK1,KIF1A,AXL,BCR,MLKL,KSR1,BMPR1A,DDX18,EIF2B2,BUB1B,PRPF4B,MPPED2,CACNA1B,DDR1,CAD,RPS6KA4,CAMK2G,BRSK2,ADCK2,PKMYT1,DNAJA3,ENTPD6,DYRK1B,DGKI,CDC6,DDX21,CDC34…
GO: Molecular Function	GO:0032555	purine ribonucleotide binding	6.72e-12	1.99e-08	6.63e-09	5.68e-08	519	1996	RAB19,AARS1,ABCA1,ABCA3,ABCF1,ABL1,ACACB,ACLY,ACTB,ACTG2,ADCY1,ADCY5,ADCY9,RIMKLB,AARS2,PIP5K1B,AK4,AKT2,ULK1,TTF2,CDC42BPA,DHX37,HCN3,CGAS,ELP1,DGKZ,CHD8,APRT,PDXK,ARF3,ARF4,RND3,ARHGDIA,ARHGDIB,RUVBL1,TRIB3,STK33,RASL11B,PNCK,ATP1A3,ATP2A3,ATP5F1B,ATP5F1D,ABCC3,ATP6V1A,ATP6V1B2,RIPK1,KIF1A,AXL,BCR,MLKL,KSR1,BMPR1A,DDX18,EIF2B2,BUB1B,PRPF4B,MPPED2,CACNA1B,DDR1,CAD,RPS6KA4,DIRAS1,CAMK2G,BRSK2,ADC…
GO: Molecular Function	GO:0035639	purine ribonucleoside triphosphate binding	8.36e-11	2.47e-07	5.11e-08	4.38e-07	488	1888	RAB19,AARS1,ABCA1,ABCA3,ABCF1,ABL1,ACACB,ACLY,ACTB,ACTG2,ADCY1,ADCY5,ADCY9,RIMKLB,AARS2,PIP5K1B,AK4,AKT2,ULK1,TTF2,CDC42BPA,DHX37,CGAS,ELP1,DGKZ,CHD8,PDXK,ARF3,ARF4,RND3,RUVBL1,TRIB3,STK33,RASL11B,PNCK,ATP1A3,ATP2A3,ATP5F1B,ATP5F1D,ABCC3,ATP6V1A,ATP6V1B2,RIPK1,KIF1A,AXL,BCR,MLKL,KSR1,BMPR1A,DDX18,EIF2B2,BUB1B,PRPF4B,CACNA1B,DDR1,CAD,RPS6KA4,DIRAS1,CAMK2G,BRSK2,ADCK2,PKMYT1,DNAJA3,ENTPD6,DYRK1B,DG…
GO: Molecular Function	GO:0005524	ATP binding	8.63e-11	2.55e-07	5.11e-08	4.38e-07	405	1523	AARS1,ABCA1,ABCA3,ABCF1,ABL1,ACACB,ACLY,ACTB,ACTG2,ADCY1,ADCY5,ADCY9,RIMKLB,AARS2,PIP5K1B,AK4,AKT2,ULK1,TTF2,CDC42BPA,DHX37,CGAS,ELP1,DGKZ,CHD8,PDXK,RUVBL1,TRIB3,STK33,PNCK,ATP1A3,ATP2A3,ATP5F1B,ATP5F1D,ABCC3,ATP6V1A,ATP6V1B2,RIPK1,KIF1A,AXL,BCR,MLKL,KSR1,BMPR1A,DDX18,EIF2B2,BUB1B,PRPF4B,CACNA1B,DDR1,CAD,RPS6KA4,CAMK2G,BRSK2,ADCK2,PKMYT1,DNAJA3,ENTPD6,DYRK1B,DGKI,CDC6,DDX21,CDC34,CDK5,CDK9,NOLC1,…
GO: Molecular Function	GO:0017111	nucleoside-triphosphatase activity	1.08e-09	3.18e-06	5.3e-07	4.54e-06	377	1428	RAB19,TMEM250,ABCA1,ABCA3,ABCF1,PLEKHG5,TBC1D24,CGN,TBC1D14,ALDH1A1,RASAL1,TTF2,FGD2,ARHGAP23,RGS5,DHX37,RANBP3,CHD8,ARF3,ARF4,RND3,ARHGAP4,ARHGDIA,ARHGDIB,RUVBL1,RASL11B,DYNLL1,ATP1A3,ATP1B1,ATP1B2,ATP2A3,ATP5F1B,ATP5F1D,STARD13,ABCC3,ATP6V1A,ATP6V1B2,ATP6V0B,ATP6V1G2,KIF1A,BCR,SYNGAP1,ASAP2,DDX18,EIF2B2,DIRAS1,BRSK2,DNAJA3,ATP6V0D1,ENTPD6,DGKI,CDC6,DDX21,EVI5L,CFTR,CHML,TRIP13,ARHGAP22,RAB33A,R…
GO: Molecular Function	GO:0016462	pyrophosphatase activity	2.78e-09	8.21e-06	1.08e-06	9.29e-06	388	1487	RAB19,TMEM250,ABCA1,ABCA3,ABCF1,PLEKHG5,TBC1D24,CGN,TBC1D14,ALDH1A1,RASAL1,TTF2,FGD2,ARHGAP23,RGS5,DHX37,RANBP3,CHD8,ARF3,ARF4,RND3,ARHGAP4,ARHGDIA,ARHGDIB,RUVBL1,PLPP1,RASL11B,DYNLL1,ATP1A3,ATP1B1,ATP1B2,ATP2A3,ATP5F1B,ATP5F1D,STARD13,ABCC3,ATP6V1A,ATP6V1B2,ATP6V0B,ATP6V1G2,KIF1A,BCR,SYNGAP1,CILP2,ASAP2,DDX18,EIF2B2,DIRAS1,BRSK2,DNAJA3,ATP6V0D1,ENTPD6,DGKI,CDC6,DDX21,EVI5L,CFTR,CHML,TRIP13,ARHGA…
GO: Molecular Function	GO:0016817	hydrolase activity, acting on acid anhydrides	3.3e-09	9.75e-06	1.08e-06	9.29e-06	388	1489	RAB19,TMEM250,ABCA1,ABCA3,ABCF1,PLEKHG5,TBC1D24,CGN,TBC1D14,ALDH1A1,RASAL1,TTF2,FGD2,ARHGAP23,RGS5,DHX37,RANBP3,CHD8,ARF3,ARF4,RND3,ARHGAP4,ARHGDIA,ARHGDIB,RUVBL1,PLPP1,RASL11B,DYNLL1,ATP1A3,ATP1B1,ATP1B2,ATP2A3,ATP5F1B,ATP5F1D,STARD13,ABCC3,ATP6V1A,ATP6V1B2,ATP6V0B,ATP6V1G2,KIF1A,BCR,SYNGAP1,CILP2,ASAP2,DDX18,EIF2B2,DIRAS1,BRSK2,DNAJA3,ATP6V0D1,ENTPD6,DGKI,CDC6,DDX21,EVI5L,CFTR,CHML,TRIP13,ARHGA…
GO: Molecular Function	GO:0016818	hydrolase activity, acting on acid anhydrides, in phosphorus-containing anhydrides	3.3e-09	9.75e-06	1.08e-06	9.29e-06	388	1489	RAB19,TMEM250,ABCA1,ABCA3,ABCF1,PLEKHG5,TBC1D24,CGN,TBC1D14,ALDH1A1,RASAL1,TTF2,FGD2,ARHGAP23,RGS5,DHX37,RANBP3,CHD8,ARF3,ARF4,RND3,ARHGAP4,ARHGDIA,ARHGDIB,RUVBL1,PLPP1,RASL11B,DYNLL1,ATP1A3,ATP1B1,ATP1B2,ATP2A3,ATP5F1B,ATP5F1D,STARD13,ABCC3,ATP6V1A,ATP6V1B2,ATP6V0B,ATP6V1G2,KIF1A,BCR,SYNGAP1,CILP2,ASAP2,DDX18,EIF2B2,DIRAS1,BRSK2,DNAJA3,ATP6V0D1,ENTPD6,DGKI,CDC6,DDX21,EVI5L,CFTR,CHML,TRIP13,ARHGA…
GO: Molecular Function	GO:0005215	transporter activity	1.54e-08	4.54e-05	4.28e-06	3.67e-05	356	1366	TTYH1,NAT2,ABCA1,ABCA3,GJD2,MRS2,TIMM23,SLC24A3,PKD1L2,SLC25A25,AMIGO1,GRAMD1B,AFP,OSBPL10,SLC25A11,SLC25A29,ANXA9,AMBP,CALHM5,ANK2,SLC25A4,HCN3,APOB,APOE,SHROOM2,AQP3,ANO8,SLC25A12,KCNK5,SLC17A8,TIMM29,ATP1A3,ATP1B1,ATP1B2,ATP2A3,SLC2A11,ATP5F1B,ATP5F1D,ATP5MC1,ATP5MC3,ATP5ME,ABCC3,ATP6V1A,ATP6V1B2,ATP6V0B,ATP6V1G2,BCL2,SLC5A6,TMEM266,CACNA1H,CACNA1G,CACNA1B,CACNA1D,CACNA1E,CACNB1,CAV1,SLC7A6,AT…
GO: Molecular Function	GO:0044877	protein-containing complex binding	1.59e-08	4.71e-05	4.28e-06	3.67e-05	424	1668	ABCA1,ABCF1,ABL1,AOC1,ACTB,NAA10,ACTN1,ADAM8,ADD2,SHROOM4,ADORA1,ADRA2A,RPTOR,AHR,AIF1,SPARCL1,ULK1,AMBP,SHROOM3,IRS4,ANK1,ANK2,ANXA7,ANXA11,CAMSAP3,YBX3,APOE,SHTN1,SHROOM2,GADD45GIP1,SCARF1,ARRB2,RUVBL1,PLPP3,PSMG1,DYNLL1,ATP1B1,LRRC15,ATP5F1B,ATP5F1D,ATP5ME,EDF1,RIPK1,ADAM23,ADAM15,BAK1,FADD,BCL2,BCL2L1,BHMT,BICD1,MLKL,BOK,SQSTM1,C1QBP,MALSU1,C8G,ZNF598,FMNL1,DDR1,CASP3,CXCL16,CAV1,SERPINH1,CCN…
GO: Molecular Function	GO:0140098	catalytic activity, acting on RNA	5.2e-08	0.000154	1.28e-05	0.00011	128	411	AARS1,LRRC47,AARS2,DHX37,RNASEH1,DDX18,DDX21,TRMT61A,DDX23,NOCT,MED20,POLR1A,POLR1C,SAMHD1,REXO2,DHX34,TDRD12,FBLL1,EIF4A3,DDX5,DHX8,DHX9,DHX15,DDX46,EXOSC3,FARSB,G3BP1,EIF4A1,RCL1,DDX39A,RIDA,POP7,EPRS1,FARSA,POP5,EMG1,POLR1B,TRMT112,RPP38,NUDT16L1,TDP2,POLR3G,TRMT2A,FARS2,FTSJ3,POLR3K,WDR4,RPP40,POLR1G,POP1,DDX52,HARS1,ELAC2,DHX35,METTL2A,MRPL58,ISG20,PUSL1,MARS1,METTL1,DDX25,NARS1,NOP2,PARN,ER…
GO: Molecular Function	GO:0015075	ion transmembrane transporter activity	7.12e-08	0.000211	1.62e-05	0.000139	289	1090	TTYH1,NAT2,ABCA1,GJD2,MRS2,TIMM23,SLC24A3,PKD1L2,SLC25A25,AMIGO1,SLC25A11,SLC25A29,ANXA9,AMBP,CALHM5,ANK2,SLC25A4,HCN3,SHROOM2,AQP3,ANO8,SLC25A12,KCNK5,SLC17A8,ATP1A3,ATP1B1,ATP1B2,ATP2A3,SLC2A11,ATP5F1B,ATP5F1D,ATP5MC1,ATP5MC3,ATP5ME,ABCC3,ATP6V1A,ATP6V1B2,ATP6V0B,ATP6V1G2,SLC5A6,TMEM266,CACNA1H,CACNA1G,CACNA1B,CACNA1D,CACNA1E,CACNB1,CAV1,SLC7A6,ATP6V0D1,SLC16A7,CDK5,CALHM1,CFTR,CHRNA4,CHRNB2,CH…
GO: Molecular Function	GO:0022857	transmembrane transporter activity	8.75e-08	0.000259	1.85e-05	0.000158	325	1250	TTYH1,NAT2,ABCA1,ABCA3,GJD2,MRS2,TIMM23,SLC24A3,PKD1L2,SLC25A25,AMIGO1,AFP,SLC25A11,SLC25A29,ANXA9,AMBP,CALHM5,ANK2,SLC25A4,HCN3,SHROOM2,AQP3,ANO8,SLC25A12,KCNK5,SLC17A8,ATP1A3,ATP1B1,ATP1B2,ATP2A3,SLC2A11,ATP5F1B,ATP5F1D,ATP5MC1,ATP5MC3,ATP5ME,ABCC3,ATP6V1A,ATP6V1B2,ATP6V0B,ATP6V1G2,BCL2,SLC5A6,TMEM266,CACNA1H,CACNA1G,CACNA1B,CACNA1D,CACNA1E,CACNB1,CAV1,SLC7A6,ATP6V0D1,SLC16A7,CDK5,CALHM1,CFTR,C…
GO: Molecular Function	GO:0019901	protein kinase binding	1.29e-07	0.000382	2.55e-05	0.000218	249	923	ABL1,ACTB,ADD2,PARP1,ADRA2A,AP1B1,RPTOR,TBC1D14,AHSG,AKT2,ULK1,ANGPT1,ANK2,PPM1D,RND3,ARHGDIA,ARRB2,TRIB3,CADPS,DACT3,SOCS1,ATP1B1,PEA15,AVPR1A,AVPR1B,BCL2L1,BICD1,SYNGAP1,MLKL,KSR1,SQSTM1,C1QBP,CCNA1,CACNB1,DIRAS1,SOCS3,BRSK2,CASP3,ARTN,CAV1,CAV2,GPRC5A,CCNA2,CCND3,CCNE1,DNAJA3,CD247,CDC25A,CDH5,CDK5,CDK9,TRIML2,TJP2,PICK1,AKAP7,MAPK8IP1,PRKD2,AKAP5,BAG5,BCAR1,GDF3,CRY1,PITPNM1,TRAF4,FEZ1,CSPG4,…
GO: Molecular Function	GO:0019900	kinase binding	2.88e-07	0.00085	5.31e-05	0.000455	271	1027	ABL1,ACTB,ADD2,PARP1,ADRA2A,AP1B1,RPTOR,TBC1D14,AHSG,AKT2,ULK1,ANGPT1,ANK2,PPM1D,RND3,ARHGDIA,ARRB2,TRIB3,CADPS,DACT3,SOCS1,ATP1B1,PEA15,AVPR1A,AVPR1B,BCL2L1,BICD1,SYNGAP1,SOCS2,MLKL,KSR1,SQSTM1,C1QBP,CCNA1,CACNB1,DIRAS1,SOCS3,BRSK2,CASP3,ARTN,CAV1,CAV2,GPRC5A,CCKBR,CCNA2,CCND3,CCNE1,DNAJA3,CD247,CNOT9,CDC6,CDC25A,CDH5,CDK5,CDK9,CEBPA,CEBPB,TRIML2,KLF4,TJP2,PICK1,AKAP7,MAPK8IP1,PRKD2,AKAP5,BAG5,B…
GO: Molecular Function	GO:0016887	ATP hydrolysis activity	3.45e-07	0.00102	6.01e-05	0.000515	167	584	ABCA1,ABCA3,ABCF1,TTF2,DHX37,CHD8,RUVBL1,ATP1A3,ATP1B1,ATP1B2,ATP2A3,ATP5F1B,ATP5F1D,ABCC3,ATP6V1A,ATP6V1B2,ATP6V0B,ATP6V1G2,KIF1A,DDX18,BRSK2,ATP6V0D1,CDC6,DDX21,CFTR,TRIP13,CLU,DDX23,KIF23,BAG5,BAG2,CHD5,ATP6V0A4,DHX34,TDRD12,KIF26A,EIF4A3,DDX5,DHX8,DHX9,DDX11,DHX15,PSMD6,DDX46,ATP2C2,KIF19,DNAJB6,TOR1A,ABCF2,ATAD3B,TRAP1,G3BP1,EIF4A1,DDX39A,DNAJA2,KATNB1,CD320,ACSL1,ACSL3,BPTF,ATP8A1,AHSA1,SPA…
GO: Molecular Function	GO:0016772	transferase activity, transferring phosphorus-containing groups	1.39e-06	0.00411	0.000228	0.00196	308	1209	ABL1,ZNF512B,RPTOR,AHSG,PIP5K1B,AK4,AKT2,ULK1,CTU1,CDC42BPA,PPM1D,CGAS,ELP1,DGKZ,PDXK,TRIB3,STK33,SOCS1,PNCK,RIPK1,AXL,BCR,TRIM24,SOCS2,MLKL,KSR1,BMPR1A,SQSTM1,BUB1B,PRPF4B,CCNA1,DDR1,CAD,RPS6KA4,CAMK2G,SOCS3,BRSK2,CASP3,ADCK2,GPRC5A,RUNX1T1,TENT5B,CCKBR,CCNA2,CCND3,PKMYT1,CCNE1,DYRK1B,DGKI,CDK5,CDK9,DLGAP2,CDS1,TBRG4,GLYCTK,ADGRG1,KLF4,CKMT1B,TJP2,POLN,PLK3,PICK1,MED20,MAPK8IP1,PRKD2,PGS1,POLR1A…
GO: Molecular Function	GO:0008168	methyltransferase activity	2.68e-06	0.00794	0.000418	0.00358	75	227	ANTKMT,BHMT,TRMT61A,METTL7A,COMT,FAM98A,ECE2,FBLL1,DNMT1,DNMT3A,DNMT3B,PRMT3,SMYD5,EZH2,PRMT5,EMG1,SPOUT1,TRMT112,METTL13,TRMT2A,FTSJ3,WDR4,COQ3,EHMT2,KMT5C,WDR5,ATPSCKMT,PRMT1,METTL2A,METTL21A,COMTD1,MEN1,METTL1,NTMT1,NOP2,METTL16,PRMT7,MRM2,PNMT,TRMT44,NSUN2,TRMT10C,TRMT12,PRMT6,MRM3,FAM86C1P,EHMT1,CAMKMT,METTL8,SETD6,MRM1,TRMT1,TRMU,NSUN5,WDR82,PRDM14,METTL2B,TGS1,TTLL12,TFB2M,TARBP1,NSD1,ICMT…
GO: Molecular Function	GO:0016741	transferase activity, transferring one-carbon groups	3.39e-06	0.01	0.000501	0.0043	77	236	ANTKMT,BHMT,CAD,TRMT61A,METTL7A,COMT,FAM98A,ECE2,FBLL1,DNMT1,DNMT3A,DNMT3B,PRMT3,SMYD5,EZH2,PRMT5,EMG1,SPOUT1,TRMT112,METTL13,TRMT2A,FTSJ3,WDR4,GART,COQ3,EHMT2,KMT5C,WDR5,ATPSCKMT,PRMT1,METTL2A,METTL21A,COMTD1,MEN1,METTL1,NTMT1,NOP2,METTL16,PRMT7,MRM2,PNMT,TRMT44,NSUN2,TRMT10C,TRMT12,PRMT6,MRM3,FAM86C1P,EHMT1,CAMKMT,METTL8,SETD6,MRM1,TRMT1,TRMU,NSUN5,WDR82,PRDM14,METTL2B,TGS1,TTLL12,TFB2M,TARBP1,…
GO: Molecular Function	GO:0008134	transcription factor binding	3.65e-06	0.0108	0.000514	0.0044	205	768	ACTB,PARP1,TLE5,RPTOR,AHR,TEAD2,PHF12,APBB2,ARNTL,RUVBL1,ASAH1,DDRGK1,EDF1,BCL2,BCL2L1,TNFRSF10A,TRIM24,HESX1,NR1I2,LDB1,C1QBP,BSN,DNAJA3,CTDP1,CDK9,NOLC1,CEBPA,CEBPB,KLF4,HMGN3,BRMS1,CRY1,IPO13,CTBP2,HDAC9,NOC2L,DGKQ,DAPK3,DAXX,KEAP1,DDX5,DHX9,PARD6A,DNMT1,DNMT3A,SRA1,TSC22D3,E2F1,E2F2,E2F4,GMNN,TRIB1,EPAS1,ESRRB,ETS1,EZH2,BPTF,ZBTB7A,FBP1,MED12L,MAD2L2,FHL2,FKBP4,CREB3,NCOA2,FOXO1,MYBBP1A,FOS,C…
GO: Molecular Function	GO:0005216	ion channel activity	4.62e-06	0.0137	0.000622	0.00533	149	531	TTYH1,SLC24A3,PKD1L2,AMIGO1,ANXA9,AMBP,CALHM5,ANK2,HCN3,SHROOM2,ANO8,KCNK5,ATP5F1B,ATP5F1D,ATP5ME,ATP6V1A,TMEM266,CACNA1H,CACNA1G,CACNA1B,CACNA1D,CACNA1E,CACNB1,CAV1,CDK5,CALHM1,CFTR,CHRNA4,CHRNB2,CHRNB4,SLC9A3R1,CLCN1,CLCN7,CLIC1,SLC24A2,CNR1,MCOLN2,CLDN4,TMEM37,TMEM63A,TRPM6,PIEZO1,DPP6,HCN4,GJC1,CACNG8,CACNG7,ENSA,SLC4A11,TOMM40,PEX5L,CACNG5,CACNG4,NALF2,GABRA3,GABRA5,GABRB3,GABRD,GABRE,GABRP,…
GO: Molecular Function	GO:0003712	transcription coregulator activity	5.37e-06	0.0159	0.00069	0.00592	152	545	DPF1,ABL1,ACTN1,MYSM1,TLE5,UTF1,MRTFA,PHF12,CBX4,SFMBT2,NCOA5,RUVBL1,TRIB3,ASAH1,CCAR2,EDF1,TRIM24,LDB1,SQSTM1,C1QBP,JAZF1,LIMD1,RUNX1T1,NMI,CNOT9,DYRK1B,TRIP13,CDYL,MED27,MED20,CRYM,CTBP2,HDAC9,NOC2L,BCLAF1,DAXX,GMEB2,TRIM14,DDX5,DHX9,ZMIZ2,DNMT3A,DNMT3B,SRA1,DTX1,PQBP1,GMNN,CEBPZ,TRIM28,AASS,ERF,EZH2,TRIM22,BASP1,PRMT5,RBM14,MED12L,FGF2,ACTL6B,FHL2,NCOA2,SFMBT1,MYBBP1A,SIRT7,SIRT6,DRAP1,HDAC7,T…
GO: Molecular Function	GO:0015267	channel activity	6.96e-06	0.0206	0.000857	0.00735	170	624	TTYH1,GJD2,SLC24A3,PKD1L2,AMIGO1,ANXA9,AMBP,CALHM5,ANK2,HCN3,SHROOM2,AQP3,ANO8,KCNK5,ATP5F1B,ATP5F1D,ATP5MC1,ATP5MC3,ATP5ME,ATP6V1A,BCL2,TMEM266,CACNA1H,CACNA1G,CACNA1B,CACNA1D,CACNA1E,CACNB1,CAV1,CDK5,CALHM1,CFTR,CHRNA4,CHRNB2,CHRNB4,SLC9A3R1,CLCN1,CLCN7,NRXN2,CLIC1,SLC24A2,CNR1,MCOLN2,CLDN4,TMEM37,TMEM63A,TRPM6,PIEZO1,DPP6,HCN4,GJC1,CACNG8,CACNG7,ENSA,SLC4A11,TOMM40L,TOMM40,STEAP1,PEX5L,PDPN,TS…
GO: Molecular Function	GO:0022803	passive transmembrane transporter activity	7.69e-06	0.0227	0.000896	0.00767	170	625	TTYH1,GJD2,SLC24A3,PKD1L2,AMIGO1,ANXA9,AMBP,CALHM5,ANK2,HCN3,SHROOM2,AQP3,ANO8,KCNK5,ATP5F1B,ATP5F1D,ATP5MC1,ATP5MC3,ATP5ME,ATP6V1A,BCL2,TMEM266,CACNA1H,CACNA1G,CACNA1B,CACNA1D,CACNA1E,CACNB1,CAV1,CDK5,CALHM1,CFTR,CHRNA4,CHRNB2,CHRNB4,SLC9A3R1,CLCN1,CLCN7,NRXN2,CLIC1,SLC24A2,CNR1,MCOLN2,CLDN4,TMEM37,TMEM63A,TRPM6,PIEZO1,DPP6,HCN4,GJC1,CACNG8,CACNG7,ENSA,SLC4A11,TOMM40L,TOMM40,STEAP1,PEX5L,PDPN,TS…
GO: Molecular Function	GO:0043021	ribonucleoprotein complex binding	7.87e-06	0.0233	0.000896	0.00767	58	168	ABCF1,NAA10,YBX3,GADD45GIP1,C1QBP,MALSU1,ZNF598,NOLC1,DERL3,GEMIN5,GEMIN4,PRPF31,EIF4A3,DDX5,DHX9,PQBP1,EIF5A,PRMT3,TACO1,ETF1,EZH2,PRMT5,CD2BP2,MRRF,PYM1,MTOR,GCN1,HNRNPU,PRMT1,EIF6,LETM1,EIF5AL1,NME1,PIM1,PRMT7,SEC61A1,DHX29,YTHDF1,MAIP1,RAN,EFL1,PIWIL2,SHFL,ZC3H12A,NAA15,WDR12,SNRNP70,SNRPB,SNRPC,SNRPD1,SNRPG,SRP19,IFIH1,BOP1,LARP1,PES1,UNG,METTL17
GO: Molecular Function	GO:0008173	RNA methyltransferase activity	8.34e-06	0.0247	0.000913	0.00782	30	69	TRMT61A,FBLL1,EMG1,TRMT112,TRMT2A,FTSJ3,WDR4,METTL2A,METTL1,NOP2,METTL16,MRM2,TRMT44,NSUN2,TRMT10C,TRMT12,MRM3,METTL8,MRM1,TRMT1,NSUN5,METTL2B,TGS1,TFB2M,TARBP1,MEPCE,METTL3,HENMT1,BUD23,FTSJ1
GO: Molecular Function	GO:0050839	cell adhesion molecule binding	9.62e-06	0.0285	0.00102	0.00871	162	593	ACTN1,ADAM8,TENM2,CGN,IGSF9,ANXA7,SHTN1,RUVBL1,ARVCF,PLPP3,USO1,ADAM23,ADAM15,PROM1,CALD1,GPRC5A,CDH3,CDH5,LRRFIP1,CDHR3,SLC9A3R2,NRXN2,CLIC1,TJP2,CNN2,AKAP5,COL16A1,CLDN7,NECTIN3,PRDX6,EGFL6,CCN2,CTNNA2,CTNND2,DBN1,F11R,EDIL3,EGFR,EIF5,EMD,MARK2,CTTN,KIRREL2,FGF2,FLNB,NOP56,AHSA1,POSTN,YKT6,NUDC,TJP3,GIPC1,ARHGEF16,GFAP,GFRA1,MMP24,GCN1,ADAMTS8,GRIN2B,ADAMTS5,HCFC1,FRMD5,PACSIN2,CDH26,LYPLA2,HMG…
GO: Molecular Function	GO:0015318	inorganic molecular entity transmembrane transporter activity	1.11e-05	0.0327	0.00113	0.00967	247	965	TTYH1,NAT2,MRS2,SLC24A3,PKD1L2,AMIGO1,SLC25A11,SLC25A29,ANXA9,AMBP,CALHM5,ANK2,HCN3,SHROOM2,AQP3,ANO8,SLC25A12,KCNK5,SLC17A8,ATP1A3,ATP1B1,ATP1B2,ATP2A3,ATP5F1B,ATP5F1D,ATP5MC1,ATP5MC3,ATP5ME,ABCC3,ATP6V1A,ATP6V1B2,ATP6V0B,ATP6V1G2,SLC5A6,TMEM266,CACNA1H,CACNA1G,CACNA1B,CACNA1D,CACNA1E,CACNB1,CAV1,SLC7A6,ATP6V0D1,SLC16A7,CDK5,CALHM1,CFTR,CHRNA4,CHRNB2,CHRNB4,SLC9A3R1,CLCN1,CLCN7,CLIC1,SLC24A2,CNR…
GO: Molecular Function	GO:0022836	gated channel activity	1.19e-05	0.0351	0.00117	0.01	106	360	TTYH1,GJD2,HCN3,SHROOM2,ANO8,KCNK5,ATP5MC1,ATP5MC3,TMEM266,CACNA1H,CACNA1G,CACNA1B,CACNA1D,CACNA1E,CACNB1,CDK5,CALHM1,CFTR,CHRNA4,CHRNB2,CHRNB4,CLCN1,CLCN7,CLIC1,CNR1,MCOLN2,TMEM37,TMEM63A,PIEZO1,HCN4,CACNG8,CACNG7,PEX5L,CACNG5,CACNG4,NALF2,GABRA3,GABRA5,GABRB3,GABRD,GABRE,GABRP,GLRB,KCNMB4,TMC1,GRIA4,GRID2,GRIK2,GRIK3,GRIK4,GRIK5,GRIN1,GRIN2B,GRIN2D,KCNK15,HTR3A,ITPR2,KCNC4,KCND2,KCND3,KCNF1,KCN…
GO: Molecular Function	GO:0005261	cation channel activity	1.35e-05	0.0399	0.00128	0.011	121	423	SLC24A3,PKD1L2,AMIGO1,ANXA9,AMBP,CALHM5,ANK2,HCN3,SHROOM2,KCNK5,ATP5F1B,ATP5F1D,ATP5ME,ATP6V1A,CACNA1H,CACNA1G,CACNA1B,CACNA1D,CACNA1E,CACNB1,CAV1,CDK5,CALHM1,CHRNA4,CHRNB2,CHRNB4,SLC24A2,CNR1,MCOLN2,TMEM37,TMEM63A,TRPM6,PIEZO1,DPP6,HCN4,CACNG8,CACNG7,ENSA,SLC4A11,TOMM40,PEX5L,CACNG5,CACNG4,NALF2,KCNMB4,TMC1,GRIA4,GRIK2,GRIK3,GRIK4,GRIK5,GRIN1,GRIN2B,GRIN2D,ORAI1,KCNK15,HTR3A,ITPR2,KCNC4,KCND2,KC…
GO: Molecular Function	GO:0003688	DNA replication origin binding	1.39e-05	0.0411	0.00128	0.011	15	25	CDC45,CDC6,DHX9,DDX11,GRWD1,KAT7,HSPD1,MCM2,MCM4,MCM5,MCM6,MCM7,POLA1,DDX12P,MCM10
GO: Biological Process	GO:0034470	ncRNA processing	3.69e-20	4.42e-16	4.08e-16	4.06e-15	158	410	AARS1,LAGE3,ADAR,AARS2,CTU1,DHX37,ELP1,RRP1,DDX18,SART1,RRP9,DDX21,TRMT61A,NOLC1,WDR46,TSR3,NOL11,GEMIN4,CSTF2,UTP14C,FBLL1,RRP7BP,EIF4A3,SENP3,INTS1,BMS1,URB1,DKC1,EXOSC3,RRP15,INTS6,UTP11,RCL1,MRTO4,POP7,UTP15,POP5,RPF2,EMG1,NOP56,TRMT112,RPP38,SIRT7,TBL3,TRUB2,SRRT,PELP1,FARS2,CDK5RAP1,RPUSD2,FTSJ3,POLR3K,WDR4,RPP40,UTP14A,MAK16,HELB,WDR3,MOCS3,IMP4,POP1,UTP20,RRP7A,EBNA1BP2,GTPBP3,CLP1,DDX52,…
GO: Biological Process	GO:0034660	ncRNA metabolic process	6.8e-20	8.15e-16	4.08e-16	4.06e-15	185	511	AARS1,LAGE3,ADAR,AARS2,CTU1,DHX37,ELP1,TRIM71,RRP1,DDX18,SART1,RRP9,DDX21,TRMT61A,NOLC1,WDR46,TSR3,EEF1E1,NOL11,GEMIN4,CSTF2,UTP14C,TDRD12,FBLL1,RRP7BP,EIF4A3,SENP3,INTS1,BMS1,URB1,DKC1,EXOSC3,FARSB,RRP15,INTS6,UTP11,RCL1,MRTO4,POP7,EPRS1,FARSA,UTP15,POP5,RPF2,EMG1,NOP56,TRMT112,RPP38,NUDT16L1,SIRT7,TBL3,TRUB2,SRRT,PELP1,FARS2,CDK5RAP1,RPUSD2,FTSJ3,POLR3K,WDR4,RPP40,UTP14A,MAK16,HELB,WDR3,MOCS3,I…
GO: Biological Process	GO:0042254	ribosome biogenesis	2.61e-19	3.13e-15	1.04e-15	1.04e-14	132	325	ABCF1,DHX37,ZNF622,RRP1,DDX18,C1QBP,MALSU1,SART1,RRP9,DDX21,NOLC1,WDR46,TSR3,POLR1C,NOL11,GEMIN4,UTP14C,TDRD12,FBLL1,NOC2L,RRP7BP,EIF4A3,SENP3,BMS1,URB2,URB1,DKC1,EXOSC3,RRP15,MRPS7,CEBPZ,UTP11,RCL1,MRTO4,POP7,UTP15,POP5,RPF2,NIP7,EMG1,MYBBP1A,NOP56,NOP16,TRMT112,RPP38,SIRT7,TBL3,PELP1,RPUSD2,FTSJ3,RPP40,UTP14A,MAK16,HELB,WDR3,IMP4,UTP20,RRP7A,EBNA1BP2,MPV17L2,DDX52,RIOX2,LSM6,ISG20,EIF6,NCL,SNU1…
GO: Biological Process	GO:0055085	transmembrane transport	8.14e-17	9.75e-13	2.44e-13	2.43e-12	503	1887	TTYH1,NAT2,ABCA1,ABCA3,ABCF1,ABL1,GJD2,ACACB,MRS2,UPK3B,ACTB,TIMM23,SLC24A3,PKD1L2,DYSF,SLC25A25,ADD2,AMIGO1,ADRA2A,AP1B1,AHR,AK4,AKT2,SLC25A11,C1QTNF2,SLC25A29,ANXA9,UNC79,ALOX5,CALHM5,ANK1,ANK2,SLC25A4,CNIH2,HCN3,SHROOM2,AQP3,GADD45GIP1,ANO8,CHCHD4,SLC25A12,TRIB3,KCNK5,SLC17A8,ANTKMT,ATP1A3,ATP1B1,ATP1B2,ATP2A3,PEA15,SLC2A11,ATP5F1B,ATP5F1D,ATP5MC1,ATP5MC3,ATP5ME,ABCC3,ATP6V1A,ATP6V1B2,ATP6V0B,…
GO: Biological Process	GO:0006364	rRNA processing	1.02e-16	1.22e-12	2.44e-13	2.43e-12	100	234	DHX37,RRP1,DDX18,SART1,RRP9,DDX21,NOLC1,WDR46,TSR3,NOL11,GEMIN4,UTP14C,FBLL1,RRP7BP,EIF4A3,SENP3,BMS1,URB1,DKC1,EXOSC3,RRP15,UTP11,RCL1,MRTO4,POP7,UTP15,POP5,RPF2,EMG1,NOP56,TRMT112,RPP38,SIRT7,TBL3,PELP1,RPUSD2,FTSJ3,RPP40,UTP14A,MAK16,HELB,WDR3,IMP4,UTP20,RRP7A,EBNA1BP2,DDX52,LSM6,ISG20,EIF6,NCL,SNU13,NOP2,LOC102724159,ERI3,NOC4L,METTL16,EXOSC4,MRM2,GNL3L,DDX49,DDX56,WDR74,TEX10,RPP25,NOP9,NOL9…
GO: Biological Process	GO:0022613	ribonucleoprotein complex biogenesis	1.15e-15	1.38e-11	2.3e-12	2.3e-11	171	501	ABCF1,ADAR,DHX37,ZNF622,RRP1,RUVBL1,EIF3B,DDX18,C1QBP,MALSU1,PTBP2,SART1,RRP9,DDX21,NOLC1,WDR46,DDX23,TSR3,POLR1C,NOL11,GEMIN5,GEMIN4,UTP14C,TDRD12,SART3,PRPF31,FBLL1,NOC2L,RRP7BP,EIF4A3,SENP3,BMS1,URB2,DHX9,URB1,DKC1,EXOSC3,RRP15,SNUPN,MRPS7,CEBPZ,UTP11,RCL1,EIF5,MRTO4,POP7,UTP15,POP5,PRMT5,CD2BP2,RPF2,NIP7,EMG1,MYBBP1A,NOP56,NOP16,TRMT112,RPP38,SIRT7,TBL3,CELF2,PELP1,RPUSD2,FTSJ3,SRSF10,RBMXL1,…
GO: Biological Process	GO:0016072	rRNA metabolic process	2.49e-15	2.98e-11	4.26e-12	4.25e-11	101	247	DHX37,RRP1,DDX18,SART1,RRP9,DDX21,NOLC1,WDR46,TSR3,NOL11,GEMIN4,UTP14C,FBLL1,RRP7BP,EIF4A3,SENP3,BMS1,URB1,DKC1,EXOSC3,RRP15,UTP11,RCL1,MRTO4,POP7,UTP15,POP5,RPF2,EMG1,NOP56,TRMT112,RPP38,SIRT7,TBL3,PELP1,RPUSD2,FTSJ3,RPP40,UTP14A,MAK16,HELB,WDR3,IMP4,UTP20,RRP7A,EBNA1BP2,DDX52,LSM6,ISG20,EIF6,NCL,SNU13,NOP2,LOC102724159,ERI3,NOC4L,METTL16,EXOSC4,MRM2,GNL3L,DDX49,DDX56,WDR74,TEX10,RPP25,NOP9,NOL9…
GO: Biological Process	GO:0034220	ion transmembrane transport	5.79e-15	6.95e-11	8.68e-12	8.65e-11	440	1646	TTYH1,NAT2,ABCA1,ABL1,ACACB,MRS2,UPK3B,TIMM23,SLC24A3,PKD1L2,DYSF,SLC25A25,AMIGO1,ADRA2A,AP1B1,AHR,AK4,AKT2,SLC25A11,C1QTNF2,SLC25A29,ANXA9,UNC79,ALOX5,CALHM5,ANK1,ANK2,SLC25A4,CNIH2,HCN3,SHROOM2,AQP3,GADD45GIP1,ANO8,CHCHD4,SLC25A12,TRIB3,KCNK5,SLC17A8,ANTKMT,ATP1A3,ATP1B1,ATP1B2,ATP2A3,PEA15,SLC2A11,ATP5F1B,ATP5F1D,ATP5MC1,ATP5MC3,ATP5ME,ABCC3,ATP6V1A,ATP6V1B2,ATP6V0B,ATP6V1G2,RIPK1,BAK1,BCR,BID…
GO: Biological Process	GO:0140053	mitochondrial gene expression	3.56e-14	4.26e-10	4.74e-11	4.72e-10	77	174	AARS2,GADD45GIP1,MRPS34,C1QBP,MALSU1,MRPL49,TBRG4,MRPL54,MRPS16,TSFM,MRPL2,MRPL4,MRPS7,MRPL46,TACO1,MTG1,MTRES1,MRPL51,MRPL27,MRPL35,NGRN,MRPS17,MRRF,SLC25A33,MRPL28,TRUB2,PPARGC1B,MRPS23,CDK5RAP1,MPV17L2,HSD17B10,MRPL3,HARS1,FASTKD5,ELAC2,MRPL58,GFM1,COA3,MRPL18,MRPL57,MRPL55,POLRMT,TRMT10C,MRPL16,AURKAIP1,MRPL24,MRPL20,DARS2,MRPL12,MRPS12,FASTKD2,MRPL17,TRMU,PUS1,RPUSD3,TFB2M,MRPL21,LARS2,MRPS2…
GO: Biological Process	GO:0006812	cation transport	2.24e-13	2.68e-09	2.68e-10	2.67e-09	390	1458	TTYH1,ABAT,ABL1,MRS2,SLC24A3,PKD1L2,DYSF,SLC25A25,ADCYAP1R1,AMIGO1,ADORA1,ADRA2A,AP1B1,AHR,AK4,AKT2,SLC25A29,ANXA9,ALOX5,SYT13,CALHM5,ANK1,ANK2,SLC25A4,CNIH2,HCN3,SHROOM2,GADD45GIP1,ARRB2,STC2,KCNK5,SLC17A8,ANTKMT,ATP1A3,ATP1B1,ATP1B2,ATP2A3,ATP5F1B,ATP5F1D,ATP5MC1,ATP5MC3,ATP5ME,ATP6V1A,ATP6V1B2,ATP6V0B,ATP6V1G2,BAK1,BCL2,BID,SLC5A6,TSPO,CACNA1H,CACNA1G,AP3D1,CACNA1B,CACNA1D,CACNA1E,CACNB1,CAMK2…
GO: Biological Process	GO:0042391	regulation of membrane potential	3.45e-13	4.13e-09	3.76e-10	3.75e-09	177	554	ABAT,ABL1,GJD2,TBC1D24,ADORA1,PARP1,PTCHD1,AKT2,ANK2,CNIH2,HCN3,SHTN1,ARRB2,MTLN,KCNK5,ATP1A3,ATP1B1,ATP1B2,ATP5MC1,AVPR1A,BAK1,BCL2,BCL2L1,BID,BOK,TSPO,CACNA1H,CACNA1G,CACNA1B,CACNA1D,CACNA1E,CAV1,CBLN1,DGKI,CDK5,CFTR,CHRNA4,CHRNB2,CHRNB4,CLCN1,CLIC1,CNR1,AKAP7,GNA14,CTNS,RIMS2,NOS1AP,EIF4A3,PIEZO1,RIMS3,DBN1,MFN2,WDR1,DPP6,DRD5,HCN4,GJC1,EDN1,CACNG8,CACNG7,SLC29A1,SEZ6,ZMPSTE24,UNC13B,SLC25A33,…
GO: Biological Process	GO:0006415	translational termination	5.77e-13	6.91e-09	5.76e-10	5.74e-09	53	105	GADD45GIP1,MRPS34,MRPL49,MRPL54,MRPS16,MRPL2,MRPL4,MRPS7,EIF5A,MRPL46,MRPL51,ETF1,MRPL27,MRPL35,MRPS17,MRRF,TRMT112,MRPL28,MRPS23,GSPT1,MRPL3,MRPL58,EIF5AL1,MRPL18,MRPL57,MRPL55,MRPL16,AURKAIP1,MRPL24,MRPL20,UPF1,OGFOD1,MRPL12,MRPS12,SHFL,MRPL17,MRPL21,MRPS25,GSPT2,MRPL14,MRPS26,MRPS24,MRPS11,MRPS9,MRPL41,MRPL36,MRPL34,MRPL32,MRPL11,MRPL1,JMJD4,MRPL47,MRPL52
GO: Biological Process	GO:0032543	mitochondrial translation	1.35e-12	1.62e-08	1.24e-09	1.24e-08	63	138	AARS2,GADD45GIP1,MRPS34,C1QBP,MALSU1,MRPL49,MRPL54,MRPS16,TSFM,MRPL2,MRPL4,MRPS7,MRPL46,TACO1,MTG1,MRPL51,MRPL27,MRPL35,NGRN,MRPS17,MRRF,MRPL28,TRUB2,MRPS23,CDK5RAP1,MPV17L2,MRPL3,HARS1,MRPL58,GFM1,COA3,MRPL18,MRPL57,MRPL55,TRMT10C,MRPL16,AURKAIP1,MRPL24,MRPL20,DARS2,MRPL12,MRPS12,FASTKD2,MRPL17,RPUSD3,MRPL21,LARS2,MRPS25,TUFM,MRPL14,MRPS26,MRPS24,MRPS11,MRPS9,MRPL41,MRPL36,MRPL34,MRPL32,MRPL11,M…
GO: Biological Process	GO:0031175	neuron projection development	2.69e-12	3.23e-08	2.31e-09	2.3e-08	377	1424	ABL1,USP9X,ACTB,GPRIN1,ADCY1,TENM2,ADCY5,SLITRK1,AMIGO1,TBC1D24,ADM,UNC5A,IGSF9,SEMA6A,ALCAM,ULK1,RASAL1,MRTFA,DIP2B,FOXO6,CAMSAP3,APBB2,APOE,SHTN1,ARF4,SCARF1,ARHGAP4,ARHGDIA,KLF7,ASAH1,ATP1B2,ATP5MC1,KCTD12,KIF1A,ADGRB1,BCL2,BICD1,SYNGAP1,SQSTM1,EIF2B2,TSPO,DAGLA,DDR1,CAD,NGB,CAMK2G,SOCS3,BRSK2,CASP3,ARTN,INA,NEURL1,CDC20,CDK5,PDLIM7,CFL1,KLF4,B4GALT6,CHRNB2,RAB33A,SLC9A3R1,NRXN2,CLU,TMEM59L,CN…
GO: Biological Process	GO:0007005	mitochondrion organization	1.32e-11	1.59e-07	1.06e-08	1.06e-07	190	629	TIMM23,TOMM5,PARP1,ALAS1,ULK1,SLC25A4,BMF,CHCHD4,ARRB2,CCAR2,TIMM29,ATP5F1B,ATP5F1D,ATP5MC1,ATP5MC3,ATP5ME,HRK,BAK1,BCL2,BCL2L1,BID,TMEM11,BOK,SYNJ2,SQSTM1,TSPO,CAV2,DNAJA3,CDK5,CEBPA,MPV17L,CLU,CNP,FEZ1,DNM3,POLDIP2,WIPI2,ATG13,RB1CC1,TIMM8A,MFN2,E2F1,FIS1,PPIF,ATAD3B,TIMM13,TIMM8B,RNF41,MARK2,CTTN,EPAS1,TACO1,TIMM17B,CLN8,COA4,TIMMDC1,TOMM40L,ARIH2,TIMM17A,TOMM40,TIMM44,SLC25A33,SIVA1,SIRT7,FXN…
GO: Biological Process	GO:0043085	positive regulation of catalytic activity	1.56e-11	1.86e-07	1.17e-08	1.16e-07	437	1713	ABL1,ADAM8,ADCY1,ADCY5,ADCY9,ADCYAP1R1,TBC1D24,FZD8,ADORA1,ADRA2A,ADRA2B,RPTOR,TBC1D14,AKT2,C1QTNF2,ALDH1A1,ALOX5,RASAL1,ANGPT1,FGD2,ARHGAP23,RGS5,RANBP3,ZNF622,DGKZ,APOE,ARF4,ARHGAP4,ARHGDIA,ARHGDIB,TNFSF11,ARRB2,TRIB3,PLPP1,ANTKMT,DDRGK1,SOCS1,DYNLL1,GRHL3,ATP1B1,ATP1B2,ATP2A3,PEA15,MTMR9,STARD13,RIPK1,AVPR1A,AVPR1B,AXL,BAK1,FADD,BCL2,TNFRSF10A,BCR,BICD1,BID,SYNGAP1,MLKL,KSR1,ASAP2,BOK,CACNA1D,…
GO: Biological Process	GO:0048666	neuron development	2.56e-11	3.06e-07	1.8e-08	1.8e-07	427	1673	ABL1,USP9X,ACTB,GPRIN1,ADCY1,TENM2,ADCY5,SLITRK1,AMIGO1,TBC1D24,ADM,UNC5A,JAG1,IGSF9,SEMA6A,ALCAM,ULK1,RASAL1,MRTFA,DIP2B,FOXO6,CAMSAP3,APBB2,APOE,SHTN1,ARF4,SCARF1,ARHGAP4,ARHGDIA,KLF7,ASAH1,ATP1B2,ATP5MC1,KCTD12,KIF1A,LRSAM1,ADGRB1,BCL2,BICD1,SYNGAP1,PROM1,SQSTM1,EIF2B2,TSPO,DAGLA,DDR1,CAD,DIRAS1,NGB,CAMK2G,SOCS3,BRSK2,CASP3,ARTN,ATP6V0D1,INA,NEURL1,CDC20,CDK5,PDLIM7,CFL1,KLF4,B4GALT6,CHRNB2,RA…
GO: Biological Process	GO:0070125	mitochondrial translational elongation	2.95e-11	3.54e-07	1.96e-08	1.96e-07	45	89	GADD45GIP1,MRPS34,MRPL49,MRPL54,MRPS16,TSFM,MRPL2,MRPL4,MRPS7,MRPL46,MRPL51,MRPL27,MRPL35,MRPS17,MRPL28,MRPS23,MRPL3,MRPL58,GFM1,MRPL18,MRPL57,MRPL55,MRPL16,AURKAIP1,MRPL24,MRPL20,MRPL12,MRPS12,MRPL17,MRPL21,MRPS25,TUFM,MRPL14,MRPS26,MRPS24,MRPS11,MRPS9,MRPL41,MRPL36,MRPL34,MRPL32,MRPL11,MRPL1,MRPL47,MRPL52
GO: Biological Process	GO:0000902	cell morphogenesis	3.86e-10	4.63e-06	2.44e-07	2.43e-06	366	1426	ABL1,USP9X,ACTB,ACTN1,ADAM8,ADCY1,TENM2,SLITRK1,AMIGO1,TBC1D24,FZD7,SHROOM4,UNC5A,CGN,AHR,IGSF9,SEMA6A,ALCAM,ULK1,RASAL1,DIP2B,SHROOM3,FGD2,ANXA7,APBB2,APOE,SHTN1,SHROOM2,RND3,ARHGAP4,ARHGDIA,KLF7,ASAH1,ATP5MC1,KCTD12,KIF1A,AXL,ADGRB1,BCL2,BICD1,SYNGAP1,SQSTM1,EIF2B2,C1QBP,DAGLA,FMNL1,DDR1,CAD,LIMD1,BRSK2,CASP3,ARTN,MAP7,INA,CDH5,CDK5,PDLIM7,CFL1,CDHR3,ADGRG1,B4GALT6,CHRNB2,RAB33A,SLC9A3R1,NRXN2,…
GO: Biological Process	GO:0070126	mitochondrial translational termination	5.2e-10	6.23e-06	3.12e-07	3.11e-06	43	89	GADD45GIP1,MRPS34,MRPL49,MRPL54,MRPS16,MRPL2,MRPL4,MRPS7,MRPL46,MRPL51,MRPL27,MRPL35,MRPS17,MRRF,MRPL28,MRPS23,MRPL3,MRPL58,MRPL18,MRPL57,MRPL55,MRPL16,AURKAIP1,MRPL24,MRPL20,MRPL12,MRPS12,MRPL17,MRPL21,MRPS25,MRPL14,MRPS26,MRPS24,MRPS11,MRPS9,MRPL41,MRPL36,MRPL34,MRPL32,MRPL11,MRPL1,MRPL47,MRPL52
GO: Biological Process	GO:0098655	cation transmembrane transport	1.01e-09	1.21e-05	5.74e-07	5.72e-06	293	1108	TTYH1,ABL1,MRS2,SLC24A3,PKD1L2,DYSF,SLC25A25,AMIGO1,ADRA2A,AP1B1,AHR,AK4,SLC25A29,ANXA9,ALOX5,CALHM5,ANK1,ANK2,SLC25A4,CNIH2,HCN3,SHROOM2,GADD45GIP1,KCNK5,ANTKMT,ATP1A3,ATP1B1,ATP1B2,ATP2A3,ATP5F1B,ATP5F1D,ATP5MC1,ATP5MC3,ATP5ME,ATP6V1A,ATP6V1B2,ATP6V0B,ATP6V1G2,BID,CACNA1H,CACNA1G,CACNA1B,CACNA1D,CACNA1E,CACNB1,CASQ1,CAV1,RGN,ATP6V0D1,CDK5,CALHM1,CFL1,CHRNA4,SLC9A3R1,SLC24A2,AKAP7,MCOLN2,CABP1,C…
GO: Biological Process	GO:0003018	vascular process in circulatory system	1.52e-09	1.82e-05	8.28e-07	8.26e-06	110	334	ABL1,ACTG2,SLC24A3,ADM,ADORA1,ADRA2A,ADRA2B,AHR,ALOX5,ANGPT1,APOE,ATP1B2,ATP2A3,ABCC3,AVPR1A,AVPR1B,BCR,BMP6,SLC5A6,CACNA1G,CAV1,CBS,SLC16A7,CDH5,CFTR,CHGA,SLC9A3R1,TJP2,DOCK4,CYP2J2,ACE,DRD5,DUSP5,ECE1,EDN1,EGFR,SCPEP1,SLC29A1,RAMP2,ATP8A1,FLT1,G6PD,TJP3,SLC38A5,GCLM,KCNMB4,SLC27A4,GPX1,NR3C1,ARHGAP35,MFSD2A,PTP4A3,SLC7A3,C2CD4B,SLC29A2,HRH2,HSPA1A,HSPA1B,HTR1A,HTR1D,HTR7,CXCR2,SLCO3A1,KCNMA1,KN…
GO: Biological Process	GO:0033043	regulation of organelle organization	1.67e-09	2.01e-05	8.72e-07	8.69e-06	356	1397	ABL1,NAA10,DYSF,ADD2,TBC1D24,PARP1,TBC1D14,AKT2,ULK1,LRFN1,ANK1,BMF,CAMSAP3,SHROOM2,RND3,ARHGDIA,ARHGDIB,ARRB2,CDC26,DYNLL1,GRHL3,HRK,LRSAM1,BAK1,BCL2,BCL2L1,BICD1,BID,BOK,SQSTM1,BUB1B,TSPO,RPS6KA4,CAPN6,CAV1,CAV2,CBLN1,PKMYT1,CDC6,CDC20,CDH5,EVI5L,CDK5,CDK9,MPV17L,CFL1,TRIP13,MID1IP1,CLU,PICK1,PRKD2,SPEF1,RMI2,FEZ1,AUTS2,CCN2,CTNNA2,CROCC,ESPL1,CTSV,CYLD,SART3,RIPOR2,PHF19,DAPK3,DAXX,DBN1,DCTN1,…
GO: Biological Process	GO:0032990	cell part morphogenesis	3.1e-09	3.72e-05	1.55e-06	1.55e-05	268	1008	ABL1,USP9X,ACTB,ADCY1,TENM2,SLITRK1,AMIGO1,TBC1D24,UNC5A,IGSF9,SEMA6A,ALCAM,ULK1,RASAL1,DIP2B,APBB2,APOE,SHTN1,ARHGAP4,ARHGDIA,KLF7,ASAH1,ATP5MC1,KCTD12,KIF1A,ADGRB1,BCL2,BCL2L1,BICD1,SYNGAP1,SQSTM1,EIF2B2,DAGLA,DDR1,CAD,BRSK2,CASP3,ARTN,INA,CDK5,PDLIM7,CFL1,B4GALT6,CHRNB2,RAB33A,NRXN2,CLU,TMEM59L,CNP,CNR1,COL6A3,AKAP5,MINK1,CRMP1,FEZ1,PLXNA4,DNM3,AUTS2,CTNNA2,POLDIP2,CTNND2,RIMS2,KIFBP,LZTS3,DAG…
GO: Biological Process	GO:0006520	cellular amino acid metabolic process	6.79e-09	8.14e-05	3.09e-06	3.08e-05	116	366	AARS1,ABAT,ACADSB,RIMKLB,AARS2,SLC25A12,AUH,BCAT2,BHMT,CAD,CBS,ENOPH1,CNR1,PSMF1,COMT,EEF1E1,CRYM,CTNS,CTPS1,PSMD6,DHFR,NQO1,GFPT2,DPYS,FARSB,AASS,PSME3,PSMD14,RIDA,EPRS1,PIPOX,GLYATL1,FAH,FARSA,MRI1,FPGS,SCLY,ACAD8,FARS2,GAD2,GLS2,GART,GCDH,GCLM,GLDC,GPT2,GOT1,GOT2,HSD17B10,HARS1,HDC,ATCAY,IDO1,IVD,IFFO2,NAT8L,MARS1,MAT1A,MTHFD1,MTRR,NARS1,NOS1,NOS2,OAZ2,OGDH,PAH,PEPD,PFAS,PYCR2,PSAT1,PNMT,PPA1,…
GO: Biological Process	GO:0051130	positive regulation of cellular component organization	6.87e-09	8.24e-05	3.09e-06	3.08e-05	350	1386	ABCA1,ABCA3,ABL1,TENM2,SLITRK1,AMIGO1,TBC1D24,PARP1,AHR,AKT2,ULK1,ANGPT1,ANK1,LRRN1,BMF,APOE,SHTN1,SCARF1,ARHGDIA,ARRB2,MTLN,DYNLL1,ATP1B2,ATP5MC1,HRK,AXL,LRSAM1,ADGRB1,ADGRB2,BAK1,BCL2,BCL2L1,BICD1,BID,BOK,EIF2B2,RPS6KA4,CAV1,CBLN1,CLDN1,NEURL1,CD53,CDC20,CDC34,CDH5,CDK5,CDK9,CFL1,AP2M1,CLU,CNR1,PICK1,CNTN1,PRKD2,AKAP5,COL16A1,TRIM58,PLA2G3,FAM98A,CLDN3,FEZ1,PLXNA4,DNM3,AUTS2,CCN2,CTNNA2,CROCC,E…
GO: Biological Process	GO:0051338	regulation of transferase activity	6.96e-09	8.35e-05	3.09e-06	3.08e-05	313	1218	ABL1,ACTB,ADAM8,ADAR,ADCY1,ADCY5,ADCY9,FZD8,ADORA1,ADRA2A,ADRA2B,RPTOR,AHSG,C1QTNF2,ANGPT1,FGD2,ZNF622,DGKZ,APOE,ZFYVE28,TNFSF11,ARRB2,TRIB3,PLPP1,SOCS1,PEA15,RIPK1,AXL,TNFRSF10A,FGF16,SOCS2,MLKL,KSR1,LDB1,CCNA1,BSN,DDR1,DIRAS1,SOCS3,CASP3,CAV1,GPRC5A,CBS,CCKBR,CCNA2,CCND3,PKMYT1,CCNE1,DNAJA3,RGN,NEURL1,DGKI,CDC6,CDC20,CDC25A,CDK5,CEBPA,KLF4,SLC9A3R1,CLU,PICK1,PARM1,MAPK8IP1,MINK1,BAG5,BAG2,TRAF4…
GO: Biological Process	GO:0034330	cell junction organization	9.18e-09	0.00011	3.93e-06	3.92e-05	241	899	ABL1,GJD2,ACTB,ACTN1,SLITRK1,ADD2,AMIGO1,LRFN2,CGN,IGSF9,SPARCL1,SORBS2,LRFN1,LRRN1,PPFIBP2,CAMSAP3,APBB2,DGKZ,APOE,SHROOM2,ARF4,ARVCF,KIF1A,ADGRB1,ADGRB2,BCL2,BCR,SYNGAP1,BMP6,LDB1,BSN,CACNA1D,CACNB1,CAV1,CBLN1,CLDN10,CLDN6,CLDN1,CLDN9,DNAJA3,INA,NEURL1,CDC20,CDH3,CDH5,CDK5,CEL,CFL1,CDHR3,CHRNB2,ARHGAP22,DLGAP3,NRXN2,TJP2,PICK1,CABP1,COL16A1,CLDN4,CLDN3,CLDN7,NECTIN3,DNM3,CTBP2,CTNNA2,CTNND2,RIM…
GO: Biological Process	GO:0010975	regulation of neuron projection development	1.13e-08	0.000136	4.69e-06	4.67e-05	178	627	ABL1,ADCY5,SLITRK1,AMIGO1,TBC1D24,SEMA6A,ULK1,DIP2B,APOE,SHTN1,SCARF1,ARHGAP4,ARHGDIA,ATP1B2,ATP5MC1,KCTD12,KIF1A,SYNGAP1,EIF2B2,CAMK2G,SOCS3,BRSK2,CASP3,CDC20,CDK5,CFL1,KLF4,CHRNB2,CNR1,CNTN1,AKAP5,COL12A1,PLA2G3,BAG5,CRMP1,FEZ1,CSPG4,PLXNA4,DNM3,CTNNA2,TOX,LZTS3,DBN1,PRAG1,DCX,KIAA0319,NTM,MFN2,DPYSL2,DPYSL3,PQBP1,PLXNC1,MARK2,SEZ6,EPHB2,KATNB1,EZH2,ANKRD27,TNFRSF12A,SEMA3A,FKBP4,ACAP3,SEMA6B,S…
GO: Biological Process	GO:0099504	synaptic vesicle cycle	1.2e-08	0.000144	4.8e-06	4.78e-05	87	255	ACTB,ADCY1,TBC1D24,ADRA2A,DOC2A,VPS18,CADPS,SLC17A8,BCL2L1,SYNJ2,AP1S2,BSN,AP3D1,CACNA1B,CACNA1D,SYT6,BRSK2,DGKI,CDK5,CEL,CHRNA4,CHRNB2,AP2M1,CLTB,CNR1,DNM3,CTBP2,RIMS2,SNPH,SYT12,RIMS3,DGKQ,TOR1A,UNC13B,SYT3,CD24,GIPC1,GAK,PCLO,RAPGEF4,GRIK5,HSPA8,HTR1A,HTR7,SYDE1,CADPS2,SYT9,SCAMP5,GIT1,MX1,MX2,SYT2,P2RX1,P2RY2,NLGN3,PLD1,PLS3,SEPTIN5,PACSIN1,SYT10,PRKAR1B,PRKCA,PRKCB,PRKCG,RAB3A,RAB5A,PRRT2,ST…
GO: Biological Process	GO:0032259	methylation	1.29e-08	0.000154	4.84e-06	4.83e-05	133	439	PARP1,PPM1D,BEND3,ANTKMT,DUBR,BHMT,TRMT61A,CEBPB,METTL7A,PICK1,COMT,FAM98A,CHD5,AUTS2,KDM4A,ECE2,TDRD12,FBLL1,PHF19,DNMT1,DNMT3A,DNMT3B,L3MBTL2,TRIM28,AASS,PRMT3,DDX39A,ZMPSTE24,ETF1,ZFP57,SMYD5,EZH2,PRMT5,EMG1,GNAS-AS1,SPOUT1,TRMT112,FOS,SIRT7,METTL13,TRMT2A,CTCF,FTSJ3,WDR4,COQ3,EHMT2,GTPBP3,TDRKH,MAT2B,KMT5C,WDR5,GSPT1,H2AZ1,HSD17B10,HELLS,ATPSCKMT,PRMT1,METTL2A,JARID2,METTL21A,LMNA,MAT1A,MAT2A…
GO: Biological Process	GO:0099537	trans-synaptic signaling	1.29e-08	0.000155	4.84e-06	4.83e-05	282	1085	ABAT,ABL1,GJD2,PLEKHG5,ADCY1,TENM2,ADCY5,TBC1D24,ADORA1,PTCHD1,ADRA2A,LRFN2,ANXA9,DOC2A,TSHZ3,VPS18,CNIH2,DGKZ,APOE,ARRB2,CADPS,SLC17A8,AVPR1A,ADGRB1,BCL2L1,BCR,SYNGAP1,SQSTM1,CACNA1H,CACNA1G,BSN,DAGLA,CA7,CACNA1B,CACNA1D,CACNA1E,CACNB1,CALB1,CALB2,CAMK2G,SYT6,CAV2,CBLN1,CCKBR,SYNGR1,NEURL1,DGKI,CDC20,CDK5,DLGAP2,CEL,CFL1,CHRNA4,CHRNB2,CHRNB4,DLGAP3,SLC9A3R1,CLCN1,NRXN2,SLC24A2,CLTB,PLK3,CNP,CNR1…
GO: Biological Process	GO:1903311	regulation of mRNA metabolic process	1.35e-08	0.000162	4.9e-06	4.88e-05	116	370	RBM10,DHX37,TRIM71,YBX3,TNFSF13,C1QBP,TENT5B,CDK9,TBRG4,RBM25,NOCT,PSMF1,PRDX6,SAFB2,DHX34,EIF4A3,MYEF2,DDX5,DHX9,PSMD6,EXOSC3,E2F1,CACNG7,DAZAP1,EIF4G1,PSME3,PSMD14,RIDA,SF3B4,ZBTB7A,YTHDF2,SYNCRIP,CELF2,MTOR,SRSF10,RBMXL1,C9orf78,SRRM4,CSDC2,GLI2,TNRC6A,U2AF2,FASTKD5,HMX2,HNRNPA2B1,HNRNPL,HNRNPU,HSPA1A,HSPA8,MBNL1,HNRNPM,NCBP1,NCL,NANOS1,NOVA2,NUP98,PARN,PKP1,TRA2A,METTL16,EXOSC4,POLR2G,RBM42,P…
GO: Biological Process	GO:0048812	neuron projection morphogenesis	1.44e-08	0.000173	5.09e-06	5.07e-05	254	961	ABL1,USP9X,ACTB,ADCY1,TENM2,SLITRK1,AMIGO1,TBC1D24,UNC5A,IGSF9,SEMA6A,ALCAM,ULK1,RASAL1,DIP2B,APBB2,APOE,SHTN1,ARHGAP4,ARHGDIA,KLF7,ASAH1,ATP5MC1,KCTD12,KIF1A,ADGRB1,BCL2,BICD1,SYNGAP1,SQSTM1,EIF2B2,DAGLA,DDR1,CAD,BRSK2,CASP3,ARTN,INA,CDK5,PDLIM7,CFL1,B4GALT6,CHRNB2,RAB33A,NRXN2,CLU,TMEM59L,CNP,CNR1,COL6A3,AKAP5,MINK1,CRMP1,FEZ1,PLXNA4,DNM3,AUTS2,CTNNA2,CTNND2,RIMS2,KIFBP,LZTS3,DAG1,DBN1,DCX,KIAA…
GO: Biological Process	GO:0000904	cell morphogenesis involved in differentiation	1.49e-08	0.000179	5.1e-06	5.09e-05	285	1100	ABL1,USP9X,ACTB,ACTN1,ADCY1,TENM2,SLITRK1,AMIGO1,TBC1D24,FZD7,UNC5A,CGN,IGSF9,SEMA6A,ALCAM,ULK1,DIP2B,APBB2,APOE,SHTN1,ARHGAP4,ARHGDIA,KLF7,ASAH1,ATP5MC1,KCTD12,KIF1A,AXL,ADGRB1,BCL2,BICD1,SYNGAP1,SQSTM1,EIF2B2,C1QBP,DAGLA,BRSK2,CASP3,ARTN,CDK5,PDLIM7,CFL1,ADGRG1,B4GALT6,CHRNB2,RAB33A,SLC9A3R1,NRXN2,TMEM59L,CNP,CNR1,COL6A3,AKAP5,MINK1,CLDN3,BCAR1,CRMP1,FEZ1,PLXNA4,DNM3,AUTS2,CTNNA2,CTNND2,KIFBP,R…
GO: Biological Process	GO:0048858	cell projection morphogenesis	1.55e-08	0.000186	5.17e-06	5.16e-05	259	984	ABL1,USP9X,ACTB,ADCY1,TENM2,SLITRK1,AMIGO1,TBC1D24,UNC5A,IGSF9,SEMA6A,ALCAM,ULK1,RASAL1,DIP2B,APBB2,APOE,SHTN1,ARHGAP4,ARHGDIA,KLF7,ASAH1,ATP5MC1,KCTD12,KIF1A,ADGRB1,BCL2,BICD1,SYNGAP1,SQSTM1,EIF2B2,DAGLA,DDR1,CAD,BRSK2,CASP3,ARTN,INA,CDK5,PDLIM7,CFL1,B4GALT6,CHRNB2,RAB33A,NRXN2,CLU,TMEM59L,CNP,CNR1,COL6A3,AKAP5,MINK1,CRMP1,FEZ1,PLXNA4,DNM3,AUTS2,CTNNA2,CTNND2,RIMS2,KIFBP,LZTS3,DAG1,DBN1,DCX,KIAA…
GO: Biological Process	GO:0043269	regulation of ion transport	1.76e-08	0.000211	5.71e-06	5.69e-05	408	1665	ABAT,ABCA1,ABCA3,ABL1,ACAT2,UPK3B,ACTB,DYSF,ADAM8,ADCY5,ADCYAP1R1,AMIGO1,ADORA1,ADRA2A,ADRA2B,AP1B1,RPTOR,DISP3,AHR,AKT2,C1QTNF2,ALOX5,SYT13,ANGPT1,ANK2,SLC25A4,CNIH2,HCN3,APOE,CHCHD4,ARNTL,TNFSF11,ARRB2,TRIB3,KLF7,STC2,KCNK5,ANTKMT,DDRGK1,DYNLL1,ATP1B1,ATP1B2,PEA15,RIPK1,AVPR1A,AVPR1B,BAK1,BCL2,BID,BMP6,TSPO,CACNA1H,CACNA1G,CA7,CACNA1B,CACNA1D,CACNA1E,CACNB1,CAMK2G,SYT6,BRSK2,CASQ1,CAV1,CLDN10,C…
GO: Biological Process	GO:0032989	cellular component morphogenesis	1.94e-08	0.000233	5.9e-06	5.88e-05	297	1157	ABL1,GJD2,USP9X,ACTB,ACTN1,ADCY1,TENM2,SLITRK1,AMIGO1,TBC1D24,UNC5A,IGSF9,SEMA6A,ALCAM,ULK1,RASAL1,DIP2B,APBB2,APOE,SHTN1,ARHGAP4,ARHGDIA,KLF7,ASAH1,ATP5MC1,KCTD12,KIF1A,ADGRB1,BCL2,BCL2L1,BICD1,SYNGAP1,SQSTM1,EIF2B2,DAGLA,DDR1,CAD,BRSK2,CASP3,CASQ1,ARTN,INA,CDK5,PDLIM7,CFL1,B4GALT6,CHRNB2,RAB33A,NRXN2,CLU,TMEM59L,CNP,CNR1,COL6A3,AKAP5,PLA2G3,MINK1,CRMP1,FEZ1,CSRP1,PLXNA4,DNM3,AUTS2,CTNNA2,POLDIP…
GO: Biological Process	GO:0098916	anterograde trans-synaptic signaling	1.97e-08	0.000236	5.9e-06	5.88e-05	279	1076	ABAT,ABL1,GJD2,PLEKHG5,ADCY1,ADCY5,TBC1D24,ADORA1,PTCHD1,ADRA2A,LRFN2,ANXA9,DOC2A,TSHZ3,VPS18,CNIH2,DGKZ,APOE,ARRB2,CADPS,SLC17A8,AVPR1A,ADGRB1,BCL2L1,BCR,SYNGAP1,SQSTM1,CACNA1H,CACNA1G,BSN,CA7,CACNA1B,CACNA1D,CACNA1E,CACNB1,CALB1,CALB2,CAMK2G,SYT6,CAV2,CBLN1,CCKBR,SYNGR1,NEURL1,DGKI,CDC20,CDK5,DLGAP2,CEL,CFL1,CHRNA4,CHRNB2,CHRNB4,DLGAP3,SLC9A3R1,CLCN1,NRXN2,SLC24A2,CLTB,PLK3,CNP,CNR1,PICK1,AKAP7…
GO: Biological Process	GO:0007268	chemical synaptic transmission	1.97e-08	0.000236	5.9e-06	5.88e-05	279	1076	ABAT,ABL1,GJD2,PLEKHG5,ADCY1,ADCY5,TBC1D24,ADORA1,PTCHD1,ADRA2A,LRFN2,ANXA9,DOC2A,TSHZ3,VPS18,CNIH2,DGKZ,APOE,ARRB2,CADPS,SLC17A8,AVPR1A,ADGRB1,BCL2L1,BCR,SYNGAP1,SQSTM1,CACNA1H,CACNA1G,BSN,CA7,CACNA1B,CACNA1D,CACNA1E,CACNB1,CALB1,CALB2,CAMK2G,SYT6,CAV2,CBLN1,CCKBR,SYNGR1,NEURL1,DGKI,CDC20,CDK5,DLGAP2,CEL,CFL1,CHRNA4,CHRNB2,CHRNB4,DLGAP3,SLC9A3R1,CLCN1,NRXN2,SLC24A2,CLTB,PLK3,CNP,CNR1,PICK1,AKAP7…
GO: Biological Process	GO:0099536	synaptic signaling	2.84e-08	0.00034	8.28e-06	8.26e-05	285	1107	ABAT,ABL1,GJD2,PLEKHG5,ADCY1,TENM2,ADCY5,TBC1D24,ADORA1,PTCHD1,ADRA2A,LRFN2,ANXA9,DOC2A,TSHZ3,VPS18,SORBS2,CNIH2,DGKZ,APOE,ARRB2,CADPS,SLC17A8,AVPR1A,ADGRB1,BCL2L1,BCR,SYNGAP1,SQSTM1,CACNA1H,CACNA1G,BSN,DAGLA,CA7,CACNA1B,CACNA1D,CACNA1E,CACNB1,CALB1,CALB2,CAMK2G,SYT6,CAV2,CBLN1,CCKBR,SYNGR1,NEURL1,DGKI,CDC20,CDK5,DLGAP2,CEL,CFL1,CHRNA4,CHRNB2,CHRNB4,DLGAP3,SLC9A3R1,CLCN1,NRXN2,SLC24A2,CLTB,PLK3,C…
GO: Biological Process	GO:0120039	plasma membrane bounded cell projection morphogenesis	2.9e-08	0.000348	8.28e-06	8.26e-05	256	977	ABL1,USP9X,ACTB,ADCY1,TENM2,SLITRK1,AMIGO1,TBC1D24,UNC5A,IGSF9,SEMA6A,ALCAM,ULK1,RASAL1,DIP2B,APBB2,APOE,SHTN1,ARHGAP4,ARHGDIA,KLF7,ASAH1,ATP5MC1,KCTD12,KIF1A,ADGRB1,BCL2,BICD1,SYNGAP1,SQSTM1,EIF2B2,DAGLA,DDR1,CAD,BRSK2,CASP3,ARTN,INA,CDK5,PDLIM7,CFL1,B4GALT6,CHRNB2,RAB33A,NRXN2,CLU,TMEM59L,CNP,CNR1,COL6A3,AKAP5,MINK1,CRMP1,FEZ1,PLXNA4,DNM3,AUTS2,CTNNA2,CTNND2,RIMS2,KIFBP,LZTS3,DAG1,DBN1,DCX,KIAA…
GO: Biological Process	GO:0006839	mitochondrial transport	3.24e-08	0.000388	8.87e-06	8.85e-05	98	303	ACACB,MRS2,TIMM23,TOMM5,SLC25A29,SLC25A4,BMF,CHCHD4,SLC25A12,ANTKMT,TIMM29,ATP5F1B,ATP5F1D,ATP5MC1,ATP5MC3,ATP5ME,BAK1,BCL2,BCL2L1,BID,BOK,TSPO,MPV17L,MID1IP1,CNP,CRYM,SLC25A10,KIFBP,ATG13,TIMM8A,MFN2,SLC25A18,E2F1,FIS1,PPIF,TIMM13,TIMM8B,TIMM17B,TOMM40L,ARIH2,TIMM17A,TOMM40,PRKAG2,TIMM44,SLC25A33,SIVA1,THEM4,BBC3,AFG3L2,ATPSCKMT,HSPA1A,HSPA1B,HSPA4,HSP90AA1,HSPD1,UBE2J2,ATP5IF1,LETM1,SFXN5,SFXN2…
GO: Biological Process	GO:0010648	negative regulation of cell communication	3.26e-08	0.000391	8.87e-06	8.85e-05	439	1818	ABL1,ADAR,ADCY1,ADCY5,TRIM59,ADCY9,ADM,ADORA1,ADRA2A,ADRA2B,TLE5,RPTOR,AHSG,SEMA6A,RASAL1,MRTFA,AMBP,VPS18,RGS5,BMF,LEMD2,DGKZ,CHD8,YBX3,CASTOR2,APOE,NCOA5,ZFYVE28,ARNTL,ARRB2,TRIB3,KLF7,APCDD1L,DACT3,DLK2,DDRGK1,SOCS1,RASL11B,CCAR2,PEA15,RIPK1,AVPR1A,PELI3,DDIT4L,FADD,BCL2,BCL2L1,TNFRSF10A,BICD1,BID,SYNGAP1,SOCS2,BOK,C1QBP,LIMD1,SOCS3,CAV1,CAV2,GPRC5A,CBLN1,CREB3L1,DNAJA3,USP10,NMI,CNOT9,NEURL1,…
GO: Biological Process	GO:0009451	RNA modification	3.6e-08	0.000431	9.32e-06	9.3e-05	65	177	AARS1,ADAR,ADARB2,AARS2,CTU1,ELP1,TRMT61A,TSR3,FBLL1,DKC1,EMG1,SYNCRIP,TRMT112,TRUB2,TRMT2A,CDK5RAP1,RPUSD2,FTSJ3,WDR4,MOCS3,GTPBP3,HSD17B10,METTL2A,PUSL1,CTU2,METTL1,NOP2,PARN,METTL16,RBM47,PUS7,ANKRD16,MRM2,TRMT44,NSUN2,TRMT10C,TRMT12,QTRT2,MRM3,METTL8,MRM1,ADAD2,NOP10,TRMT1,OSGEP,NHP2,RPUSD1,TRMU,NSUN5,PUS1,METTL2B,TGS1,ADAT3,DUS1L,RPUSD3,TFB2M,TARBP1,MEPCE,METTL3,HENMT1,BUD23,FTSJ1,NSUN5P1,MT…
GO: Biological Process	GO:0099003	vesicle-mediated transport in synapse	3.72e-08	0.000445	9.32e-06	9.3e-05	93	284	ACTB,ADCY1,TBC1D24,ADRA2A,DOC2A,VPS18,CADPS,SLC17A8,BCL2L1,SYNJ2,AP1S2,BSN,AP3D1,CACNA1B,CACNA1D,SYT6,BRSK2,DGKI,CDK5,CEL,CHRNA4,CHRNB2,AP2M1,CLTB,CNR1,PICK1,AKAP5,DNM3,CTBP2,RIMS2,SNPH,SYT12,RIMS3,DGKQ,TOR1A,UNC13B,SYT3,NSG1,CD24,GIPC1,GAK,PCLO,RAPGEF4,GRIK5,HSPA8,HTR1A,HTR7,SYDE1,CADPS2,SYT9,RAB8A,SCAMP5,GIT1,MX1,MX2,SYT2,P2RX1,P2RY2,NLGN3,PLD1,PLS3,SEPTIN5,PACSIN1,SYT10,PRKAR1B,PRKCA,PRKCB,PRK…
GO: Biological Process	GO:0071897	DNA biosynthetic process	3.73e-08	0.000447	9.32e-06	9.3e-05	144	492	CDC45,ADRA2A,AHR,ARRB2,RNASEH1,EME2,CCNA2,CCNE1,DNAJA3,USP10,RGN,CDC6,DDX21,CDC34,CDK9,UBE2L6,KLF4,DDX23,POLN,PARM1,PRKD2,RMI2,SAMHD1,CCN2,POLDIP2,DHX9,DDX11,TELO2,DKC1,RHNO1,THOC1,GRWD1,CHAF1A,DUT,USP43,E4F1,GMNN,ESCO2,EGFR,TRIM28,ALYREF,GREM1,ZMPSTE24,FGF2,MCRS1,FGFR4,MAD2L2,GINS4,CCT7,CCT2,SIRT7,DNAJC2,GINS2,CACYBP,INPP5K,HELB,EHMT2,DBF4,GLI1,GLI2,KAT7,SUPT16H,HMGB1,HMGA1,HNRNPA2B1,HNRNPU,HRAS…
GO: Biological Process	GO:0065003	protein-containing complex assembly	3.73e-08	0.000448	9.32e-06	9.3e-05	465	1942	ABCA1,ABCA3,ABL1,ACACB,H3-4,ADAR,ADD2,CDC45,PARP1,AP1B1,H4C1,AHR,AHSG,AIF1,ULK1,CUL1,TEAD2,VPS18,ANGPT1,CNIH2,BMF,CAMSAP3,BEND3,APOB,APOE,CHCHD4,RUVBL1,USO1,CADPS,PSMG1,MTLN,EIF3B,ATP5F1D,ATP5MC1,KCTD12,ATP5MC3,GPAA1,RIPK1,HRK,BAK1,FADD,BID,MLKL,DNAAF3,BOK,CDC123,CACNB1,PTBP2,TAF1C,CASQ1,CAV1,CLDN1,SART1,REPS2,CDH5,CDK9,MAGI1,CALHM1,CFL1,SLC9A3R2,DLGAP3,AP2M1,SLC9A3R1,MID1IP1,CLU,SLC24A2,CLTB,DDX…
GO: Biological Process	GO:0044087	regulation of cellular component biogenesis	3.81e-08	0.000457	9.33e-06	9.3e-05	294	1151	ABCA1,ABCA3,ABL1,TENM2,SLITRK1,ADD2,AMIGO1,TBC1D24,PARP1,TBC1D14,AHR,ULK1,VPS18,LRFN1,LRRN1,BMF,CAMSAP3,APOE,MTLN,DYNLL1,HRK,LRSAM1,ADGRB1,ADGRB2,BAK1,BID,LDB1,MALSU1,CAV1,CBLN1,CLDN1,NEURL1,CDC34,CDH5,EVI5L,CFL1,CHGA,CHRNB2,CLU,PICK1,COL16A1,BAG5,FAM98A,CLDN3,CLDN7,SNCAIP,FEZ1,PPP1R16B,DNM3,AUTS2,CCN2,CTNNA2,CROCC,CYLD,RIPOR2,PIEZO1,DAG1,DAPK3,DBN1,ACE,DCTN1,URB1,F11R,IL1RAPL2,G3BP2,MFN2,DNMT1,E…
GO: Biological Process	GO:0023057	negative regulation of signaling	5.2e-08	0.000624	1.25e-05	0.000124	438	1820	ABL1,ADAR,ADCY1,ADCY5,TRIM59,ADCY9,ADM,ADORA1,ADRA2A,ADRA2B,TLE5,RPTOR,AHSG,SEMA6A,RASAL1,MRTFA,AMBP,VPS18,RGS5,BMF,LEMD2,DGKZ,CHD8,YBX3,CASTOR2,APOE,NCOA5,ZFYVE28,ARNTL,ARRB2,TRIB3,KLF7,APCDD1L,DACT3,DLK2,DDRGK1,SOCS1,RASL11B,CCAR2,PEA15,RIPK1,AVPR1A,PELI3,DDIT4L,FADD,BCL2,BCL2L1,TNFRSF10A,BICD1,BID,SYNGAP1,SOCS2,BOK,C1QBP,LIMD1,SOCS3,CAV1,CAV2,GPRC5A,CBLN1,CREB3L1,DNAJA3,USP10,NMI,CNOT9,NEURL1,…
GO: Biological Process	GO:0006836	neurotransmitter transport	6.55e-08	0.000786	1.53e-05	0.000153	94	291	ADCY1,ADRA2A,DOC2A,VPS18,CADPS,SLC17A8,BCL2L1,CACNA1B,CACNA1D,SYT6,SYNGR3,DGKI,CDK5,CHRNA4,CHRNB2,CHRNB4,NRXN2,CLTB,CNR1,PNKD,SNCAIP,CTBP2,RIMS2,NOS1AP,SNPH,SYT12,RIMS3,TOR1A,SLC29A1,CLN8,UNC13B,SYT3,NSG1,GIPC1,GAD2,NAAA,GFAP,KCNMB4,GPM6B,PCLO,GRIK5,GRM2,HRH3,SLC29A2,HSPA8,HTR1A,HTR7,ICA1,SYDE1,CADPS2,KCNC4,NAT8L,SYT9,GIT1,NOS1,SYT2,P2RX1,P2RY2,PAK1,SEPTIN5,SYT10,PRKCA,PRKCB,PRKCG,PTPRN2,RAB3A,RA…
GO: Biological Process	GO:0001505	regulation of neurotransmitter levels	6.64e-08	0.000796	1.53e-05	0.000153	97	303	ABAT,ADCY1,ADRA2A,DOC2A,VPS18,CADPS,DYNLL1,BCL2L1,DAGLA,CACNA1B,CACNA1D,SYT6,SYNGR3,DGKI,CDK5,CHRNA4,CHRNB2,CHRNB4,NRXN2,CLTB,CNR1,COMT,PNKD,SNCAIP,CTBP2,RIMS2,NOS1AP,SNPH,SYT12,RIMS3,TOR1A,SLC29A1,CLN8,ZNF219,UNC13B,SYT3,NSG1,GIPC1,GAD2,NAAA,GFAP,KCNMB4,GPM6B,PCLO,GRIK5,GRM2,HRH3,SLC29A2,HSPA8,HTR1A,HTR7,ICA1,SYDE1,CADPS2,KCNC4,NAT8L,SYT9,GIT1,NOS1,SYT2,P2RX1,P2RY2,PEBP1,PAH,PAK1,SEPTIN5,SYT10,P…
GO: Biological Process	GO:0030029	actin filament-based process	7.13e-08	0.000855	1.61e-05	0.000161	251	964	ABL1,GJD2,ACTB,ACTN1,ADD2,SHROOM4,ADORA1,ADRA2A,AIF1,MICAL3,MRTFA,SHROOM3,SORBS2,CDC42BPA,ANK2,FGD2,APBB2,SHTN1,SHROOM2,RND3,ARHGDIA,ARHGDIB,GRHL3,STARD13,ADGRB1,BCL2,BCR,CACNA1H,CACNA1G,FMNL1,CACNA1D,CALD1,BRSK2,CASQ1,CAV1,INA,CDK5,PDLIM7,CFL1,SLC9A3R1,ABRACL,CNN1,CNN2,PICK1,KIF23,MINK1,CLDN3,BCAR1,MICAL2,CSRP1,AUTS2,CCN2,CTNNA2,CTSV,NOS1AP,PHACTR2,DAPK3,AIF1L,DBN1,DES,F11R,DIAPH1,MFN2,WDR1,ESPN…
GO: Biological Process	GO:0098660	inorganic ion transmembrane transport	8.11e-08	0.000972	1.8e-05	0.00018	276	1078	TTYH1,ABL1,MRS2,SLC24A3,PKD1L2,DYSF,SLC25A25,AMIGO1,ADRA2A,AP1B1,AHR,AK4,SLC25A11,ANXA9,ALOX5,ANK1,ANK2,SLC25A4,HCN3,SHROOM2,GADD45GIP1,ANO8,KCNK5,ANTKMT,ATP1A3,ATP1B1,ATP1B2,ATP2A3,ATP5F1B,ATP5F1D,ATP5MC1,ATP5MC3,ATP5ME,ATP6V1A,ATP6V1B2,ATP6V0B,ATP6V1G2,BID,CACNA1H,CACNA1G,CACNA1B,CACNA1D,CACNA1E,CACNB1,CASQ1,CAV1,RGN,ATP6V0D1,CDK5,CALHM1,CFTR,SLC9A3R1,CLCN1,CLCN7,CLIC1,SLC24A2,AKAP7,MCOLN2,CABP…
GO: Biological Process	GO:0009968	negative regulation of signal transduction	8.78e-08	0.00105	1.91e-05	0.000191	408	1687	ABL1,ADAR,ADCY1,ADCY5,TRIM59,ADCY9,ADM,ADORA1,ADRA2A,ADRA2B,TLE5,AHSG,SEMA6A,RASAL1,MRTFA,AMBP,VPS18,RGS5,BMF,LEMD2,DGKZ,CHD8,YBX3,CASTOR2,APOE,NCOA5,ZFYVE28,ARNTL,ARRB2,TRIB3,APCDD1L,DACT3,DLK2,DDRGK1,SOCS1,RASL11B,CCAR2,PEA15,RIPK1,PELI3,DDIT4L,FADD,BCL2,BCL2L1,TNFRSF10A,BICD1,BID,SYNGAP1,SOCS2,BOK,C1QBP,LIMD1,SOCS3,CAV1,CAV2,GPRC5A,CBLN1,CREB3L1,DNAJA3,USP10,NMI,CNOT9,NEURL1,CDC34,DHRS3,MPV17L…
GO: Biological Process	GO:0007006	mitochondrial membrane organization	9.09e-08	0.00109	1.95e-05	0.000194	61	166	SLC25A4,BMF,TIMM29,ATP5F1B,ATP5F1D,ATP5MC1,ATP5MC3,ATP5ME,BAK1,BCL2,BCL2L1,BID,TMEM11,BOK,MPV17L,CNP,MFN2,E2F1,PPIF,TIMM13,TIMM8B,CLN8,TOMM40,SIVA1,THEM4,BBC3,AFG3L2,HSPA1A,HSPA1B,HSPA4,HSPA9,HSP90AA1,ATP5IF1,LETM1,MT-ATP6,UQCC3,MYC,NMT1,TIMM22,PLEKHF1,CHCHD3,MAIP1,RTL10,MICOS10,DNAJC11,NAIF1,MOAP1,STAT3,PPP1R13B,TFDP1,TFDP2,TP53,YWHAB,YWHAG,YWHAH,PINK1,CHCHD10,ZNF205,RCC1L,ADCK1,RHOT2
GO: Biological Process	GO:1902036	regulation of hematopoietic stem cell differentiation	9.53e-08	0.00114	1.99e-05	0.000198	42	99	ABL1,LDB1,OCIAD2,PSMF1,URB2,PSMD6,DDX46,F11R,DNMT3B,PSME3,PSMD14,FGFR2,FGFR4,YTHDF2,NR3C1,HSPA9,IRF7,MYB,PUS7,PSMA3,PSMA5,PSMA7,PSMB1,PSMB3,PSMB4,PSMB6,PSMB8,PSMB9,PSMC1,PSMC2,PSMC3,PSMC4,PSMD1,PSMD2,PSMD3,PSMD4,PSMD7,PSMD11,PSMD12,PSMD13,SUPT5H,METTL3
GO: Biological Process	GO:1905114	cell surface receptor signaling pathway involved in cell-cell signaling	9.62e-08	0.00115	1.99e-05	0.000198	206	767	ABAT,ABL1,TBC1D24,FZD7,FZD8,ADORA1,PTCHD1,TLE5,CUL1,CHD8,CPZ,APOE,ARNTL,ARRB2,RUVBL1,PLPP3,APCDD1L,DACT3,CCAR2,GRHL3,HESX1,LDB1,LIMD1,CAV1,CBLN1,CCNE1,DGKI,CDH3,CDK5,KLF4,CHRNA4,CHRNB2,CHRNB4,AP2M1,SLC9A3R1,COL1A1,PSMF1,SPEF1,ADGRA2,SOX13,CSNK1A1,CSNK1G2,CSRP1,CTNND2,RIMS2,TCF7L1,CYLD,EIF4A3,DAPK3,DBN1,PSMD6,PARD6A,FRAT1,LATS2,CELSR2,G3BP1,EGFR,PSME3,GREM1,EMD,MARK2,PSMD14,SLC29A1,SEZ6,ANKRD39,GP…
GO: Biological Process	GO:0043414	macromolecule methylation	1.09e-07	0.00131	2.22e-05	0.000221	116	383	PARP1,PPM1D,BEND3,ANTKMT,DUBR,BHMT,TRMT61A,CEBPB,PICK1,FAM98A,CHD5,AUTS2,KDM4A,TDRD12,FBLL1,PHF19,DNMT1,DNMT3A,DNMT3B,L3MBTL2,TRIM28,AASS,PRMT3,DDX39A,ZMPSTE24,ETF1,ZFP57,EZH2,PRMT5,EMG1,GNAS-AS1,TRMT112,FOS,SIRT7,TRMT2A,CTCF,FTSJ3,WDR4,EHMT2,GTPBP3,TDRKH,KMT5C,WDR5,GSPT1,H2AZ1,HSD17B10,HELLS,ATPSCKMT,PRMT1,METTL2A,JARID2,METTL21A,LMNA,MEN1,METTL1,NTMT1,DPPA2,MBD3,UHRF1,MTRR,MYB,MYC,NOP2,PKNOX1,M…
GO: Biological Process	GO:0031344	regulation of cell projection organization	1.17e-07	0.0014	2.34e-05	0.000233	238	911	ABL1,TENM2,ADCY5,SLITRK1,AMIGO1,TBC1D24,TBC1D14,SEMA6A,ULK1,DIP2B,APOE,SHTN1,SCARF1,ARHGAP4,ARHGDIA,DYNLL1,ATP1B2,ATP5MC1,KCTD12,KIF1A,SYNGAP1,EIF2B2,CAMK2G,SOCS3,BRSK2,CASP3,CAV1,NEURL1,CDC20,EVI5L,CDK5,CFL1,KLF4,CHRNB2,CNR1,CNTN1,AKAP5,COL12A1,PLA2G3,BAG5,FAM98A,CRMP1,FEZ1,CSPG4,PLXNA4,PPP1R16B,DNM3,AUTS2,CTNNA2,CROCC,CYLD,RIPOR2,TOX,LZTS3,DBN1,PRAG1,DCX,KIAA0319,NTM,MFN2,ESPN,DPYSL2,DPYSL3,PQB…
GO: Biological Process	GO:0060218	hematopoietic stem cell differentiation	1.49e-07	0.00179	2.93e-05	0.000292	61	168	ABL1,JAG1,LRSAM1,LDB1,OCIAD2,PSMF1,URB2,ACE,PSMD6,DDX46,F11R,DNMT3B,PSME3,PSMD14,EPAS1,FGFR2,FGFR4,YTHDF2,FOS,SF3A3,NR3C1,CXCL1,CXCL2,CXCL3,HSPA9,IL6,IRF7,MYB,MYC,NOS1,PDCD2,PDGFRB,PUS7,PPBP,PSMA3,PSMA5,PSMA7,PSMB1,PSMB3,PSMB4,PSMB6,PSMB8,PSMB9,PSMC1,PSMC2,PSMC3,PSMC4,PSMD1,PSMD2,PSMD3,PSMD4,PSMD7,PSMD11,PSMD12,PSMD13,SFRP1,SNRNP70,SUPT5H,TNNT2,TP53,METTL3
GO: Biological Process	GO:0008637	apoptotic mitochondrial changes	1.63e-07	0.00196	3.15e-05	0.000314	56	150	SLC25A4,BMF,ARRB2,CCAR2,HRK,BAK1,BCL2,BCL2L1,BID,BOK,MPV17L,CLU,MFN2,E2F1,FIS1,PPIF,SIVA1,FXN,THEM4,CD24,BBC3,PRELID1,JTB,GCLM,MLLT11,PIM2,GPX1,AIFM2,HSPA1A,HSPA1B,HSPD1,ATP5IF1,LMNA,MCL1,MMP9,PYCARD,NDUFS1,NMT1,NPTX1,PLAUR,PPP2R2B,RTL10,PARL,NAIF1,MOAP1,PPP1R13B,TFDP1,TFDP2,TP53,YWHAB,YWHAG,YWHAH,PINK1,CHCHD10,ZNF205,RHOT2
GO: Biological Process	GO:0016049	cell growth	1.79e-07	0.00215	3.41e-05	0.00034	186	685	ABL1,USP9X,RPTOR,AHSG,SEMA6A,ALCAM,ULK1,RASAL1,DIP2B,SORBS2,SLC25A4,APBB2,APOE,SHTN1,ARHGAP4,ASAH1,DACT3,CCAR2,ATP5MC1,AVPR1A,ADAM15,BCL2,SOCS2,EIF2B2,BRAT1,DDR1,SOCS3,CASP3,CXCL16,CTDP1,CDH5,CDK5,CFL1,TMEM59L,COL6A3,BCAR1,PLXNA4,AUTS2,RIMS2,CYBA,PABIR1,KIF26A,CYP27B1,DBN1,DCX,KIAA0319,SLC23A2,DPYSL2,EDN1,ATAD3B,CACNG7,EGFR,EIF4G1,GREM1,EMP1,EMX1,CTTN,RASGRP2,ERBB2,EXTL3,MEX3C,TNFRSF12A,SEMA3A,FB…
GO: Biological Process	GO:0006816	calcium ion transport	1.92e-07	0.0023	3.53e-05	0.000352	147	517	ABL1,SLC24A3,PKD1L2,DYSF,SLC25A25,ADCYAP1R1,ADRA2A,AHR,ANXA9,ANK2,ARRB2,STC2,ATP1B1,ATP2A3,BAK1,BCL2,TSPO,CACNA1H,CACNA1G,CACNA1B,CACNA1D,CACNA1E,CACNB1,CAMK2G,CASQ1,CAV1,USP2,RGN,CDK5,CALHM1,CHRNA4,CHRNB2,SLC24A2,HOMER2,MCOLN2,CABP1,AKAP5,TMEM37,CCN2,FCRL5,NOS1AP,CYBA,TRPM6,CYP27B1,DBI,ACE,ATP2C2,DIAPH1,BCL2L10,CACNG8,CACNG7,CALCRL,RAMP2,RAMP1,ZMPSTE24,RAPGEF3,FGF2,CREB3,TSPAN13,CACNG5,CACNG4,NA…
GO: Biological Process	GO:0006399	tRNA metabolic process	1.92e-07	0.0023	3.53e-05	0.000352	65	184	AARS1,LAGE3,AARS2,CTU1,ELP1,TRMT61A,EEF1E1,CSTF2,FARSB,POP7,EPRS1,FARSA,POP5,TRMT112,RPP38,TRUB2,FARS2,CDK5RAP1,POLR3K,WDR4,RPP40,MOCS3,POP1,GTPBP3,CLP1,LSM6,HSD17B10,HARS1,ELAC2,METTL2A,PUSL1,CTU2,MARS1,METTL1,NARS1,PUS7,ANKRD16,TSEN54,PPA1,TRMT44,NSUN2,RPP25,TRMT10C,CARS2,TRMT12,QTRT2,DTD2,DARS2,METTL8,TP53RK,TRMT1,OSGEP,TRMU,PUS1,METTL2B,ADAT3,DUS1L,TARBP1,TARS1,LARS2,TSEN2,VARS1,FTSJ1,AIMP2,Q…
GO: Biological Process	GO:0051348	negative regulation of transferase activity	1.95e-07	0.00234	3.53e-05	0.000352	109	358	ABL1,ACTB,ADAR,RPTOR,AHSG,APOE,ZFYVE28,TRIB3,SOCS1,SOCS3,CASP3,CAV1,GPRC5A,DNAJA3,RGN,CEBPA,MAPK8IP1,BAG5,BAG2,NLRP12,DRD5,SH2B3,DUSP2,DUSP5,DUSP6,DUSP7,LATS2,ENG,TRIB1,EPHA1,EPHB2,CLN8,SPRY1,USP44,TAOK3,MYCNOS,MCRS1,MAD2L2,PRKAG2,GSKIP,CHORDC1,AKT1S1,HEXIM1,CDK5RAP1,INPP5K,GPS1,GPS2,DUSP14,CEP43,GSTP1,UBASH3B,HNRNPU,DNAJA1,MYOCD,IL6,KNG1,CAMK2N2,LIMK1,ORMDL3,LRP6,LRP5,SMAD7,MEN1,MLLT1,PYCARD,GAD…
GO: Biological Process	GO:0099643	signal release from synapse	2e-07	0.0024	3.53e-05	0.000352	78	234	ADCY1,ADRA2A,DOC2A,VPS18,CADPS,BCL2L1,CACNA1B,CACNA1D,SYT6,DGKI,CDK5,CHRNA4,CHRNB2,CHRNB4,NRXN2,CLTB,CNR1,PNKD,SNCAIP,CTBP2,RIMS2,NOS1AP,SNPH,SYT12,RIMS3,UNC13B,SYT3,NSG1,GIPC1,GAD2,NAAA,KCNMB4,PCLO,GRIK5,GRM2,HRH3,HSPA8,HTR1A,HTR7,ICA1,SYDE1,CADPS2,KCNC4,SYT9,GIT1,SYT2,P2RX1,P2RY2,PAK1,SEPTIN5,SYT10,PRKCA,PRKCB,PRKCG,PTPRN2,RAB3A,RAB5A,PRRT2,MCTP1,STX1B,PPP1R9A,NLGN1,SLC6A9,SLC18A2,DNAJC5,SNCG,U…
GO: Biological Process	GO:0007269	neurotransmitter secretion	2e-07	0.0024	3.53e-05	0.000352	78	234	ADCY1,ADRA2A,DOC2A,VPS18,CADPS,BCL2L1,CACNA1B,CACNA1D,SYT6,DGKI,CDK5,CHRNA4,CHRNB2,CHRNB4,NRXN2,CLTB,CNR1,PNKD,SNCAIP,CTBP2,RIMS2,NOS1AP,SNPH,SYT12,RIMS3,UNC13B,SYT3,NSG1,GIPC1,GAD2,NAAA,KCNMB4,PCLO,GRIK5,GRM2,HRH3,HSPA8,HTR1A,HTR7,ICA1,SYDE1,CADPS2,KCNC4,SYT9,GIT1,SYT2,P2RX1,P2RY2,PAK1,SEPTIN5,SYT10,PRKCA,PRKCB,PRKCG,PTPRN2,RAB3A,RAB5A,PRRT2,MCTP1,STX1B,PPP1R9A,NLGN1,SLC6A9,SLC18A2,DNAJC5,SNCG,U…
GO: Biological Process	GO:0044057	regulation of system process	2.1e-07	0.00252	3.65e-05	0.000364	214	810	ABAT,ABL1,ACAT2,TBC1D24,ADM,ADORA1,PARP1,ADRA2A,ADRA2B,AHR,AIF1,FBXO32,ALOX5,TSHZ3,ANK2,SLC25A4,CNIH2,APOE,SLC25A12,ATP1A3,ATP1B1,ATP1B2,ATP2A3,AVPR1A,AVPR1B,BMP6,CACNA1H,CACNA1G,CACNA1B,CACNA1D,CACNA1E,CACNB1,CALD1,CAMK2G,CASQ1,CAV1,CBLN1,CCKBR,CTDP1,CDK9,DLGAP2,CHGA,KLF4,CHRNA4,CHRNB4,DLGAP3,SLC9A3R1,CNN1,COMT,CRY1,CCN2,RIMS2,NOS1AP,CYBA,DOCK4,CYP2J2,EIF4A3,DAG1,DAPK3,DBN1,ACE,DES,MFN2,HCN4,DUS…
GO: Biological Process	GO:0048863	stem cell differentiation	2.16e-07	0.00259	3.7e-05	0.000369	135	467	ABL1,JAG1,SEMA6A,ALCAM,TEAD2,EIF3B,LRSAM1,HESX1,BMPR1A,LDB1,NOLC1,CFL1,OVOL2,OCIAD2,PSMF1,POLR1A,TCF7L1,PHF19,URB2,ACE,PSMD6,DDX46,F11R,DNMT3B,PDCD6,L3MBTL2,RDH10,EDN1,PSME3,GREM1,PSMD14,ENG,EPAS1,ERBB2,ERBB3,ESRRB,ETV4,SEMA3A,MED12L,FGF2,POLR1B,FGFR2,FGFR4,YTHDF2,SEMA6B,SEMA4B,FOS,FOXD3,NR5A2,CDK12,KBTBD8,SF3A3,NR3C1,CXCL1,CXCL2,CXCL3,PHF5A,ZSCAN10,SOX21,NANOGP8,HNRNPU,NANOGP1,HES1,HSPA9,WTIP,MY…
GO: Biological Process	GO:0048667	cell morphogenesis involved in neuron differentiation	2.26e-07	0.00271	3.82e-05	0.000381	236	909	ABL1,USP9X,ACTB,ADCY1,TENM2,SLITRK1,AMIGO1,TBC1D24,UNC5A,IGSF9,SEMA6A,ALCAM,ULK1,DIP2B,APBB2,APOE,SHTN1,ARHGAP4,ARHGDIA,KLF7,ASAH1,ATP5MC1,KCTD12,KIF1A,ADGRB1,BCL2,BICD1,SYNGAP1,SQSTM1,EIF2B2,DAGLA,BRSK2,CASP3,ARTN,CDK5,PDLIM7,CFL1,B4GALT6,CHRNB2,RAB33A,SLC9A3R1,NRXN2,TMEM59L,CNP,CNR1,COL6A3,AKAP5,MINK1,CRMP1,FEZ1,PLXNA4,DNM3,AUTS2,CTNNA2,CTNND2,KIFBP,RIPOR2,LZTS3,DAG1,DBN1,DCX,KIAA0319,PLPPR4,MF…
GO: Biological Process	GO:0051050	positive regulation of transport	2.63e-07	0.00315	4.37e-05	0.000436	291	1160	ABAT,ABCA1,ABCA3,ABL1,ACAT2,ACTB,ADAM8,ADCYAP1R1,AMIGO1,ADORA1,ADRA2A,AHSG,AKT2,C1QTNF2,ALOX5,ANGPT1,ANK2,SLC25A4,APOE,TNFSF11,ARRB2,CADPS,ANTKMT,DYNLL1,ATP1B1,ATP1B2,AVPR1A,AVPR1B,AXL,BAK1,BCL2,BCL2L1,BCR,BICD1,BID,BMP6,BOK,TSPO,CACNA1H,CACNA1G,CACNA1B,CACNA1D,CASQ1,CAV1,CCKBR,RGN,SYNGR3,CDH3,CDK5,LRAT,CEBPB,CFL1,CFTR,CHRNB2,SLC9A3R2,AP2M1,SLC9A3R1,CLU,PLK3,CNR1,PICK1,CNTN1,AKAP7,AKAP5,COMT,PLA2…
GO: Biological Process	GO:0032984	protein-containing complex disassembly	2.95e-07	0.00353	4.84e-05	0.000483	129	444	DYSF,ADD2,MICAL3,CAMSAP3,APOB,APOE,SHROOM2,NCKAP5L,GADD45GIP1,MRPS34,MRPL49,CAV1,CFL1,AP2M1,MID1IP1,SPEF1,AKAP5,CSNK1A1,MICAL2,WIPI2,LDLRAP1,DHX8,H2BC1,STMN3,KIF19,WDR1,GRWD1,FRAT1,MRPL54,MRPS16,MRPL2,MRPL4,MRPS7,EIF5A,MRPL46,ZMPSTE24,MRPL51,ETF1,KATNB1,MRPL27,MRPL35,SPTBN5,MRPS17,MRRF,TRMT112,MRPL28,PYM1,GAS2L1,MRPS23,NES,GAK,H2AW,DGAT2,GSPT1,SUPT16H,MRPL3,HMGA1,HMOX1,HSPA8,HTR1A,MRPL58,IQANK1,K…
GO: Biological Process	GO:0042325	regulation of phosphorylation	3.16e-07	0.00379	5.12e-05	0.00051	400	1668	SEH1L,ABL1,ACTB,ADAM8,ADAR,ADCY1,ADCY5,ADCY9,FZD7,FZD8,ADORA1,ADRA2A,ADRA2B,RPTOR,AHSG,AIF1,AK4,AKT2,C1QTNF2,ANGPT1,FGD2,ZNF622,DGKZ,APOE,GADD45GIP1,ZFYVE28,TNFSF11,ARRB2,TRIB3,PLPP1,PLPP3,ANTKMT,DDRGK1,SOCS1,DYNLL1,PEA15,RIPK1,AXL,BAK1,BCL2,TNFRSF10A,FGF16,SOCS2,MLKL,KSR1,BMP6,BMPR1A,LDB1,SQSTM1,CCNA1,BRAT1,DDR1,RPS6KA4,DIRAS1,SOCS3,CASP3,CAV1,CAV2,GPRC5A,CBS,CCKBR,CCNA2,CCND3,PKMYT1,CCNE1,DNAJA…
GO: Biological Process	GO:0061564	axon development	3.38e-07	0.00405	5.4e-05	0.000538	210	797	ABL1,USP9X,ACTB,ADCY1,TENM2,SLITRK1,AMIGO1,TBC1D24,UNC5A,IGSF9,SEMA6A,ALCAM,ULK1,DIP2B,APBB2,APOE,SHTN1,SCARF1,ARHGAP4,ARHGDIA,KLF7,ASAH1,ATP5MC1,ADGRB1,BCL2,BICD1,SYNGAP1,SQSTM1,EIF2B2,TSPO,DAGLA,DDR1,SOCS3,BRSK2,CASP3,ARTN,CDK5,PDLIM7,KLF4,B4GALT6,CHRNB2,RAB33A,NRXN2,TMEM59L,CNP,CNR1,CHST3,COL6A3,COL12A1,CRMP1,FEZ1,VCAN,PLXNA4,AUTS2,CTNNA2,KIFBP,DAG1,DBN1,DCX,KIAA0319,PLPPR4,DHFR,MFN2,DPYSL2,DP…
GO: Biological Process	GO:0120035	regulation of plasma membrane bounded cell projection organization	3.42e-07	0.0041	5.4e-05	0.000538	231	891	ABL1,TENM2,ADCY5,SLITRK1,AMIGO1,TBC1D24,TBC1D14,SEMA6A,ULK1,DIP2B,APOE,SHTN1,SCARF1,ARHGAP4,ARHGDIA,DYNLL1,ATP1B2,ATP5MC1,KCTD12,KIF1A,SYNGAP1,EIF2B2,CAMK2G,SOCS3,BRSK2,CASP3,CAV1,NEURL1,CDC20,EVI5L,CDK5,CFL1,KLF4,CHRNB2,CNR1,CNTN1,AKAP5,COL12A1,PLA2G3,BAG5,FAM98A,CRMP1,FEZ1,CSPG4,PLXNA4,PPP1R16B,DNM3,AUTS2,CTNNA2,CROCC,CYLD,RIPOR2,TOX,LZTS3,DBN1,PRAG1,DCX,KIAA0319,NTM,MFN2,ESPN,DPYSL2,DPYSL3,PQB…
GO: Biological Process	GO:0043487	regulation of RNA stability	3.88e-07	0.00465	6.03e-05	0.000601	72	214	RBM10,TRIM71,YBX3,TNFSF13,TENT5B,TBRG4,NOCT,PSMF1,MYEF2,DHX9,PSMD6,DKC1,EXOSC3,E2F1,CACNG7,EIF4G1,PSME3,PSMD14,RIDA,YTHDF2,SYNCRIP,ZCCHC17,MTOR,CSDC2,GLI2,FASTKD5,HNRNPU,HSPA1A,HSPA8,HNRNPM,PARN,METTL16,EXOSC4,DDX49,PRKCA,PSMA3,PSMA5,PSMA7,PSMB1,PSMB3,PSMB4,PSMB6,PSMB8,PSMB9,PSMC1,PSMC2,PSMC3,PSMC4,PSMD1,PSMD2,PSMD3,PSMD4,PSMD7,PSMD11,PSMD12,PSMD13,PTBP1,NSUN2,YTHDF1,UPF1,RBM38,ZC3H12A,FASTKD2,PC…
GO: Biological Process	GO:0006865	amino acid transport	3.92e-07	0.0047	6.03e-05	0.000601	66	191	NAT2,ABAT,ADORA1,SLC25A29,SLC25A12,SLC17A8,AVPR1A,SLC7A6,SLC9A3R1,SLC25A44,CTNS,DPYSL2,SLC25A18,SLC17A5,SLC43A2,CLN8,UNC13B,PDPN,GABBR1,SLC16A10,GIPC1,GLS2,SLC38A5,GFAP,GRIN2B,NR3C1,GRM1,GRM2,SLC7A3,HRH3,HTR1A,SFXN5,LLGL2,SFXN2,MYC,NFE2L1,NFKBIE,SFXN4,NTSR1,PAK1,SLC38A2,SLC38A9,RAB3A,SLC38A4,SLC6A15,LRRC8D,SLC25A22,SLC38A7,SLC1A1,SLC1A3,SLC1A5,SLC3A2,SLC6A6,SLC6A9,SLC6A11,SLC7A1,SLC7A2,SLC7A4,STX…
GO: Biological Process	GO:0051174	regulation of phosphorus metabolic process	4.51e-07	0.0054	6.84e-05	0.000682	451	1914	SEH1L,ABCA3,ABL1,ACTB,ADAM8,ADAR,ADCY1,ELFN2,ADCY5,ADCY9,ADCYAP1R1,FZD7,FZD8,ADORA1,PARP1,ADRA2A,ADRA2B,RPTOR,AHR,AHSG,AIF1,AK4,AKT2,C1QTNF2,ANGPT1,FGD2,CAMSAP3,ZNF622,DGKZ,APOE,GADD45GIP1,PPP4R4,ZFYVE28,TNFSF11,ARRB2,SLC25A12,TRIB3,PLPP1,PLPP3,ANTKMT,DDRGK1,SOCS1,DYNLL1,PEA15,MTMR9,RIPK1,AVPR1B,AXL,BAK1,MTMR1,BCL2,BCL2L1,TNFRSF10A,FGF16,SOCS2,MLKL,KSR1,BMP6,BMPR1A,LDB1,SQSTM1,CCNA1,PPP1R35,BRAT1…
GO: Biological Process	GO:0098662	inorganic cation transmembrane transport	4.81e-07	0.00576	7.2e-05	0.000718	251	985	TTYH1,ABL1,MRS2,SLC24A3,PKD1L2,DYSF,SLC25A25,AMIGO1,ADRA2A,AP1B1,AHR,AK4,ANXA9,ALOX5,ANK1,ANK2,SLC25A4,HCN3,SHROOM2,GADD45GIP1,KCNK5,ANTKMT,ATP1A3,ATP1B1,ATP1B2,ATP2A3,ATP5F1B,ATP5F1D,ATP5MC1,ATP5MC3,ATP5ME,ATP6V1A,ATP6V1B2,ATP6V0B,ATP6V1G2,BID,CACNA1H,CACNA1G,CACNA1B,CACNA1D,CACNA1E,CACNB1,CASQ1,CAV1,RGN,ATP6V0D1,CDK5,CALHM1,SLC9A3R1,SLC24A2,AKAP7,MCOLN2,CABP1,COX5B,COX7B,COX7C,COX8A,CP,ATP6V0A4…
GO: Biological Process	GO:0007264	small GTPase mediated signal transduction	4.9e-07	0.00587	7.25e-05	0.000722	158	572	ABCA1,ABL1,PLEKHG5,ADCYAP1R1,ADRA2A,AIF1,ULK1,RASAL1,CDC42BPA,FGD2,ARHGAP23,DGKZ,APOE,SHTN1,RND3,ARHGAP4,ARHGDIA,ARHGDIB,USO1,RFXANK,STARD13,BCR,SYNGAP1,KSR1,SQSTM1,CCNA2,DNAJA3,DGKI,CFL1,ADGRG1,CHML,ARHGAP22,RAB33A,PLEKHG3,RALGPS1,AUTS2,ARHGEF4,ARHGEF3,DOCK4,RIPOR2,RAPGEF5,PRAG1,F11R,STMN3,SRGAP3,G3BP2,MFN2,CDON,DNMT1,DOCK2,DOCK3,SH2D3A,G3BP1,TRIM28,TNK2,RASGRP2,RAPGEFL1,EPHB2,SPRY1,ERBB2,GMIP,F…
GO: Biological Process	GO:0022411	cellular component disassembly	4.96e-07	0.00595	7.26e-05	0.000724	192	721	DYSF,ADAM8,ADD2,MICAL3,ULK1,CAMSAP3,APOB,APOE,SHROOM2,NCKAP5L,GADD45GIP1,MRPS34,DDRGK1,ADAM15,BOK,SQSTM1,TSPO,MRPL49,DDR1,CASP3,CAV1,CDK5,CFL1,AP2M1,MID1IP1,KLK5,PLK3,SPEF1,AKAP5,TRIM58,CSNK1A1,MICAL2,CTSV,WIPI2,LDLRAP1,ATG13,RB1CC1,DCTN1,DHX8,H2BC1,STMN3,KIF19,MFN2,WDR1,GRWD1,FRAT1,MRPL54,MRPS16,FIS1,MRPL2,MRPL4,MRPS7,EIF5A,RNF41,MARK2,MRPL46,CTTN,ENG,ZMPSTE24,MRPL51,ETF1,KATNB1,MRPL27,ETS1,MRPL…
GO: Biological Process	GO:0090090	negative regulation of canonical Wnt signaling pathway	5.21e-07	0.00625	7.53e-05	0.000751	68	200	TLE5,CHD8,APOE,DACT3,LIMD1,CAV1,SLC9A3R1,PSMF1,SOX13,CSNK1A1,TCF7L1,CYLD,PSMD6,LATS2,G3BP1,PSME3,GREM1,EMD,PSMD14,MAD2L2,FOXO1,RUVBL2,GLI1,RAPGEF1,WIF1,IGFBP6,LRP6,SHISA3,PSMA3,KREMEN2,PSMA5,PSMA7,PSMB1,PSMB3,PSMB4,PSMB6,PSMB8,PSMB9,PSMC1,PSMC2,PSMC3,PSMC4,PSMD1,PSMD2,PSMD3,PSMD4,PSMD7,PSMD11,PSMD12,PSMD13,SDHAF2,PTPRO,TLE6,JADE1,DRAXIN,SFRP1,SFRP2,SFRP5,FERMT1,SOX2,HECW1,STK11,TMEM131L,TCF7L2,TL…
GO: Biological Process	GO:0003013	circulatory system process	5.62e-07	0.00674	8.01e-05	0.000798	218	838	ABAT,ABL1,ACTG2,SLC24A3,ADM,ADORA1,ADRA2A,ADRA2B,AHR,FBXO32,ALOX5,ANGPT1,ANK2,APOE,ATP1A3,ATP1B1,ATP1B2,ATP2A3,ABCC3,AVPR1A,AVPR1B,BCR,BMP6,SLC5A6,CACNA1H,CACNA1G,CACNA1B,CACNA1D,CACNA1E,CACNB1,CASQ1,CAV1,CBS,SLC16A7,CDH5,CFTR,CHGA,SLC9A3R1,TJP2,CNR1,CRIP2,CCM2L,CCN2,NOS1AP,CYBA,DOCK4,CYP2J2,ACE,DES,F11R,DHFR,DRD5,SRA1,HCN4,DUSP5,GJC1,E2F4,ECE1,EDN1,CACNG8,CACNG7,EGFR,SCPEP1,ENG,SLC29A1,EPAS1,RAM…
GO: Biological Process	GO:0019220	regulation of phosphate metabolic process	5.69e-07	0.00682	8.01e-05	0.000798	450	1913	SEH1L,ABCA3,ABL1,ACTB,ADAM8,ADAR,ADCY1,ELFN2,ADCY5,ADCY9,ADCYAP1R1,FZD7,FZD8,ADORA1,PARP1,ADRA2A,ADRA2B,RPTOR,AHR,AHSG,AIF1,AK4,AKT2,C1QTNF2,ANGPT1,FGD2,CAMSAP3,ZNF622,DGKZ,APOE,GADD45GIP1,PPP4R4,ZFYVE28,TNFSF11,ARRB2,SLC25A12,TRIB3,PLPP1,PLPP3,ANTKMT,DDRGK1,SOCS1,DYNLL1,PEA15,MTMR9,RIPK1,AVPR1B,AXL,BAK1,MTMR1,BCL2,BCL2L1,TNFRSF10A,FGF16,SOCS2,MLKL,KSR1,BMP6,BMPR1A,LDB1,SQSTM1,CCNA1,PPP1R35,BRAT1…
GO: Biological Process	GO:0008033	tRNA processing	5.75e-07	0.00689	8.01e-05	0.000798	50	133	AARS1,LAGE3,AARS2,CTU1,ELP1,TRMT61A,CSTF2,POP7,POP5,TRMT112,RPP38,TRUB2,FARS2,CDK5RAP1,POLR3K,WDR4,RPP40,MOCS3,POP1,GTPBP3,CLP1,LSM6,HSD17B10,ELAC2,METTL2A,PUSL1,CTU2,METTL1,PUS7,ANKRD16,TSEN54,TRMT44,NSUN2,RPP25,TRMT10C,TRMT12,QTRT2,METTL8,TP53RK,TRMT1,OSGEP,TRMU,PUS1,METTL2B,ADAT3,DUS1L,TARBP1,TSEN2,FTSJ1,QTRT1
[truncated: 118 more rows]

## Sheet: 07_EP-vs-hPSC_up
Category	ID	Name	p-value	q-value Bonferroni	q-value FDR B&H	q-value FDR B&Y	Hit Count in Query List	Hit Count in Genome	Hit in Query List
[truncated: 952 more rows]

## Sheet: 08_EP-vs-hPSC_down
Category	ID	Name	p-value	q-value Bonferroni	q-value FDR B&H	q-value FDR B&Y	Hit Count in Query List	Hit Count in Genome	Hit in Query List
[truncated: 403 more rows]

[truncated: 14 more sheets: 09_EC-vs-hPSC_up, 10_EC-vs-hPSC_down, 11_EP-vs-MES_up, 12_EP-vs-MES_down, 13_EC-vs-MES_up, 14_EC-vs-MES_down, 15_EC-vs-EP_up, 16_EC-vs-EP_down, 17_comp-B-to-A_EC-vs-hPSC_DEG-u, 18_comp-A-to-B_EC-vs-hPSC_DEG-d, 19_b-share_c-A_EC-v-hPSC_DEG-u, 20_b-share_c-A_EC-v-hPSC_DEG-d, 21_PPI-A-A_EC-v-hPSC_DEG-up, 22_PPI-B-B_EC-v-hPSC_DEG-down]
